# Supplementary material for: Functional Cargo in Membrane Vesicles From a Citrus Pathogen
Source: Environ Microbiol Rep. 2025 Jul 22;17(4):e70101. doi: 10.1111/1758-2229.70101 (PMC12280403; doi:10.1111/1758-2229.70101)
Supplement: Supplementary file 1 — Data S1. Proteomic data for purified X. citri OMVs, containing details of the filtered proteins identified for the duplicate of in‐solution digestions, including their iBAQ values (XLSX file). [file EMI4-17-e70101-s002.xlsx]

## Sheet: Sheet1
Protein IDs	Majority protein IDs	Peptide counts (all)	Peptide counts (razor+unique)	Peptide counts (unique)	Fasta headers	Number of proteins	Peptides	Razor + unique peptides	Unique peptides	Peptides gel bands	Peptides solution1	Peptides solution2	Razor + unique peptides gel bands	Razor + unique peptides solution1	Razor + unique peptides solution2	Unique peptides gel bands	Unique peptides solution1	Unique peptides solution2	Sequence coverage [%]	Unique + razor sequence coverage [%]	Unique sequence coverage [%]	Mol. weight [kDa]	Sequence length	Sequence lengths	Fraction average	Fraction 0	Fraction 1	Fraction 2	Fraction 3	Fraction 4	Q-value	Score	Identification type gel bands	Identification type solution1	Identification type solution2	Sequence coverage gel bands [%]	Sequence coverage solution1 [%]	Sequence coverage solution2 [%]	Intensity	Intensity gel bands	Intensity solution1	Intensity solution2	iBAQ peptides	iBAQ	iBAQ gel bands	iBAQ solution1	iBAQ solution2	LFQ intensity gel bands	LFQ intensity solution1
P0A0R5	P0A0R5	2	2	2	sp|P0A0R5|CH10_XANAC 10 kDa chaperonin OS=Xanthomonas axonopodis pv. citri (strain 306) OX=190486 GN=groS PE=3 SV=1	1	2	2	2	0	2	2	0	2	2	0	2	2	43.2	43.2	43.2	9.9793	95	95	0	4					0	5.2704		By matching	By MS/MS	0	43.2	43.2	3017700	0	1073100	1944700	6	502960	0	178840	324120	0	9460700
P0A0U0	P0A0U0	2	2	2	sp|P0A0U0|IHFA_XANAC Integration host factor subunit alpha OS=Xanthomonas axonopodis pv. citri (strain 306) OX=190486 GN=ihfA PE=3 SV=1	1	2	2	2	1	1	0	1	1	0	1	1	0	20.2	20.2	20.2	11.214	99	99	0.5	1	1				0	3.1878	By MS/MS	By MS/MS		10.1	10.1	0	1319700	1149200	170520	0	6	219950	191530	28420	0	0	0
P0A0X3	P0A0X3	2	2	2	sp|P0A0X3|RS11_XANAC 30S ribosomal protein S11 OS=Xanthomonas axonopodis pv. citri (strain 306) OX=190486 GN=rpsK PE=3 SV=1	1	2	2	2	1	1	1	1	1	1	1	1	1	17.7	17.7	17.7	13.915	130	130	0.667	2		1			0	3.2707	By MS/MS	By MS/MS	By matching	5.4	12.3	12.3	2511800	2234600	149910	127250	6	418630	372430	24985	21209	0	0
P0A0Y0	P0A0Y0	6	6	6	sp|P0A0Y0|RS4_XANAC 30S ribosomal protein S4 OS=Xanthomonas axonopodis pv. citri (strain 306) OX=190486 GN=rpsD PE=3 SV=1	1	6	6	6	0	6	6	0	6	6	0	6	6	18.8	18.8	18.8	23.281	208	208	0	14					0	28.274		By MS/MS	By MS/MS	0	18.8	18.8	37036000	0	31064000	5972700	13	2848900	0	2389500	459430	0	154780000
P0A0Y2	P0A0Y2	6	6	6	sp|P0A0Y2|RPOA_XANAC DNA-directed RNA polymerase subunit alpha OS=Xanthomonas axonopodis pv. citri (strain 306) OX=190486 GN=rpoA PE=3 SV=2	1	6	6	6	6	0	0	6	0	0	6	0	0	20.2	20.2	20.2	36.363	332	332	2.18		2	5	4		0	8.9899	By MS/MS			20.2	0	0	32131000	32131000	0	0	18	1785000	1785000	0	0	0	0
P58938	P58938	1	1	1	sp|P58938|BCSC_XANAC Cellulose synthase operon protein C OS=Xanthomonas axonopodis pv. citri (strain 306) OX=190486 GN=bcsC PE=3 SV=1	1	1	1	1	1	0	0	1	0	0	1	0	0	1.1	1.1	1.1	159.72	1508	1508	4					1	0	22.508	By MS/MS			1.1	0	0	544960	544960	0	0	72	7568.9	7568.9	0	0	0	0
P59001	P59001	1	1	1	sp|P59001|UPP_XANAC Uracil phosphoribosyltransferase OS=Xanthomonas axonopodis pv. citri (strain 306) OX=190486 GN=upp PE=3 SV=1	1	1	1	1	0	1	0	0	1	0	0	1	0	6.2	6.2	6.2	22.579	210	210	0	1					0	3.229		By MS/MS		0	6.2	0	57000	0	57000	0	10	5700	0	5700	0	0	0
P59008	P59008	2	2	2	sp|P59008|PYRH_XANAC Uridylate kinase OS=Xanthomonas axonopodis pv. citri (strain 306) OX=190486 GN=pyrH PE=3 SV=1	1	2	2	2	0	2	2	0	2	2	0	2	2	11.2	11.2	11.2	25.833	240	240	0	5					0	6.3611		By MS/MS	By matching	0	11.2	11.2	1930200	0	1757100	173160	14	137870	0	125500	12369	0	10833000
P65538	P65538	2	2	2	sp|P65538|NDK_XANAC Nucleoside diphosphate kinase OS=Xanthomonas axonopodis pv. citri (strain 306) OX=190486 GN=ndk PE=3 SV=1	1	2	2	2	0	2	1	0	2	1	0	2	1	13.5	13.5	13.5	15.257	141	141	0	3					0.002886	2.5224		By MS/MS	By MS/MS	0	13.5	7.1	3396300	0	2895400	500960	5	679270	0	579080	100190	0	0
P66160	P66160	5	5	5	sp|P66160|RL28_XANAC 50S ribosomal protein L28 OS=Xanthomonas axonopodis pv. citri (strain 306) OX=190486 GN=rpmB PE=3 SV=1	1	5	5	5	1	4	3	1	4	3	1	4	3	44.9	44.9	44.9	9.0913	78	78	0.0833	11	1				0	31.697	By MS/MS	By MS/MS	By MS/MS	11.5	43.6	33.3	57565000	761200	38856000	17947000	6	9594100	126870	6476100	2991200	0	123090000
P66309	P66309	1	1	1	sp|P66309|RL36_XANAC 50S ribosomal protein L36 OS=Xanthomonas axonopodis pv. citri (strain 306) OX=190486 GN=rpmJ PE=3 SV=1	1	1	1	1	1	1	1	1	1	1	1	1	1	19.5	19.5	19.5	4.8719	41	41	0.75	2	1	1			0.0015221	3.1292	By MS/MS	By MS/MS	By MS/MS	19.5	19.5	19.5	21809000	13827000	567480	7415000	0	NaN	NaN	NaN	NaN	0	0
P66535	P66535	2	2	2	sp|P66535|RS21_XANAC 30S ribosomal protein S21 OS=Xanthomonas axonopodis pv. citri (strain 306) OX=190486 GN=rpsU PE=3 SV=1	1	2	2	2	0	2	2	0	2	2	0	2	2	16.9	16.9	16.9	8.6139	71	71	0	4					0	38.674		By MS/MS	By MS/MS	0	16.9	16.9	11421000	0	8206000	3215000	2	5710500	0	4103000	1607500	0	42077000
Q8NKX3	Q8NKX3	7	7	7	sp|Q8NKX3|RS13_XANAC 30S ribosomal protein S13 OS=Xanthomonas axonopodis pv. citri (strain 306) OX=190486 GN=rpsM PE=3 SV=1	1	7	7	7	1	7	7	1	7	7	1	7	7	41.5	41.5	41.5	13.375	118	118	0.0588	16	1				0	36.188	By MS/MS	By MS/MS	By MS/MS	10.2	41.5	41.5	52497000	724340	34211000	17563000	7	7499600	103480	4887200	2508900	0	112150000
Q8NKY0	Q8NKY0	8	8	8	sp|Q8NKY0|RL22_XANAC 50S ribosomal protein L22 OS=Xanthomonas axonopodis pv. citri (strain 306) OX=190486 GN=rplV PE=3 SV=1	1	8	8	8	0	8	8	0	8	8	0	8	8	48.7	48.7	48.7	12.305	113	113	0	30					0	90.359		By MS/MS	By MS/MS	0	48.7	48.7	86578000	0	60356000	26223000	4	21645000	0	15089000	6555600	0	92092000
Q8NKY2	Q8NKY2	1	1	1	tr|Q8NKY2|Q8NKY2_XANAC Cell division ATP-binding protein FtsE OS=Xanthomonas axonopodis pv. citri (strain 306) OX=190486 GN=ftsE PE=3 SV=1	1	1	1	1	1	0	0	1	0	0	1	0	0	5.7	5.7	5.7	25	228	228	2			1			0.004298	2.4286	By MS/MS			5.7	0	0	293140	293140	0	0	10	29314	29314	0	0	0	0
Q8NKZ2	Q8NKZ2	3	3	3	tr|Q8NKZ2|Q8NKZ2_XANAC Cell division protein FtsA OS=Xanthomonas axonopodis pv. citri (strain 306) OX=190486 GN=ftsA PE=3 SV=1	1	3	3	3	3	0	0	3	0	0	3	0	0	11.4	11.4	11.4	43.994	411	411	3				3		0	5.1445	By MS/MS			11.4	0	0	4050500	4050500	0	0	21	192880	192880	0	0	0	0
Q8NL02	Q8NL02	8	8	8	sp|Q8NL02|RL14_XANAC 50S ribosomal protein L14 OS=Xanthomonas axonopodis pv. citri (strain 306) OX=190486 GN=rplN PE=3 SV=1	1	8	8	8	1	8	7	1	8	7	1	8	7	41	41	41	13.524	122	122	0.368	17			1	1	0	21.234	By MS/MS	By MS/MS	By MS/MS	5.7	41	40.2	86360000	10955000	63266000	12140000	8	10795000	1369300	7908200	1517500	0	122000000
Q8NL05	Q8NL05	2	2	2	sp|Q8NL05|RS14_XANAC 30S ribosomal protein S14 OS=Xanthomonas axonopodis pv. citri (strain 306) OX=190486 GN=rpsN PE=3 SV=1	1	2	2	2	0	2	2	0	2	2	0	2	2	22.8	22.8	22.8	11.499	101	101	0	5					0	19.533		By MS/MS	By MS/MS	0	22.8	22.8	4647900	0	3031700	1616100	2	2323900	0	1515900	808060	0	19004000
Q8NL14	Q8NL14	4	4	4	tr|Q8NL14|Q8NL14_XANAC Two-component system regulatory protein OS=Xanthomonas axonopodis pv. citri (strain 306) OX=190486 GN=phoP PE=4 SV=1	1	4	4	4	4	1	1	4	1	1	4	1	1	22.5	22.5	22.5	25.387	227	227	0.667	2	4				0	9.5928	By MS/MS	By MS/MS	By MS/MS	22.5	6.6	6.6	15594000	14285000	1238900	70677	11	1417700	1298600	112630	6425.2	0	0
Q8NL21	Q8NL21	6	6	6	sp|Q8NL21|RL13_XANAC 50S ribosomal protein L13 OS=Xanthomonas axonopodis pv. citri (strain 306) OX=190486 GN=rplM PE=3 SV=1	1	6	6	6	5	5	5	5	5	5	5	5	5	54.2	54.2	54.2	16.08	142	142	0.905	12	2	5	1	1	0	47.044	By MS/MS	By MS/MS	By MS/MS	40.8	38.7	38.7	62647000	13822000	40247000	8578700	9	6960800	1535800	4471900	953190	3982300	119700000
Q8NL22	Q8NL22	12	12	12	sp|Q8NL22|EFTU_XANAC Elongation factor Tu OS=Xanthomonas axonopodis pv. citri (strain 306) OX=190486 GN=tufA PE=3 SV=1	1	12	12	12	12	5	5	12	5	5	12	5	5	37.6	37.6	37.6	43.143	396	396	1.85	10	4	5	11	4	0	72.307	By MS/MS	By MS/MS	By MS/MS	37.6	18.7	18.7	42706000	32059000	6858600	3787900	21	2033600	1526600	326600	180380	3978000	17002000
Q8NL26	Q8NL26	13	13	13	tr|Q8NL26|Q8NL26_XANAC Peptidyl-prolyl cis-trans isomerase OS=Xanthomonas axonopodis pv. citri (strain 306) OX=190486 GN=XAC1585 PE=3 SV=1	1	13	13	13	6	10	11	6	10	11	6	10	11	52.2	52.2	52.2	24.955	232	232	0.391	34	7	4	1		0	109.49	By MS/MS	By MS/MS	By MS/MS	32.8	42.2	43.1	160360000	86493000	33337000	40533000	15	10691000	5766200	2222400	2702200	29653000	168100000
Q8NL35	Q8NL35	1	1	1	tr|Q8NL35|Q8NL35_XANAC Uncharacterized protein OS=Xanthomonas axonopodis pv. citri (strain 306) OX=190486 GN=XACa0013 PE=4 SV=1	1	1	1	1	0	1	1	0	1	1	0	1	1	8.1	8.1	8.1	16.578	148	148	0	2					0.0015244	3.154		By MS/MS	By matching	0	8.1	8.1	307590	0	250230	57363	5	61518	0	50045	11473	0	0
Q8PEI0	Q8PEI0	3	3	3	tr|Q8PEI0|Q8PEI0_XANAC Acid phosphatase OS=Xanthomonas axonopodis pv. citri (strain 306) OX=190486 GN=phoC PE=3 SV=1	1	3	3	3	3	0	0	3	0	0	3	0	0	17.9	17.9	17.9	29.962	285	285	2			4			0	16.307	By MS/MS			17.9	0	0	21319000	21319000	0	0	10	2131900	2131900	0	0	0	0
Q8PEI1	Q8PEI1	14	14	14	tr|Q8PEI1|Q8PEI1_XANAC TonB-dependent receptor OS=Xanthomonas axonopodis pv. citri (strain 306) OX=190486 GN=fecA PE=3 SV=1	1	14	14	14	9	8	9	9	8	9	9	8	9	24.4	24.4	24.4	84.269	778	778	1.66	17		1	5	9	0	70.103	By MS/MS	By MS/MS	By MS/MS	15.3	14	16.3	37085000	30963000	3879400	2242500	38	975920	814810	102090	59014	3154900	14388000
Q8PEI2	Q8PEI2	3	3	3	tr|Q8PEI2|Q8PEI2_XANAC Glycerophosphoryl diester phosphodiesterase OS=Xanthomonas axonopodis pv. citri (strain 306) OX=190486 GN=glpQ PE=4 SV=1	1	3	3	3	2	1	1	2	1	1	2	1	1	12.8	12.8	12.8	39.778	368	368	1.5	2			2		0	33.167	By MS/MS	By MS/MS	By MS/MS	8.2	4.6	4.6	9142700	8774700	215490	152550	21	435370	417840	10261	7264.5	0	0
Q8PEI7	Q8PEI7	10	10	10	tr|Q8PEI7|Q8PEI7_XANAC Dipeptidase OS=Xanthomonas axonopodis pv. citri (strain 306) OX=190486 GN=XAC4362 PE=4 SV=1	1	10	10	10	10	1	1	10	1	1	10	1	1	28.7	28.7	28.7	44.942	418	418	2.62	2			14		0	38.684	By MS/MS	By MS/MS	By matching	28.7	3.8	3.8	104250000	103320000	514540	419890	18	5791700	5739800	28586	23327	0	0
Q8PEJ5	Q8PEJ5	2	2	2	tr|Q8PEJ5|Q8PEJ5_XANAC Amino acid transporter OS=Xanthomonas axonopodis pv. citri (strain 306) OX=190486 GN=yhdG PE=4 SV=1	1	2	2	2	1	1	1	1	1	1	1	1	1	4.7	4.7	4.7	48.992	471	471	1.25	2		1	1		0	3.8435	By MS/MS	By MS/MS	By MS/MS	2.1	2.5	2.5	973990	591310	239880	142800	13	74922	45485	18452	10985	0	0
Q8PEK2	Q8PEK2	1	1	1	tr|Q8PEK2|Q8PEK2_XANAC Uncharacterized protein OS=Xanthomonas axonopodis pv. citri (strain 306) OX=190486 GN=XAC4347 PE=4 SV=1	1	1	1	1	0	1	1	0	1	1	0	1	1	23.8	23.8	23.8	12.848	126	126	0	2					0	11.661		By matching	By MS/MS	0	23.8	23.8	1205400	0	392580	812800	6	200900	0	65430	135470	0	0
Q8PEK4	Q8PEK4	3	3	3	tr|Q8PEK4|Q8PEK4_XANAC Enterocin biosynthesis related protein OS=Xanthomonas axonopodis pv. citri (strain 306) OX=190486 GN=XAC4345 PE=4 SV=1	1	3	3	3	0	1	3	0	1	3	0	1	3	27	27	27	15.312	137	137	0	4					0	9.6412		By MS/MS	By MS/MS	0	8	27	354870	0	199890	154980	7	50696	0	28556	22140	0	0
Q8PEK5	Q8PEK5	16	16	16	tr|Q8PEK5|Q8PEK5_XANAC Lipoprotein OS=Xanthomonas axonopodis pv. citri (strain 306) OX=190486 GN=vacJ PE=3 SV=1	1	16	16	16	15	7	8	15	7	8	15	7	8	43.3	43.3	43.3	37.41	351	351	1.88	18	10	20	15	11	0	156.03	By MS/MS	By MS/MS	By MS/MS	37.9	24.2	25.1	379000000	317980000	40995000	20021000	15	25266000	21199000	2733000	1334700	33945000	166820000
Q8PEK7	Q8PEK7	10	10	10	tr|Q8PEK7|Q8PEK7_XANAC Toluene tolerance protein OS=Xanthomonas axonopodis pv. citri (strain 306) OX=190486 GN=yrbC PE=4 SV=1	1	10	10	10	8	8	8	8	8	8	8	8	8	47.3	47.3	47.3	23.397	220	220	0.341	29	10	2			0	70.632	By MS/MS	By MS/MS	By MS/MS	37.7	36.4	36.4	200430000	152230000	29349000	18845000	15	13362000	10149000	1956600	1256400	31370000	57401000
Q8PEL0	Q8PEL0	2	2	2	tr|Q8PEL0|Q8PEL0_XANAC Toluene tolerance protein OS=Xanthomonas axonopodis pv. citri (strain 306) OX=190486 GN=yrbF PE=4 SV=1	1	2	2	2	2	0	0	2	0	0	2	0	0	10.6	10.6	10.6	27.598	264	264	2.67			2		1	0	5.1572	By MS/MS			10.6	0	0	10575000	10575000	0	0	9	1175100	1175100	0	0	0	0
Q8PEM7	Q8PEM7	3	3	3	tr|Q8PEM7|Q8PEM7_XANAC Uncharacterized protein OS=Xanthomonas axonopodis pv. citri (strain 306) OX=190486 GN=XAC4318 PE=4 SV=1	1	3	3	3	0	3	3	0	3	3	0	3	3	22.4	22.4	22.4	17.944	165	165	0	7					0	9.5473		By MS/MS	By MS/MS	0	22.4	22.4	4005900	0	1458200	2547700	14	286140	0	104160	181980	0	4624300
Q8PEP5	Q8PEP5	2	2	2	tr|Q8PEP5|Q8PEP5_XANAC Uncharacterized protein OS=Xanthomonas axonopodis pv. citri (strain 306) OX=190486 GN=XAC4300 PE=4 SV=1	1	2	2	2	0	2	2	0	2	2	0	2	2	14.3	14.3	14.3	23.284	210	210	0	4					0	3.9488		By MS/MS	By MS/MS	0	14.3	14.3	550950	0	314820	236130	15	36730	0	20988	15742	0	1793200
Q8PEP9	Q8PEP9	10	10	10	tr|Q8PEP9|Q8PEP9_XANAC Glucose-6-phosphate 1-epimerase OS=Xanthomonas axonopodis pv. citri (strain 306) OX=190486 GN=XAC4296 PE=3 SV=1	1	10	10	10	6	4	5	6	4	5	6	4	5	11.6	11.6	11.6	89.091	828	828	1.76	9			2	6	0	27.217	By MS/MS	By MS/MS	By MS/MS	6.6	5.1	6.4	10335000	7431100	1940200	963220	40	258370	185780	48506	24081	0	7609300
Q8PEQ6	Q8PEQ6	3	3	3	sp|Q8PEQ6|OPGD_XANAC Glucans biosynthesis protein D OS=Xanthomonas axonopodis pv. citri (strain 306) OX=190486 GN=opgD PE=3 SV=1	1	3	3	3	2	2	1	2	2	1	2	2	1	4.7	4.7	4.7	59.86	533	533	1.6	3				2	0	5.2998	By MS/MS	By MS/MS	By matching	2.8	3.4	1.9	1574500	1274700	212300	87546	27	58316	47211	7862.8	3242.4	0	0
Q8PER6	Q8PER6	58	58	57	tr|Q8PER6|Q8PER6_XANAC OmpA-related protein OS=Xanthomonas axonopodis pv. citri (strain 306) OX=190486 GN=XAC4274 PE=4 SV=1	1	58	58	57	52	42	43	52	42	43	52	41	42	63	63	63	109.81	1011	1011	2.16	114	8	22	45	121	0	323.31	By MS/MS	By MS/MS	By MS/MS	51.5	51.9	54	5830400000	5262400000	194110000	373920000	49	118990000	107400000	3961500	7631000	306330000	156350000
Q8PER7	Q8PER7	48	47	47	tr|Q8PER7|Q8PER7_XANAC OmpA-related protein OS=Xanthomonas axonopodis pv. citri (strain 306) OX=190486 GN=XAC4273 PE=4 SV=1	1	48	47	47	47	22	26	47	21	25	47	21	25	51.4	50.7	50.7	109.18	1012	1012	2.25	51	7	14	32	59	0	323.31	By MS/MS	By MS/MS	By MS/MS	50.7	25.8	31.9	920250000	878890000	15032000	26328000	56	16433000	15695000	268420	470150	34923000	19280000
Q8PES3	Q8PES3	3	3	3	tr|Q8PES3|Q8PES3_XANAC Uncharacterized protein OS=Xanthomonas axonopodis pv. citri (strain 306) OX=190486 GN=XAC4267 PE=4 SV=1	1	3	3	3	1	3	3	1	3	3	1	3	3	15.1	15.1	15.1	25.391	232	232	0.143	6	1				0	19.013	By MS/MS	By MS/MS	By MS/MS	4.3	15.1	15.1	5968300	546970	1977000	3444400	15	397890	36464	131800	229630	0	10124000
Q8PES8	Q8PES8	2	2	2	tr|Q8PES8|Q8PES8_XANAC Uncharacterized protein OS=Xanthomonas axonopodis pv. citri (strain 306) OX=190486 GN=XAC4262 PE=4 SV=1	1	2	2	2	1	2	2	1	2	2	1	2	2	12.9	12.9	12.9	19.683	170	170	0.4	4		1			0	4.501	By MS/MS	By MS/MS	By MS/MS	7.1	12.9	12.9	927830	446230	268090	213510	7	132550	63747	38299	30501	0	1446900
Q8PET1	Q8PET1	2	2	2	tr|Q8PET1|Q8PET1_XANAC Outer membrane lipoprotein Blc OS=Xanthomonas axonopodis pv. citri (strain 306) OX=190486 GN=blc PE=3 SV=1	1	2	2	2	0	2	2	0	2	2	0	2	2	16.6	16.6	16.6	20.493	181	181	0	4					0	16.084		By MS/MS	By MS/MS	0	16.6	16.6	1992700	0	1092500	900180	13	153290	0	84042	69245	0	6611600
Q8PET4	Q8PET4	5	5	5	tr|Q8PET4|Q8PET4_XANAC TonB-dependent receptor OS=Xanthomonas axonopodis pv. citri (strain 306) OX=190486 GN=cirA PE=3 SV=1	1	5	5	5	5	0	0	5	0	0	5	0	0	8.4	8.4	8.4	103.39	957	957	3.83				1	5	0	71.474	By MS/MS			8.4	0	0	8396500	8396500	0	0	44	190830	190830	0	0	0	0
Q8PEX1	Q8PEX1	11	11	11	tr|Q8PEX1|Q8PEX1_XANAC Ysc84 domain-containing protein OS=Xanthomonas axonopodis pv. citri (strain 306) OX=190486 GN=XAC4219 PE=4 SV=1	1	11	11	11	7	10	10	7	10	10	7	10	10	38.9	38.9	38.9	31.555	301	301	1.02	25	6	7	5	3	0	169.15	By MS/MS	By MS/MS	By MS/MS	23.3	36.2	36.2	186420000	59472000	87384000	39566000	15	12428000	3964800	5825600	2637700	17296000	198450000
Q8PEX9	Q8PEX9	2	2	2	sp|Q8PEX9|SYGA_XANAC Glycine--tRNA ligase alpha subunit OS=Xanthomonas axonopodis pv. citri (strain 306) OX=190486 GN=glyQ PE=3 SV=1	1	2	2	2	0	2	1	0	2	1	0	2	1	6	6	6	34.389	302	302	0	3					0.0028902	2.5249		By MS/MS	By MS/MS	0	6	3.6	749580	0	595170	154410	11	68144	0	54106	14037	0	0
Q8PEY4	Q8PEY4	12	12	12	tr|Q8PEY4|Q8PEY4_XANAC Autotransporter assembly factor TamA OS=Xanthomonas axonopodis pv. citri (strain 306) OX=190486 GN=XAC4204 PE=3 SV=1	1	12	12	12	8	9	9	8	9	9	8	9	9	31.4	31.4	31.4	66.644	593	593	1.31	20		1	4	7	0	161.34	By MS/MS	By MS/MS	By MS/MS	22.3	24.1	24.1	25935000	13841000	8176100	3917900	32	810460	432520	255500	122430	1771600	19116000
Q8PEY9	Q8PEY9	8	8	8	tr|Q8PEY9|Q8PEY9_XANAC Polyvinylalcohol dehydrogenase OS=Xanthomonas axonopodis pv. citri (strain 306) OX=190486 GN=XAC4199 PE=4 SV=1	1	8	8	8	8	6	6	8	6	6	8	6	6	17	17	17	52.816	501	501	1.94	12	2	5	8	8	0	83.54	By MS/MS	By MS/MS	By MS/MS	17	12.2	12.2	64645000	51795000	10028000	2822500	15	4309700	3453000	668510	188170	4831300	40885000
Q8PF09	Q8PF09	5	5	5	sp|Q8PF09|ACSA_XANAC Acetyl-coenzyme A synthetase OS=Xanthomonas axonopodis pv. citri (strain 306) OX=190486 GN=acsA PE=3 SV=1	1	5	5	5	1	5	5	1	5	5	1	5	5	10.5	10.5	10.5	71.276	647	647	0.333	11				1	0	23.187	By MS/MS	By MS/MS	By MS/MS	2.3	10.5	10.5	6803700	412140	4296000	2095600	35	194390	11775	122740	59874	0	16802000
Q8PF10	Q8PF10	9	9	9	tr|Q8PF10|Q8PF10_XANAC Uncharacterized protein OS=Xanthomonas axonopodis pv. citri (strain 306) OX=190486 GN=XAC4178 PE=4 SV=1	1	9	9	9	7	5	6	7	5	6	7	5	6	26.9	26.9	26.9	53.598	494	494	1.65	11		1	8	3	0	92.115	By MS/MS	By MS/MS	By MS/MS	22.5	13	16.2	37188000	33305000	1866300	2017300	19	1957300	1752900	98224	106170	5849300	4827100
Q8PF24	Q8PF24	13	13	13	tr|Q8PF24|Q8PF24_XANAC Uncharacterized protein OS=Xanthomonas axonopodis pv. citri (strain 306) OX=190486 GN=XAC4164 PE=4 SV=1	1	13	13	13	11	5	5	11	5	5	11	5	5	29.5	29.5	29.5	68.472	614	614	2.08	12				13	0	41.39	By MS/MS	By MS/MS	By MS/MS	26.2	13	13	29192000	24799000	2685100	1707900	32	912240	774960	83908	53371	4808100	9681400
Q8PF50	Q8PF50	5	5	5	tr|Q8PF50|Q8PF50_XANAC Uncharacterized protein OS=Xanthomonas axonopodis pv. citri (strain 306) OX=190486 GN=XAC4135 PE=4 SV=1	1	5	5	5	4	1	1	4	1	1	4	1	1	36.9	36.9	36.9	25.255	233	233	1.38	2	1	5			0	75.692	By MS/MS	By MS/MS	By MS/MS	32.2	4.7	4.7	12600000	11897000	385950	317330	10	1260000	1189700	38595	31733	0	0
Q8PF79	Q8PF79	5	5	5	tr|Q8PF79|Q8PF79_XANAC Dipeptidyl peptidase OS=Xanthomonas axonopodis pv. citri (strain 306) OX=190486 GN=XAC4106 PE=4 SV=1	1	5	5	5	3	3	3	3	3	3	3	3	3	8.5	8.5	8.5	89.391	800	800	1.33	6				3	0	22.202	By MS/MS	By MS/MS	By MS/MS	4.4	5.9	5.9	3421200	2139300	758100	523790	42	81457	50936	18050	12471	0	2888000
Q8PF89	Q8PF89	3	3	3	tr|Q8PF89|Q8PF89_XANAC Fatty acyl CoA synthetase OS=Xanthomonas axonopodis pv. citri (strain 306) OX=190486 GN=XAC4096 PE=4 SV=1	1	3	3	3	1	3	3	1	3	3	1	3	3	19.5	19.5	19.5	23.229	215	215	0.286	6		1			0	62.75	By MS/MS	By MS/MS	By MS/MS	6.5	19.5	19.5	7929300	567220	3576700	3785400	11	720840	51565	325150	344120	0	23456000
Q8PFA7	Q8PFA7	1	1	1	tr|Q8PFA7|Q8PFA7_XANAC Integral membrane protein OS=Xanthomonas axonopodis pv. citri (strain 306) OX=190486 GN=XAC4076 PE=4 SV=1	1	1	1	1	1	0	0	1	0	0	1	0	0	2.9	2.9	2.9	37.834	347	347	1		1				0	4.9617	By MS/MS			2.9	0	0	7087000	7087000	0	0	9	787440	787440	0	0	0	0
Q8PFC1	Q8PFC1	2	2	2	tr|Q8PFC1|Q8PFC1_XANAC TonB-dependent receptor OS=Xanthomonas axonopodis pv. citri (strain 306) OX=190486 GN=fhuA PE=3 SV=1	1	2	2	2	2	1	1	2	1	1	2	1	1	4.8	4.8	4.8	78.454	726	726	2	2				2	0	3.3158	By MS/MS	By MS/MS	By MS/MS	4.8	2.3	2.3	960740	783770	85393	91580	33	29113	23751	2587.7	2775.2	0	0
Q8PFD0	Q8PFD0	1	1	1	tr|Q8PFD0|Q8PFD0_XANAC ABC transporter sodium permease OS=Xanthomonas axonopodis pv. citri (strain 306) OX=190486 GN=natB PE=4 SV=1	1	1	1	1	0	1	1	0	1	1	0	1	1	3.3	3.3	3.3	43.357	397	397	0	2					0	3.2966		By MS/MS	By matching	0	3.3	3.3	238830	0	112880	125950	19	12570	0	5940.9	6628.9	0	0
Q8PFD5	Q8PFD5	44	44	43	tr|Q8PFD5|Q8PFD5_XANAC TonB-dependent receptor OS=Xanthomonas axonopodis pv. citri (strain 306) OX=190486 GN=iroN PE=3 SV=1	1	44	44	43	44	19	21	44	19	21	43	19	21	52.5	52.5	52.5	108.87	1004	1004	2.6	48	11	23	44	99	0	323.31	By MS/MS	By MS/MS	By MS/MS	52.5	30.1	31.7	6288200000	6079100000	89422000	119690000	47	133790000	129340000	1902600	2546700	612010000	110930000
Q8PFE0	Q8PFE0	11	11	11	tr|Q8PFE0|Q8PFE0_XANAC Uncharacterized protein OS=Xanthomonas axonopodis pv. citri (strain 306) OX=190486 GN=XAC4044 PE=4 SV=1	1	11	11	11	8	7	6	8	7	6	8	7	6	21.5	21.5	21.5	68.101	615	615	1.79	14		1	4	9	0	118.83	By MS/MS	By MS/MS	By MS/MS	15.8	13.5	12	46927000	38705000	5525100	2696700	26	1804900	1488600	212500	103720	5611100	19741000
Q8PFE1	Q8PFE1	1	1	1	tr|Q8PFE1|Q8PFE1_XANAC Uncharacterized protein OS=Xanthomonas axonopodis pv. citri (strain 306) OX=190486 GN=XAC4042 PE=4 SV=1	1	1	1	1	0	1	1	0	1	1	0	1	1	19.7	19.7	19.7	14.258	147	147	0	2					0	3.3929		By MS/MS	By MS/MS	0	19.7	19.7	465550	0	143280	322270	6	77592	0	23880	53712	0	0
Q8PFE8	Q8PFE8	4	4	4	tr|Q8PFE8|Q8PFE8_XANAC Uncharacterized protein OS=Xanthomonas axonopodis pv. citri (strain 306) OX=190486 GN=XAC4035 PE=4 SV=1	1	4	4	4	3	1	1	3	1	1	3	1	1	16.4	16.4	16.4	30.492	293	293	1.2	2		3			0	20.129	By MS/MS	By MS/MS	By MS/MS	13.7	2.7	2.7	3795200	3455000	169040	171230	14	271090	246780	12074	12230	0	0
Q8PFE9	Q8PFE9	2	2	2	sp|Q8PFE9|AROE_XANAC Shikimate dehydrogenase (NADP(+)) OS=Xanthomonas axonopodis pv. citri (strain 306) OX=190486 GN=aroE PE=3 SV=1	1	2	2	2	2	0	0	2	0	0	2	0	0	5.3	5.3	5.3	29.742	283	283	2		1	2	1		0	6.8889	By MS/MS			5.3	0	0	2697300	2697300	0	0	14	192670	192670	0	0	0	0
Q8PFF6	Q8PFF6	1	1	1	tr|Q8PFF6|Q8PFF6_XANAC Uncharacterized protein OS=Xanthomonas axonopodis pv. citri (strain 306) OX=190486 GN=XAC4027 PE=4 SV=1	1	1	1	1	1	0	0	1	0	0	1	0	0	7.1	7.1	7.1	18.127	156	156	2			1			1	-2	By MS/MS			7.1	0	0	636660	636660	0	0	9	70740	70740	0	0	0	0
Q8PFF9	Q8PFF9	1	1	1	tr|Q8PFF9|Q8PFF9_XANAC Uncharacterized protein OS=Xanthomonas axonopodis pv. citri (strain 306) OX=190486 GN=XAC4024 PE=4 SV=1	1	1	1	1	0	1	1	0	1	1	0	1	1	13.4	13.4	13.4	12.97	119	119	0	2					0	4.418		By MS/MS	By MS/MS	0	13.4	13.4	562450	0	242220	320230	8	70306	0	30277	40028	0	0
Q8PFH3	Q8PFH3	1	1	1	tr|Q8PFH3|Q8PFH3_XANAC Entericidin A OS=Xanthomonas axonopodis pv. citri (strain 306) OX=190486 GN=ecnA PE=3 SV=1	1	1	1	1	1	1	1	1	1	1	1	1	1	22	22	22	5.122	50	50	0.6	10	2	2	1		0	4.0964	By MS/MS	By MS/MS	By MS/MS	22	22	22	16253000	3389700	8865500	3997400	2	8126300	1694900	4432700	1998700	1105400	38281000
Q8PFH7	Q8PFH7	21	21	21	tr|Q8PFH7|Q8PFH7_XANAC Peptidase OS=Xanthomonas axonopodis pv. citri (strain 306) OX=190486 GN=XAC4004 PE=4 SV=1	1	21	21	21	19	11	12	19	11	12	19	11	12	47	47	47	57.66	536	536	2	30		4	14	23	0	204.64	By MS/MS	By MS/MS	By MS/MS	40.9	27.1	33	148830000	127180000	12347000	9296800	31	4800900	4102700	398290	299900	8923600	13833000
Q8PFH8	Q8PFH8	2	2	2	tr|Q8PFH8|Q8PFH8_XANAC Rap1a domain-containing protein OS=Xanthomonas axonopodis pv. citri (strain 306) OX=190486 GN=XAC4002 PE=4 SV=1	1	2	2	2	0	1	2	0	1	2	0	1	2	19.3	19.3	19.3	19.619	187	187	0	3					0.0029326	2.6282		By matching	By MS/MS	0	11.2	19.3	332470	0	77968	254500	12	27706	0	6497.3	21208	0	0
Q8PFI9	Q8PFI9	1	1	1	tr|Q8PFI9|Q8PFI9_XANAC ThuA domain-containing protein OS=Xanthomonas axonopodis pv. citri (strain 306) OX=190486 GN=XAC3992 PE=4 SV=1	1	1	1	1	1	0	0	1	0	0	1	0	0	5	5	5	31.874	280	280	2			1			0.0056818	2.3596	By MS/MS			5	0	0	1355000	1355000	0	0	14	96786	96786	0	0	0	0
Q8PFJ1	Q8PFJ1	3	3	3	tr|Q8PFJ1|Q8PFJ1_XANAC Catalase-related peroxidase OS=Xanthomonas axonopodis pv. citri (strain 306) OX=190486 GN=srpA PE=3 SV=1	1	3	3	3	3	1	1	3	1	1	3	1	1	9.9	9.9	9.9	39.019	363	363	1.83	2		1	3		0	10.71	By MS/MS	By matching	By MS/MS	9.9	3	3	5377800	5004600	198710	174400	23	233820	217590	8639.6	7582.4	0	0
Q8PFJ3	Q8PFJ3	1	1	1	tr|Q8PFJ3|Q8PFJ3_XANAC Transmembrane regulator protein prtR OS=Xanthomonas axonopodis pv. citri (strain 306) OX=190486 GN=prtR PE=4 SV=1	1	1	1	1	1	0	0	1	0	0	1	0	0	5.2	5.2	5.2	26.845	250	250	2			3			0	6.3592	By MS/MS			5.2	0	0	3202700	3202700	0	0	13	246360	246360	0	0	0	0
Q8PFK0	Q8PFK0	1	1	1	tr|Q8PFK0|Q8PFK0_XANAC Uncharacterized protein OS=Xanthomonas axonopodis pv. citri (strain 306) OX=190486 GN=XAC3981 PE=4 SV=1	1	1	1	1	0	1	1	0	1	1	0	1	1	10.8	10.8	10.8	12.179	120	120	0	2					0	123.66		By MS/MS	By MS/MS	0	10.8	10.8	9651200	0	3996500	5654700	8	1206400	0	499560	706840	0	0
Q8PFK1	Q8PFK1	12	12	12	tr|Q8PFK1|Q8PFK1_XANAC Periplasmic serine endoprotease DegP-like OS=Xanthomonas axonopodis pv. citri (strain 306) OX=190486 GN=htrA PE=3 SV=1	1	12	12	12	10	9	10	10	9	10	10	9	10	27	27	27	49.964	478	478	1.58	23	2	6	16	5	0	98.361	By MS/MS	By MS/MS	By MS/MS	22.2	19.7	24.9	81778000	58020000	14584000	9173700	19	4304100	3053700	767600	482830	6174100	28521000
Q8PFK9	Q8PFK9	3	3	3	tr|Q8PFK9|Q8PFK9_XANAC DUF4142 domain-containing protein OS=Xanthomonas axonopodis pv. citri (strain 306) OX=190486 GN=XAC3972 PE=4 SV=1	1	3	3	3	3	2	1	3	2	1	3	2	1	24.9	24.9	24.9	20.595	197	197	0.5	3	3				0	18.405	By MS/MS	By MS/MS	By MS/MS	24.9	20.3	12.2	19457000	18578000	678340	201260	13	1496700	1429000	52180	15481	9508400	6551100
Q8PFM6	Q8PFM6	1	1	1	tr|Q8PFM6|Q8PFM6_XANAC Uncharacterized protein OS=Xanthomonas axonopodis pv. citri (strain 306) OX=190486 GN=XAC3954 PE=4 SV=1	1	1	1	1	1	0	0	1	0	0	1	0	0	5.4	5.4	5.4	29.227	257	257	2			4			1	-2	By MS/MS			5.4	0	0	105200	105200	0	0	16	6574.9	6574.9	0	0	0	0
Q8PFQ2	Q8PFQ2	11	11	11	tr|Q8PFQ2|Q8PFQ2_XANAC OMP_b-brl domain-containing protein OS=Xanthomonas axonopodis pv. citri (strain 306) OX=190486 GN=XAC3926 PE=4 SV=1	1	11	11	11	10	0	2	10	0	2	10	0	2	58.5	58.5	58.5	28.217	270	270	1.48	2	15	11	3		0	165.1	By MS/MS		By MS/MS	52.2	0	18.5	113480000	112900000	0	574370	13	8729100	8685000	0	44182	0	0
Q8PFR1	Q8PFR1	7	7	7	tr|Q8PFR1|Q8PFR1_XANAC SPOR domain-containing protein OS=Xanthomonas axonopodis pv. citri (strain 306) OX=190486 GN=XAC3917 PE=4 SV=1	1	7	7	7	6	5	5	6	5	5	6	5	5	45.6	45.6	45.6	29.489	294	294	1	15	2	3	6		0	149.47	By MS/MS	By MS/MS	By MS/MS	43.2	29.3	29.3	46922000	19478000	12886000	14559000	15	3128100	1298500	859050	970570	5986400	63286000
Q8PFR2	Q8PFR2	2	2	2	sp|Q8PFR2|SYR_XANAC Arginine--tRNA ligase OS=Xanthomonas axonopodis pv. citri (strain 306) OX=190486 GN=argS PE=3 SV=2	1	2	2	2	0	2	2	0	2	2	0	2	2	5.5	5.5	5.5	61.799	562	562	0	4					0	6.3639		By MS/MS	By MS/MS	0	5.5	5.5	1229000	0	602600	626410	33	37243	0	18261	18982	0	3605100
Q8PFR9	Q8PFR9	5	5	5	tr|Q8PFR9|Q8PFR9_XANAC Dolichol-phosphate mannosyltransferase OS=Xanthomonas axonopodis pv. citri (strain 306) OX=190486 GN=dpm1 PE=4 SV=1	1	5	5	5	5	3	3	5	3	3	5	3	3	24.6	24.6	24.6	29.852	268	268	0.857	8		6			0	60.99	By MS/MS	By MS/MS	By MS/MS	24.6	15.7	15.7	17534000	14295000	1736700	1502300	13	1348800	1099600	133590	115560	3482900	6198500
Q8PFU3	Q8PFU3	2	2	2	tr|Q8PFU3|Q8PFU3_XANAC Uncharacterized protein OS=Xanthomonas axonopodis pv. citri (strain 306) OX=190486 GN=XAC3880 PE=4 SV=1	1	2	2	2	1	1	1	1	1	1	1	1	1	8.5	8.5	8.5	42.393	387	387	0.833	4		1	1		0	9.6238	By MS/MS	By MS/MS	By MS/MS	4.1	4.4	4.4	52064000	51489000	292490	282710	16	3254000	3218000	18281	17670	0	1636100
Q8PFV3	Q8PFV3	1	1	1	tr|Q8PFV3|Q8PFV3_XANAC Beta-glucosidase OS=Xanthomonas axonopodis pv. citri (strain 306) OX=190486 GN=bglX PE=3 SV=1	1	1	1	1	1	0	0	1	0	0	1	0	0	2.5	2.5	2.5	77.499	723	723	2			1			1	-2	By MS/MS			2.5	0	0	2898600	2898600	0	0	29	99952	99952	0	0	0	0
Q8PFV4	Q8PFV4	10	10	10	tr|Q8PFV4|Q8PFV4_XANAC Dehydrogenase OS=Xanthomonas axonopodis pv. citri (strain 306) OX=190486 GN=yliI PE=4 SV=1	1	10	10	10	9	4	4	9	4	4	9	4	4	32.4	32.4	32.4	41.655	392	392	1.81	8	1	5	12		0	103.21	By MS/MS	By MS/MS	By MS/MS	32.4	14.5	14.5	122430000	119800000	744220	1883500	17	7201800	7047200	43778	110790	19768000	4771000
Q8PFW2	Q8PFW2	11	11	11	tr|Q8PFW2|Q8PFW2_XANAC N-acetylmuramoyl-L-alanine amidase OS=Xanthomonas axonopodis pv. citri (strain 306) OX=190486 GN=XAC3860 PE=4 SV=1	1	11	11	11	10	6	6	10	6	6	10	6	6	36.9	36.9	36.9	29.203	268	268	1.1	12	2	15			0	110.06	By MS/MS	By MS/MS	By MS/MS	32.1	22	22	226310000	218020000	4134400	4149800	14	16165000	15573000	295320	296410	26395000	13737000
Q8PFX5	Q8PFX5	13	13	13	tr|Q8PFX5|Q8PFX5_XANAC N-acyl-L-amino acid amidohydrolase OS=Xanthomonas axonopodis pv. citri (strain 306) OX=190486 GN=amaA PE=4 SV=1	1	13	13	13	12	5	4	12	5	4	12	5	4	40.8	40.8	40.8	44.481	419	419	1.82	12	1	2	17	1	0	122.62	By MS/MS	By MS/MS	By MS/MS	37.7	22.7	19.6	162070000	150030000	8016200	4027300	18	9003900	8334800	445350	223740	33177000	47394000
Q8PFX6	Q8PFX6	4	4	4	sp|Q8PFX6|QUEF_XANAC NADPH-dependent 7-cyano-7-deazaguanine reductase OS=Xanthomonas axonopodis pv. citri (strain 306) OX=190486 GN=queF PE=3 SV=1	1	4	4	4	0	4	3	0	4	3	0	4	3	21.4	21.4	21.4	29.693	271	271	0	7					0	8.0283		By MS/MS	By MS/MS	0	21.4	15.1	648340	0	458680	189660	13	49872	0	35283	14589	0	1309300
Q8PFY7	Q8PFY7	5	5	5	tr|Q8PFY7|Q8PFY7_XANAC Isocitrate dehydrogenase [NADP] OS=Xanthomonas axonopodis pv. citri (strain 306) OX=190486 GN=icd PE=3 SV=1	1	5	5	5	1	4	1	1	4	1	1	4	1	8.3	8.3	8.3	80.296	743	743	0.333	5		1			0	9.7544	By MS/MS	By MS/MS	By MS/MS	1.6	6.7	1.6	2598700	1508000	959440	131290	40	64969	37700	23986	3282.3	0	0
Q8PFZ3	Q8PFZ3	2	2	2	sp|Q8PFZ3|RHLB_XANAC ATP-dependent RNA helicase RhlB OS=Xanthomonas axonopodis pv. citri (strain 306) OX=190486 GN=rhlB PE=3 SV=1	1	2	2	2	1	1	1	1	1	1	1	1	1	6.5	6.5	6.5	62.076	571	571	0.667	2		1			0	21.597	By MS/MS	By matching	By MS/MS	2.8	3.7	3.7	379710	120910	169270	89538	30	12657	4030.3	5642.3	2984.6	0	0
Q8PG07	Q8PG07	2	2	2	sp|Q8PG07|NORM_XANAC Probable multidrug resistance protein NorM OS=Xanthomonas axonopodis pv. citri (strain 306) OX=190486 GN=norM PE=3 SV=1	1	2	2	2	2	0	0	2	0	0	2	0	0	5.5	5.5	5.5	48.162	458	458	3				2		0	6.2845	By MS/MS			5.5	0	0	2042000	2042000	0	0	11	185630	185630	0	0	0	0
Q8PG08	Q8PG08	3	3	3	tr|Q8PG08|Q8PG08_XANAC Protease 4 OS=Xanthomonas axonopodis pv. citri (strain 306) OX=190486 GN=sppA PE=3 SV=1	1	3	3	3	2	1	3	2	1	3	2	1	3	6.2	6.2	6.2	68.245	633	633	1.33	4				2	0	21.65	By MS/MS	By MS/MS	By MS/MS	3.6	2.5	6.2	2716100	1266900	555780	893470	34	79886	37262	16346	26278	731430	0
Q8PG10	Q8PG10	2	2	2	tr|Q8PG10|Q8PG10_XANAC Tropinone reductase OS=Xanthomonas axonopodis pv. citri (strain 306) OX=190486 GN=trn2 PE=4 SV=1	1	2	2	2	2	0	1	2	0	1	2	0	1	10.5	10.5	10.5	28.186	258	258	1.33	1		2			0	5.7371	By MS/MS		By MS/MS	10.5	0	6.6	1312500	1248300	0	64231	14	93750	89162	0	4587.9	0	0
Q8PG11	Q8PG11	1	1	1	tr|Q8PG11|Q8PG11_XANAC Uncharacterized protein OS=Xanthomonas axonopodis pv. citri (strain 306) OX=190486 GN=XAC3810 PE=4 SV=1	1	1	1	1	1	0	0	1	0	0	1	0	0	4.4	4.4	4.4	23.686	225	225	2			1			0	4.0684	By MS/MS			4.4	0	0	510740	510740	0	0	8	63843	63843	0	0	0	0
Q8PG14	Q8PG14	2	2	2	tr|Q8PG14|Q8PG14_XANAC DNA topoisomerase 1 OS=Xanthomonas axonopodis pv. citri (strain 306) OX=190486 GN=topA PE=3 SV=1	1	2	2	2	0	2	2	0	2	2	0	2	2	4	4	4	92.015	830	830	0	4					0	12.152		By MS/MS	By matching	0	4	4	721880	0	471550	250330	48	15039	0	9824	5215.2	0	2305700
Q8PG19	Q8PG19	9	9	9	tr|Q8PG19|Q8PG19_XANAC LysM domain-containing protein OS=Xanthomonas axonopodis pv. citri (strain 306) OX=190486 GN=XAC3802 PE=4 SV=1	1	9	9	9	9	4	4	9	4	4	9	4	4	32.5	32.5	32.5	41.227	378	378	1.65	11		2	13		0	186.55	By MS/MS	By MS/MS	By MS/MS	32.5	18.3	18.3	85431000	83619000	617570	1194900	18	4746200	4645500	34309	66383	8157500	5374700
Q8PG27	Q8PG27	2	2	2	tr|Q8PG27|Q8PG27_XANAC Uncharacterized protein OS=Xanthomonas axonopodis pv. citri (strain 306) OX=190486 GN=XAC3794 PE=4 SV=1	1	2	2	2	2	0	0	2	0	0	2	0	0	9	9	9	55.892	501	501	2		2			1	0.0014993	2.829	By MS/MS			9	0	0	13321000	13321000	0	0	26	512340	512340	0	0	0	0
Q8PG61	Q8PG61	12	12	12	tr|Q8PG61|Q8PG61_XANAC Ferrichrome-iron receptor 3 OS=Xanthomonas axonopodis pv. citri (strain 306) OX=190486 GN=XAC3756 PE=3 SV=1	1	12	12	12	9	5	5	9	5	5	9	5	5	19.3	19.3	19.3	77.667	714	714	1.95	10			1	9	0	41.053	By MS/MS	By MS/MS	By MS/MS	16.8	7.7	8.8	15651000	13116000	1442400	1092100	41	381720	319900	35181	26636	1901200	3479900
Q8PG80	Q8PG80	1	1	1	tr|Q8PG80|Q8PG80_XANAC Uncharacterized protein OS=Xanthomonas axonopodis pv. citri (strain 306) OX=190486 GN=XAC3737 PE=4 SV=1	1	1	1	1	1	0	0	1	0	0	1	0	0	21.4	21.4	21.4	8.2729	70	70	2			2			1	-2	By MS/MS			21.4	0	0	5431900	5431900	0	0	6	905320	905320	0	0	0	0
Q8PG82;Q8PIB5	Q8PG82;Q8PIB5	2;1	2;1	2;1	tr|Q8PG82|Q8PG82_XANAC Cyanide insensitive terminal oxidase OS=Xanthomonas axonopodis pv. citri (strain 306) OX=190486 GN=cioA PE=3 SV=1;tr|Q8PIB5|Q8PIB5_XANAC Quinol oxidase subunit I OS=Xanthomonas axonopodis pv. citri (strain 306) OX=190486 GN=XAC2983 P	2	2	2	2	1	1	1	1	1	1	1	1	1	3.6	3.6	3.6	51.739	469	469;487	1.75	2			1	1	0	4.4901	By MS/MS	By matching	By MS/MS	1.7	1.9	1.9	29331000	29060000	127310	143730	17	1725400	1709400	7488.8	8454.8	0	0
Q8PG92	Q8PG92	2	2	2	tr|Q8PG92|Q8PG92_XANAC DUF892 domain-containing protein OS=Xanthomonas axonopodis pv. citri (strain 306) OX=190486 GN=XAC3725 PE=4 SV=1	1	2	2	2	2	0	0	2	0	0	2	0	0	14.3	14.3	14.3	18.298	168	168	1		2				0	27.485	By MS/MS			14.3	0	0	4114500	4114500	0	0	9	457160	457160	0	0	0	0
Q8PG95	Q8PG95	4	4	4	tr|Q8PG95|Q8PG95_XANAC D-amino acid oxidase OS=Xanthomonas axonopodis pv. citri (strain 306) OX=190486 GN=XAC3721 PE=4 SV=1	1	4	4	4	4	0	0	4	0	0	4	0	0	11.1	11.1	11.1	44.187	404	404	3				4		0	12.042	By MS/MS			11.1	0	0	7125200	7125200	0	0	19	375010	375010	0	0	0	0
Q8PGA3	Q8PGA3	2	2	2	tr|Q8PGA3|Q8PGA3_XANAC DUF2236 domain-containing protein OS=Xanthomonas axonopodis pv. citri (strain 306) OX=190486 GN=XAC3714 PE=4 SV=1	1	2	2	2	2	0	0	2	0	0	2	0	0	7.1	7.1	7.1	33.869	308	308	2.33			2	1		0	3.7189	By MS/MS			7.1	0	0	3393300	3393300	0	0	14	242380	242380	0	0	0	0
Q8PGC2	Q8PGC2	1	1	1	tr|Q8PGC2|Q8PGC2_XANAC Uncharacterized protein OS=Xanthomonas axonopodis pv. citri (strain 306) OX=190486 GN=XAC3695 PE=4 SV=1	1	1	1	1	1	0	0	1	0	0	1	0	0	4.5	4.5	4.5	25.854	247	247	1		1				0	3.2596	By MS/MS			4.5	0	0	620790	620790	0	0	5	124160	124160	0	0	0	0
Q8PGC9	Q8PGC9	11	11	11	sp|Q8PGC9|DADA_XANAC D-amino acid dehydrogenase OS=Xanthomonas axonopodis pv. citri (strain 306) OX=190486 GN=dadA PE=3 SV=1	1	11	11	11	11	7	6	11	7	6	11	7	6	28.9	28.9	28.9	46.675	429	429	1.85	13	1	6	17	2	0	120.53	By MS/MS	By MS/MS	By MS/MS	28.9	19.8	15.9	456960000	418360000	24237000	14363000	17	26880000	24610000	1425700	844910	107020000	87648000
Q8PGD1	Q8PGD1	3	3	3	tr|Q8PGD1|Q8PGD1_XANAC Uncharacterized protein OS=Xanthomonas axonopodis pv. citri (strain 306) OX=190486 GN=XAC3686 PE=4 SV=1	1	3	3	3	1	2	2	1	2	2	1	2	2	15	15	15	25.942	233	233	0.2	4	1				0	6.7376	By MS/MS	By MS/MS	By MS/MS	5.6	9.4	9.4	2689100	0	1042100	1647100	15	179280	0	69471	109810	0	5339000
Q8PGE6	Q8PGE6	2	2	2	sp|Q8PGE6|Y3671_XANAC UPF0234 protein XAC3671 OS=Xanthomonas axonopodis pv. citri (strain 306) OX=190486 GN=XAC3671 PE=3 SV=1	1	2	2	2	0	2	2	0	2	2	0	2	2	17.4	17.4	17.4	18.258	161	161	0	4					0	7.1479		By MS/MS	By matching	0	17.4	17.4	1243000	0	856020	387000	9	138110	0	95113	43000	0	4486400
Q8PGE8	Q8PGE8	1	1	1	sp|Q8PGE8|METN_XANAC Methionine import ATP-binding protein MetN OS=Xanthomonas axonopodis pv. citri (strain 306) OX=190486 GN=metN PE=3 SV=1	1	1	1	1	0	0	1	0	0	1	0	0	1	5.1	5.1	5.1	36.516	335	335	0	1					0	4.2119			By MS/MS	0	0	5.1	81856	0	0	81856	20	4092.8	0	0	4092.8	0	0
Q8PGE9	Q8PGE9	1	1	1	tr|Q8PGE9|Q8PGE9_XANAC ABC transporter permease OS=Xanthomonas axonopodis pv. citri (strain 306) OX=190486 GN=yaeE PE=3 SV=1	1	1	1	1	1	0	0	1	0	0	1	0	0	6.9	6.9	6.9	24.217	231	231	1		1				0	6.7906	By MS/MS			6.9	0	0	762260	762260	0	0	9	84696	84696	0	0	0	0
Q8PGF0	Q8PGF0	11	11	11	tr|Q8PGF0|Q8PGF0_XANAC Lipoprotein OS=Xanthomonas axonopodis pv. citri (strain 306) OX=190486 GN=XAC3667 PE=3 SV=1	1	11	11	11	10	6	6	10	6	6	10	6	6	52.8	52.8	52.8	29.097	269	269	1.15	12		14	1		0	69.782	By MS/MS	By MS/MS	By MS/MS	43.9	36.1	36.1	141940000	132700000	4871500	4371400	14	10139000	9478600	347960	312240	33255000	18499000
Q8PGF3	Q8PGF3	3	3	3	tr|Q8PGF3|Q8PGF3_XANAC Outer membrane protein OS=Xanthomonas axonopodis pv. citri (strain 306) OX=190486 GN=ompW PE=4 SV=1	1	3	3	3	3	1	1	3	1	1	3	1	1	24.1	24.1	24.1	23.811	228	228	1.89	2	6	5	4	2	0	70.502	By MS/MS	By MS/MS	By MS/MS	24.1	7.5	7.5	229770000	228610000	281490	874960	7	32824000	32658000	40213	124990	0	0
Q8PGF7	Q8PGF7	11	11	11	tr|Q8PGF7|Q8PGF7_XANAC Uncharacterized protein OS=Xanthomonas axonopodis pv. citri (strain 306) OX=190486 GN=XAC3660 PE=4 SV=1	1	11	11	11	7	7	9	7	7	9	7	7	9	61.9	61.9	61.9	22.939	215	215	0.455	22	8	2	1		0	145.42	By MS/MS	By MS/MS	By MS/MS	35.3	47	55.8	133570000	69551000	25116000	38907000	13	10275000	5350100	1932000	2992800	17807000	56803000
Q8PGF8	Q8PGF8	2	2	2	tr|Q8PGF8|Q8PGF8_XANAC Dihydrolipoyl dehydrogenase OS=Xanthomonas axonopodis pv. citri (strain 306) OX=190486 GN=lpdA PE=3 SV=1	1	2	2	2	1	2	2	1	2	2	1	2	2	5.8	5.8	5.8	63.213	607	607	0.6	4			1		0	39.1	By MS/MS	By MS/MS	By MS/MS	2.1	5.8	5.8	878780	260830	453160	164790	32	27462	8150.9	14161	5149.8	0	2547300
Q8PGG0	Q8PGG0	22	22	22	tr|Q8PGG0|Q8PGG0_XANAC Uncharacterized protein OS=Xanthomonas axonopodis pv. citri (strain 306) OX=190486 GN=XAC3657 PE=4 SV=1	1	22	22	22	22	11	12	22	11	12	22	11	12	52.2	52.2	52.2	29.862	270	270	2.03	42	40	285	72	34	0	323.31	By MS/MS	By MS/MS	By MS/MS	52.2	43	43	35704000000	35544000000	37489000	121940000	11	3245800000	3231300000	3408100	11085000	2038100000	39857000
Q8PGG3	Q8PGG3	2	2	2	sp|Q8PGG3|ATPF_XANAC ATP synthase subunit b OS=Xanthomonas axonopodis pv. citri (strain 306) OX=190486 GN=atpF PE=3 SV=1	1	2	2	2	1	2	2	1	2	2	1	2	2	9.6	9.6	9.6	17.097	156	156	1.33	4				2	0	13.291	By MS/MS	By MS/MS	By MS/MS	8.3	9.6	9.6	30683000	29433000	683570	566470	11	2789300	2675700	62143	51497	0	3812000
Q8PGG5	Q8PGG5	14	14	14	sp|Q8PGG5|ATPA_XANAC ATP synthase subunit alpha OS=Xanthomonas axonopodis pv. citri (strain 306) OX=190486 GN=atpA PE=3 SV=1	1	14	14	14	10	10	10	10	10	10	10	10	10	28.2	28.2	28.2	55.284	515	515	1.3	20	4	5	6	5	0	85.602	By MS/MS	By MS/MS	By MS/MS	21.7	22.7	22.7	56234000	32303000	14125000	9805800	26	2162800	1242400	543260	377150	1269200	25613000
Q8PGG6	Q8PGG6	5	5	5	sp|Q8PGG6|ATPG_XANAC ATP synthase gamma chain OS=Xanthomonas axonopodis pv. citri (strain 306) OX=190486 GN=atpG PE=3 SV=1	1	5	5	5	3	4	3	3	4	3	3	4	3	24.4	24.4	24.4	31.984	287	287	0.643	9	2	2	1		0	18.594	By MS/MS	By MS/MS	By MS/MS	15	17.1	12.9	21211000	6000300	12795000	2416300	16	1325700	375020	799660	151020	2718800	33762000
Q8PGG7	Q8PGG7	12	12	12	sp|Q8PGG7|ATPB_XANAC ATP synthase subunit beta OS=Xanthomonas axonopodis pv. citri (strain 306) OX=190486 GN=atpD PE=3 SV=1	1	12	12	12	7	10	9	7	10	9	7	10	9	32.5	32.5	32.5	50.896	468	468	0.94	29	8	5	3	5	0	120.59	By MS/MS	By MS/MS	By MS/MS	22	29.1	26.9	46528000	25029000	13286000	8212900	25	1861100	1001200	531450	328520	4773200	30608000
Q8PGG9	Q8PGG9	1	1	1	tr|Q8PGG9|Q8PGG9_XANAC Chorismate mutase OS=Xanthomonas axonopodis pv. citri (strain 306) OX=190486 GN=pheA PE=4 SV=1	1	1	1	1	0	1	1	0	1	1	0	1	1	5.8	5.8	5.8	20.33	189	189	0	2					0.0042918	2.421		By MS/MS	By MS/MS	0	5.8	5.8	382930	0	273630	109300	13	29456	0	21049	8407.5	0	0
Q8PGI1	Q8PGI1	3	3	3	tr|Q8PGI1|Q8PGI1_XANAC Uncharacterized protein OS=Xanthomonas axonopodis pv. citri (strain 306) OX=190486 GN=XAC3635 PE=4 SV=1	1	3	3	3	2	2	1	2	2	1	2	2	1	11.1	11.1	11.1	40.127	379	379	1.2	3			2		0	24.434	By MS/MS	By MS/MS	By MS/MS	6.9	7.9	4.2	5670100	5324800	227060	118270	15	378010	354990	15137	7884.8	0	0
Q8PGI2	Q8PGI2	1	1	1	tr|Q8PGI2|Q8PGI2_XANAC PG_binding_1 domain-containing protein OS=Xanthomonas axonopodis pv. citri (strain 306) OX=190486 GN=XAC3634 PE=4 SV=1	1	1	1	1	1	0	0	1	0	0	1	0	0	3.6	3.6	3.6	33.458	306	306	4					1	0	3.2753	By MS/MS			3.6	0	0	1287800	1287800	0	0	19	67777	67777	0	0	0	0
Q8PGI3	Q8PGI3	7	7	7	tr|Q8PGI3|Q8PGI3_XANAC Uncharacterized protein OS=Xanthomonas axonopodis pv. citri (strain 306) OX=190486 GN=XAC3633 PE=4 SV=1	1	7	7	7	4	6	6	4	6	6	4	6	6	45	45	45	32.019	300	300	0.722	12		5	1		0	61.553	By MS/MS	By MS/MS	By MS/MS	21	40	40	6582800	3197200	1446100	1939500	15	438850	213150	96405	129300	900730	2959700
Q8PGI5	Q8PGI5	1	1	1	tr|Q8PGI5|Q8PGI5_XANAC Copper resistance protein B OS=Xanthomonas axonopodis pv. citri (strain 306) OX=190486 GN=copB PE=4 SV=1	1	1	1	1	1	0	0	1	0	0	1	0	0	5.2	5.2	5.2	40.329	364	364	2.5			2	2		0	3.6522	By MS/MS			5.2	0	0	603250	603250	0	0	17	35485	35485	0	0	0	0
Q8PGJ6	Q8PGJ6	24	24	24	tr|Q8PGJ6|Q8PGJ6_XANAC Siderophore receptor protein OS=Xanthomonas axonopodis pv. citri (strain 306) OX=190486 GN=pfeA PE=3 SV=1	1	24	24	24	20	17	18	20	17	18	20	17	18	40.4	40.4	40.4	80.066	747	747	1.58	42	11	15	13	20	0	323.31	By MS/MS	By MS/MS	By MS/MS	32.5	30.1	31.9	231940000	164580000	39759000	27607000	33	7028600	4987100	1204800	836590	12687000	60712000
Q8PGL0	Q8PGL0	11	11	11	tr|Q8PGL0|Q8PGL0_XANAC Outer membran protein OS=Xanthomonas axonopodis pv. citri (strain 306) OX=190486 GN=uptD PE=4 SV=1	1	11	11	11	0	11	11	0	11	11	0	11	11	65.4	65.4	65.4	13.841	127	127	0	43					0	323.31		By MS/MS	By MS/MS	0	65.4	65.4	565090000	0	213230000	351860000	7	80728000	0	30462000	50266000	0	376450000
Q8PGL1	Q8PGL1	39	39	39	tr|Q8PGL1|Q8PGL1_XANAC Outer membrane protein OS=Xanthomonas axonopodis pv. citri (strain 306) OX=190486 GN=uptE PE=4 SV=1	1	39	39	39	38	27	27	38	27	27	38	27	27	78.7	78.7	78.7	31.458	296	296	1.69	84	23	315	25	12	0	323.31	By MS/MS	By MS/MS	By MS/MS	75.3	70.9	70.9	18140000000	16789000000	694660000	656070000	19	954730000	883640000	36561000	34530000	1733000000	993650000
Q8PGL9	Q8PGL9	1	1	1	tr|Q8PGL9|Q8PGL9_XANAC Uncharacterized protein OS=Xanthomonas axonopodis pv. citri (strain 306) OX=190486 GN=XAC3597 PE=4 SV=1	1	1	1	1	1	0	0	1	0	0	1	0	0	3.4	3.4	3.4	32.796	293	293	2			1			0	4.3305	By MS/MS			3.4	0	0	0	0	0	0	15	0	0	0	0	0	0
Q8PGM0	Q8PGM0	2	2	2	tr|Q8PGM0|Q8PGM0_XANAC Uncharacterized protein OS=Xanthomonas axonopodis pv. citri (strain 306) OX=190486 GN=XAC3596 PE=4 SV=1	1	2	2	2	2	1	1	2	1	1	2	1	1	4.6	4.6	4.6	62.832	581	581	2	2				2	0	4.1111	By MS/MS	By MS/MS	By MS/MS	4.6	2.2	2.2	4530900	3240100	630210	660580	19	238470	170530	33169	34767	0	0
Q8PGM2	Q8PGM2	4	4	4	tr|Q8PGM2|Q8PGM2_XANAC Phytoene desaturase OS=Xanthomonas axonopodis pv. citri (strain 306) OX=190486 GN=XAC3594 PE=4 SV=1	1	4	4	4	1	4	4	1	4	4	1	4	4	11.7	11.7	11.7	48.676	428	428	0.692	10		1	1	1	0	35.156	By MS/MS	By MS/MS	By MS/MS	3.7	11.7	11.7	9824000	1285400	3729800	4808800	21	467810	61212	177610	228990	0	19282000
Q8PGM3	Q8PGM3	5	5	5	tr|Q8PGM3|Q8PGM3_XANAC NAD dependent epimerase/dehydratase/dehydrogenase OS=Xanthomonas axonopodis pv. citri (strain 306) OX=190486 GN=XAC3593 PE=4 SV=1	1	5	5	5	1	4	4	1	4	4	1	4	4	18.2	18.2	18.2	35.275	314	314	0.111	8	1				0	11.184	By MS/MS	By MS/MS	By MS/MS	4.1	14	14	7605100	4825400	1597300	1182400	22	345690	219330	72605	53747	0	6592100
Q8PGM6	Q8PGM6	2	2	2	tr|Q8PGM6|Q8PGM6_XANAC Oxidoreductase OS=Xanthomonas axonopodis pv. citri (strain 306) OX=190486 GN=XAC3590 PE=4 SV=1	1	2	2	2	1	1	1	1	1	1	1	1	1	5.9	5.9	5.9	48.87	443	443	1	2			1		0.0029499	2.7025	By MS/MS	By MS/MS	By MS/MS	3.2	2.7	2.7	1254200	1078200	80912	95105	24	52259	44925	3371.3	3962.7	0	0
Q8PGN1	Q8PGN1	2	2	2	tr|Q8PGN1|Q8PGN1_XANAC dTDP-glucose 4,6-dehydratase OS=Xanthomonas axonopodis pv. citri (strain 306) OX=190486 GN=rmlB PE=3 SV=1	1	2	2	2	0	2	2	0	2	2	0	2	2	7.7	7.7	7.7	38.402	351	351	0	4					0	5.875		By MS/MS	By MS/MS	0	7.7	7.7	2316100	0	1667200	648840	15	154400	0	111150	43256	0	9607000
Q8PGN3	Q8PGN3	1	1	1	tr|Q8PGN3|Q8PGN3_XANAC dTDP-4-dehydrorhamnose 3,5-epimerase OS=Xanthomonas axonopodis pv. citri (strain 306) OX=190486 GN=rmlC PE=3 SV=1	1	1	1	1	1	0	0	1	0	0	1	0	0	5.9	5.9	5.9	20.44	185	185	1		1				0	4.15	By MS/MS			5.9	0	0	2002100	2002100	0	0	12	166840	166840	0	0	0	0
Q8PGN7	Q8PGN7	3	3	3	tr|Q8PGN7|Q8PGN7_XANAC Phosphoglucomutase OS=Xanthomonas axonopodis pv. citri (strain 306) OX=190486 GN=xanA PE=1 SV=1	1	3	3	3	1	3	3	1	3	3	1	3	3	8.4	8.4	8.4	49.139	450	450	0.429	6			1		0	10.464	By MS/MS	By MS/MS	By MS/MS	4.4	8.4	8.4	2660800	543900	1441900	674990	24	110870	22662	60078	28124	0	9457400
Q8PGP1	Q8PGP1	8	8	8	tr|Q8PGP1|Q8PGP1_XANAC Electron transfer flavoprotein-ubiquinone oxidoreductase OS=Xanthomonas axonopodis pv. citri (strain 306) OX=190486 GN=etf-QO PE=4 SV=1	1	8	8	8	6	3	3	6	3	3	6	3	3	16.2	16.2	16.2	59.453	549	549	2.08	6			1	6	0	64.926	By MS/MS	By MS/MS	By MS/MS	11.8	6.2	6.2	19761000	15353000	2471300	1936900	27	731900	568640	91529	71738	0	12518000
Q8PGP8	Q8PGP8	4	4	4	tr|Q8PGP8|Q8PGP8_XANAC DNA-binding protein OS=Xanthomonas axonopodis pv. citri (strain 306) OX=190486 GN=XAC3568 PE=3 SV=1	1	4	4	4	0	4	3	0	4	3	0	4	3	22.2	22.2	22.2	15.995	153	153	0	9					0	18.381		By MS/MS	By MS/MS	0	22.2	15.7	6186100	0	4462500	1723600	7	883730	0	637500	246230	0	18293000
Q8PGP9	Q8PGP9	1	1	1	sp|Q8PGP9|SYP_XANAC Proline--tRNA ligase OS=Xanthomonas axonopodis pv. citri (strain 306) OX=190486 GN=proS PE=3 SV=2	1	1	1	1	0	1	0	0	1	0	0	1	0	2.5	2.5	2.5	61.399	564	564	0	1					0.0015015	2.8551		By MS/MS		0	2.5	0	754390	0	754390	0	27	27940	0	27940	0	0	0
Q8PGQ0	Q8PGQ0	1	1	1	tr|Q8PGQ0|Q8PGQ0_XANAC DUF4124 domain-containing protein OS=Xanthomonas axonopodis pv. citri (strain 306) OX=190486 GN=XAC3566 PE=4 SV=1	1	1	1	1	0	1	1	0	1	1	0	1	1	18.2	18.2	18.2	12.386	121	121	0	2					0	11.337		By MS/MS	By MS/MS	0	18.2	18.2	286880	0	151720	135170	8	35861	0	18965	16896	0	0
Q8PGQ1	Q8PGQ1	1	1	1	tr|Q8PGQ1|Q8PGQ1_XANAC CDP-diacylglycerol--serine O-phosphatidyltransferase OS=Xanthomonas axonopodis pv. citri (strain 306) OX=190486 GN=pssA PE=3 SV=1	1	1	1	1	1	0	0	1	0	0	1	0	0	4.3	4.3	4.3	28.072	257	257	2			1			0.0028986	2.5315	By MS/MS			4.3	0	0	981500	981500	0	0	6	163580	163580	0	0	0	0
Q8PGQ3	Q8PGQ3	1	1	1	tr|Q8PGQ3|Q8PGQ3_XANAC [Ribosomal protein S18]-alanine N-acetyltransferase OS=Xanthomonas axonopodis pv. citri (strain 306) OX=190486 GN=rimI PE=3 SV=1	1	1	1	1	1	0	0	1	0	0	1	0	0	8.1	8.1	8.1	17.767	160	160	4					1	1	-2	By MS/MS			8.1	0	0	1217700	1217700	0	0	7	173950	173950	0	0	0	0
Q8PGQ5	Q8PGQ5	13	13	13	tr|Q8PGQ5|Q8PGQ5_XANAC Soluble lytic murein transglycosylase OS=Xanthomonas axonopodis pv. citri (strain 306) OX=190486 GN=slt PE=4 SV=1	1	13	13	13	9	7	7	9	7	7	9	7	7	25.5	25.5	25.5	77.217	701	701	1.86	14			6	9	0	60.748	By MS/MS	By MS/MS	By MS/MS	17.3	13.1	13.1	31149000	24076000	3750900	3322000	42	741640	573230	89307	79096	1744200	9769500
Q8PGQ6	Q8PGQ6	22	22	22	tr|Q8PGQ6|Q8PGQ6_XANAC TonB-dependent receptor OS=Xanthomonas axonopodis pv. citri (strain 306) OX=190486 GN=btuB PE=3 SV=1	1	22	22	22	22	5	4	22	5	4	22	5	4	28.7	28.7	28.7	103.41	959	959	2.82	11	1	5	16	29	0	307.17	By MS/MS	By MS/MS	By MS/MS	28.7	7.9	5.9	237990000	231010000	5368400	1610200	40	5949700	5775300	134210	40256	27165000	12386000
Q8PGR6	Q8PGR6	9	9	9	tr|Q8PGR6|Q8PGR6_XANAC Thiol:disulfide interchange protein OS=Xanthomonas axonopodis pv. citri (strain 306) OX=190486 GN=dsbC PE=3 SV=1	1	9	9	9	9	1	1	9	1	1	9	1	1	43.8	43.8	43.8	28.261	267	267	1.62	2	2	12			0	115.4	By MS/MS	By matching	By MS/MS	43.8	4.5	4.5	116990000	115630000	495130	864930	19	6157100	6085600	26059	45522	0	0
Q8PGR7	Q8PGR7	1	1	1	sp|Q8PGR7|PUR4_XANAC Phosphoribosylformylglycinamidine synthase OS=Xanthomonas axonopodis pv. citri (strain 306) OX=190486 GN=purL PE=3 SV=1	1	1	1	1	0	1	1	0	1	1	0	1	1	0.7	0.7	0.7	144.66	1348	1348	0	2					0	3.7643		By MS/MS	By MS/MS	0	0.7	0.7	216960	0	145020	71936	72	3013.3	0	2014.2	999.11	0	0
Q8PGS0;Q8PGR8	Q8PGS0;Q8PGR8	4;2	4;2	4;2	tr|Q8PGS0|Q8PGS0_XANAC Outer membrane protein OS=Xanthomonas axonopodis pv. citri (strain 306) OX=190486 GN=xadA PE=4 SV=1;tr|Q8PGR8|Q8PGR8_XANAC Outer membrane protein OS=Xanthomonas axonopodis pv. citri (strain 306) OX=190486 GN=xadA PE=3 SV=1	2	4	4	4	4	0	0	4	0	0	4	0	0	2.8	2.8	2.8	204.71	2190	2190;1114	3.75				1	3	0	29.922	By MS/MS			2.8	0	0	16807000	16807000	0	0	37	454260	454260	0	0	0	0
Q8PGS2	Q8PGS2	1	1	1	tr|Q8PGS2|Q8PGS2_XANAC Type II secretion system protein E OS=Xanthomonas axonopodis pv. citri (strain 306) OX=190486 GN=xpsE PE=3 SV=1	1	1	1	1	1	0	0	1	0	0	1	0	0	2.3	2.3	2.3	58.87	531	531	1		1				1	-2	By MS/MS			2.3	0	0	11392000	11392000	0	0	32	355990	355990	0	0	0	0
Q8PGS4	Q8PGS4	1	1	1	tr|Q8PGS4|Q8PGS4_XANAC Type II secretion system core protein G OS=Xanthomonas axonopodis pv. citri (strain 306) OX=190486 GN=xpsG PE=3 SV=1	1	1	1	1	0	1	1	0	1	1	0	1	1	10.5	10.5	10.5	15.13	143	143	0	2					0	5.754		By MS/MS	By MS/MS	0	10.5	10.5	3299400	0	1551900	1747500	8	412420	0	193990	218430	0	0
Q8PGT2	Q8PGT2	9	9	9	tr|Q8PGT2|Q8PGT2_XANAC General secretion pathway protein D OS=Xanthomonas axonopodis pv. citri (strain 306) OX=190486 GN=xpsD PE=3 SV=1	1	9	9	9	8	2	1	8	2	1	8	2	1	16.4	16.4	16.4	79.494	763	763	2.9	3		1	8	8	0	36.878	By MS/MS	By MS/MS	By MS/MS	14.9	3	1.6	17972000	16479000	924410	568560	34	528590	484680	27189	16722	0	0
Q8PGU1	Q8PGU1	16	16	16	tr|Q8PGU1|Q8PGU1_XANAC Uncharacterized protein OS=Xanthomonas axonopodis pv. citri (strain 306) OX=190486 GN=XAC3525 PE=4 SV=1	1	16	16	16	16	8	9	16	8	9	16	8	9	60.1	60.1	60.1	31.97	301	301	1.21	23	6	30	3		0	323.31	By MS/MS	By MS/MS	By MS/MS	60.1	35.5	36.2	1159500000	1075600000	38863000	45006000	16	72467000	67225000	2428900	2812900	134020000	88756000
Q8PGV7	Q8PGV7	3	3	3	tr|Q8PGV7|Q8PGV7_XANAC Rhamnogalacturonan endolyase OS=Xanthomonas axonopodis pv. citri (strain 306) OX=190486 GN=rhgB PE=3 SV=1	1	3	3	3	2	0	2	2	0	2	2	0	2	8.6	8.6	8.6	56.601	533	533	2.17	2		1	1	2	0	9.6967	By MS/MS		By MS/MS	6.2	0	5.1	1416400	1181100	0	235320	28	50587	42183	0	8404.3	0	0
Q8PGW1	Q8PGW1	9	9	9	tr|Q8PGW1|Q8PGW1_XANAC Uncharacterized protein OS=Xanthomonas axonopodis pv. citri (strain 306) OX=190486 GN=XAC3501 PE=4 SV=1	1	9	9	9	9	2	2	9	2	2	9	2	2	46	46	46	30.931	289	289	1.58	4		15			0	274.78	By MS/MS	By MS/MS	By MS/MS	46	13.1	13.1	43899000	43025000	375430	497850	10	4389900	4302500	37543	49785	7299700	775070
Q8PGW3	Q8PGW3	1	1	1	tr|Q8PGW3|Q8PGW3_XANAC Acetylxylan esterase OS=Xanthomonas axonopodis pv. citri (strain 306) OX=190486 GN=nodB PE=4 SV=1	1	1	1	1	1	0	0	1	0	0	1	0	0	6.8	6.8	6.8	29.02	263	263	3				2		1	-2	By MS/MS			6.8	0	0	2620300	2620300	0	0	11	238210	238210	0	0	0	0
Q8PGW4	Q8PGW4	31	31	31	tr|Q8PGW4|Q8PGW4_XANAC Outer membrane receptor for ferric iron uptake OS=Xanthomonas axonopodis pv. citri (strain 306) OX=190486 GN=fhuE PE=3 SV=1	1	31	31	31	31	16	16	31	16	16	31	16	16	49.7	49.7	49.7	80.71	731	731	2.39	32	4	13	25	45	0	323.31	By MS/MS	By MS/MS	By MS/MS	49.7	28.5	28.5	1131600000	1044200000	41296000	46010000	38	29778000	27480000	1086700	1210800	108650000	78313000
Q8PGX3	Q8PGX3	40	40	40	tr|Q8PGX3|Q8PGX3_XANAC TonB-dependent receptor OS=Xanthomonas axonopodis pv. citri (strain 306) OX=190486 GN=fyuA PE=3 SV=1	1	40	40	40	39	23	23	39	23	23	39	23	23	53.6	53.6	53.6	88.747	824	824	2.67	61	15	40	48	149	0	323.31	By MS/MS	By MS/MS	By MS/MS	52.8	38.3	38.2	7036100000	6942300000	25071000	68730000	43	163630000	161450000	583050	1598400	313860000	30149000
Q8PGX8	Q8PGX8	4	4	4	tr|Q8PGX8|Q8PGX8_XANAC Porin O OS=Xanthomonas axonopodis pv. citri (strain 306) OX=190486 GN=oprO PE=4 SV=1	1	4	4	4	4	0	0	4	0	0	4	0	0	13.4	13.4	13.4	44.114	397	397	3				4		0	22.054	By MS/MS			13.4	0	0	3492300	3492300	0	0	22	158740	158740	0	0	0	0
Q8PGZ0	Q8PGZ0	22	22	22	tr|Q8PGZ0|Q8PGZ0_XANAC Polyphosphate-selective porin O OS=Xanthomonas axonopodis pv. citri (strain 306) OX=190486 GN=oprO PE=4 SV=1	1	22	22	22	22	10	10	22	10	10	22	10	10	62.8	62.8	62.8	43.305	390	390	2.28	28	10	19	81	14	0	261.6	By MS/MS	By MS/MS	By MS/MS	62.8	26.2	26.2	4999200000	4886900000	68538000	43741000	23	217350000	212470000	2979900	1901800	839190000	150820000
Q8PGZ5	Q8PGZ5	2	2	2	tr|Q8PGZ5|Q8PGZ5_XANAC Glycosyltransferase OS=Xanthomonas axonopodis pv. citri (strain 306) OX=190486 GN=XAC3467 PE=4 SV=1	1	2	2	2	2	0	0	2	0	0	2	0	0	8.6	8.6	8.6	39.856	370	370	3				2		0	4.9169	By MS/MS			8.6	0	0	447520	447520	0	0	19	23554	23554	0	0	0	0
Q8PGZ9	Q8PGZ9	22	22	22	tr|Q8PGZ9|Q8PGZ9_XANAC TolC protein OS=Xanthomonas axonopodis pv. citri (strain 306) OX=190486 GN=tolC PE=3 SV=1	1	22	22	22	22	4	6	22	4	6	22	4	6	53.5	53.5	53.5	49.604	460	460	2.5	10	10	28	40	23	0	323.31	By MS/MS	By MS/MS	By MS/MS	53.5	10.7	18	1668000000	1664500000	1591700	1919900	29	57516000	57395000	54886	66203	142470000	1961500
Q8PH00	Q8PH00	2	2	2	tr|Q8PH00|Q8PH00_XANAC L-isoaspartyl protein carboxyl methyltransferase OS=Xanthomonas axonopodis pv. citri (strain 306) OX=190486 GN=pcm PE=3 SV=1	1	2	2	2	0	2	1	0	2	1	0	2	1	11.9	11.9	11.9	24.174	218	218	0	3					0	5.0859		By MS/MS	By MS/MS	0	11.9	7.3	144570	0	53607	90965	13	11121	0	4123.6	6997.3	0	0
Q8PH01	Q8PH01	2	2	2	tr|Q8PH01|Q8PH01_XANAC Transcriptional regulator OS=Xanthomonas axonopodis pv. citri (strain 306) OX=190486 GN=XAC3461 PE=4 SV=1	1	2	2	2	0	2	0	0	2	0	0	2	0	10.1	10.1	10.1	23.687	217	217	0	2					0.0015129	3.0735		By MS/MS		0	10.1	0	215400	0	215400	0	14	15385	0	15385	0	0	0
Q8PH10	Q8PH10	3	3	3	tr|Q8PH10|Q8PH10_XANAC Gamma-glutamyltranspeptidase OS=Xanthomonas axonopodis pv. citri (strain 306) OX=190486 GN=ggt PE=4 SV=1	1	3	3	3	3	0	0	3	0	0	3	0	0	6.9	6.9	6.9	61.544	569	569	3.4				3	2	0	13.72	By MS/MS			6.9	0	0	16527000	16527000	0	0	26	635670	635670	0	0	0	0
Q8PH16	Q8PH16	41	41	41	tr|Q8PH16|Q8PH16_XANAC TonB-dependent receptor OS=Xanthomonas axonopodis pv. citri (strain 306) OX=190486 GN=btuB PE=3 SV=1	1	41	41	41	40	20	19	40	20	19	40	20	19	48.9	48.9	48.9	102.62	948	948	2.91	69	25	53	49	267	0	323.31	By MS/MS	By MS/MS	By MS/MS	48.2	30.5	26.7	11664000000	11518000000	68498000	77372000	38	306940000	303100000	1802600	2036100	838860000	63399000
Q8PH18	Q8PH18	1	1	1	sp|Q8PH18|IPYR_XANAC Inorganic pyrophosphatase OS=Xanthomonas axonopodis pv. citri (strain 306) OX=190486 GN=ppa PE=3 SV=1	1	1	1	1	1	0	0	1	0	0	1	0	0	5.1	5.1	5.1	19.713	178	178	1		1				0	3.1898	By MS/MS			5.1	0	0	2123900	2123900	0	0	10	212390	212390	0	0	0	0
Q8PH21	Q8PH21	5	5	5	tr|Q8PH21|Q8PH21_XANAC Uncharacterized protein OS=Xanthomonas axonopodis pv. citri (strain 306) OX=190486 GN=XAC3439 PE=4 SV=1	1	5	5	5	3	3	2	3	3	2	3	3	2	38.6	38.6	38.6	16.847	158	158	0.909	5	3	2	1		0	15.092	By MS/MS	By MS/MS	By MS/MS	29.1	19.6	15.2	9392400	2900600	3759900	2731900	11	853850	263690	341810	248350	0	11758000
Q8PH26	Q8PH26	1	1	1	tr|Q8PH26|Q8PH26_XANAC Uncharacterized protein OS=Xanthomonas axonopodis pv. citri (strain 306) OX=190486 GN=XAC3434 PE=3 SV=1	1	1	1	1	0	1	1	0	1	1	0	1	1	4.4	4.4	4.4	32.82	296	296	0	2					0	5.9973		By MS/MS	By matching	0	4.4	4.4	537430	0	317020	220410	16	33589	0	19814	13776	0	0
Q8PH37	Q8PH37	1	1	1	tr|Q8PH37|Q8PH37_XANAC Histidinol-phosphate aminotransferase OS=Xanthomonas axonopodis pv. citri (strain 306) OX=190486 GN=hisC PE=4 SV=1	1	1	1	1	1	0	0	1	0	0	1	0	0	2.8	2.8	2.8	42.621	400	400	3				1		0	3.6647	By MS/MS			2.8	0	0	441560	441560	0	0	18	24531	24531	0	0	0	0
Q8PH63	Q8PH63	3	3	3	sp|Q8PH63|RNPH_XANAC Ribonuclease PH OS=Xanthomonas axonopodis pv. citri (strain 306) OX=190486 GN=rph PE=3 SV=1	1	3	3	3	3	1	1	3	1	1	3	1	1	12	12	12	25.926	241	241	0.6	2	3				0	27.89	By MS/MS	By MS/MS	By MS/MS	12	6.6	6.6	3609900	2256100	770360	583440	8	451240	282010	96296	72931	0	0
Q8PH73	Q8PH73	10	10	10	tr|Q8PH73|Q8PH73_XANAC DD-transpeptidase OS=Xanthomonas axonopodis pv. citri (strain 306) OX=190486 GN=mrcA PE=3 SV=1	1	10	10	10	3	6	7	3	6	7	3	6	7	14.4	14.4	14.4	91.743	840	840	0.789	15			1	3	0	68.197	By MS/MS	By MS/MS	By MS/MS	4.6	7.9	9.8	123320000	119900000	2550100	869470	48	2569200	2498000	53128	18114	0	6965500
Q8PH78	Q8PH78	3	3	3	tr|Q8PH78|Q8PH78_XANAC Fimbrial assembly protein OS=Xanthomonas axonopodis pv. citri (strain 306) OX=190486 GN=pilQ PE=3 SV=1	1	3	3	3	2	0	1	2	0	1	2	0	1	6.5	6.5	6.5	67.724	633	633	2.75	1			1	2	0	9.2514	By MS/MS		By MS/MS	4.3	0	2.2	1513500	1384600	0	128960	31	48823	44663	0	4159.9	0	0
Q8PH79	Q8PH79	6	6	6	tr|Q8PH79|Q8PH79_XANAC Uncharacterized protein OS=Xanthomonas axonopodis pv. citri (strain 306) OX=190486 GN=XAC3380 PE=4 SV=1	1	6	6	6	6	2	2	6	2	2	6	2	2	51.2	51.2	51.2	27.486	258	258	1.25	4	1	7			0	47.441	By MS/MS	By MS/MS	By MS/MS	51.2	13.6	13.6	41157000	38542000	305210	2309200	6	6859500	6423700	50868	384860	15016000	1748700
Q8PH87	Q8PH87	2	2	2	tr|Q8PH87|Q8PH87_XANAC Transketolase OS=Xanthomonas axonopodis pv. citri (strain 306) OX=190486 GN=tktA PE=3 SV=1	1	2	2	2	1	1	0	1	1	0	1	1	0	2.9	2.9	2.9	72.518	666	666	1.33	1		2			0	3.3079	By MS/MS	By MS/MS		1.2	1.7	0	855560	721930	133630	0	35	24445	20627	3818	0	0	0
Q8PH89	Q8PH89	27	27	27	tr|Q8PH89|Q8PH89_XANAC Outer membrane receptor for ferric iron uptake OS=Xanthomonas axonopodis pv. citri (strain 306) OX=190486 GN=fhuE PE=3 SV=1	1	27	27	27	27	12	13	27	12	13	27	12	13	39.1	39.1	39.1	80.498	728	728	2.59	35	7	23	39	70	0	323.31	By MS/MS	By MS/MS	By MS/MS	39.1	19.9	23.1	5551400000	5478200000	27369000	45895000	31	179080000	176710000	882870	1480500	460260000	38016000
Q8PH91	Q8PH91	1	1	1	tr|Q8PH91|Q8PH91_XANAC Peptidase_M23 domain-containing protein OS=Xanthomonas axonopodis pv. citri (strain 306) OX=190486 GN=XAC3368 PE=4 SV=1	1	1	1	1	1	0	0	1	0	0	1	0	0	10.5	10.5	10.5	24.79	239	239	1		1				0	3.8784	By MS/MS			10.5	0	0	370280	370280	0	0	8	46284	46284	0	0	0	0
Q8PH92	Q8PH92	6	6	6	tr|Q8PH92|Q8PH92_XANAC YkuD domain-containing protein OS=Xanthomonas axonopodis pv. citri (strain 306) OX=190486 GN=XAC3367 PE=3 SV=1	1	6	6	6	5	4	4	5	4	4	5	4	4	33.5	33.5	33.5	23.037	215	215	1.28	8	1	5	4		0	36.797	By MS/MS	By MS/MS	By MS/MS	33.5	21.4	21.4	26812000	19463000	3783600	3565300	14	1915200	1390200	270250	254660	4793400	21309000
Q8PH93	Q8PH93	14	14	14	tr|Q8PH93|Q8PH93_XANAC TonB-dependent receptor OS=Xanthomonas axonopodis pv. citri (strain 306) OX=190486 GN=cirA PE=3 SV=1	1	14	14	14	10	6	6	10	6	6	10	6	6	20.5	20.5	20.5	103.77	958	958	1.72	12	5	3	4	8	0	84.168	By MS/MS	By MS/MS	By MS/MS	15.7	8.5	8.7	23597000	19915000	1708000	1974100	41	575550	485740	41658	48149	3152800	3946400
Q8PH95	Q8PH95	8	8	8	tr|Q8PH95|Q8PH95_XANAC AcetylCoA_hyd_C domain-containing protein OS=Xanthomonas axonopodis pv. citri (strain 306) OX=190486 GN=XAC3364 PE=4 SV=1	1	8	8	8	5	5	5	5	5	5	5	5	5	15.6	15.6	15.6	68.274	628	628	1.33	10				5	0	105.55	By MS/MS	By MS/MS	By MS/MS	10.5	10	10	5184600	1658200	2145800	1380600	33	157110	50249	65024	41837	0	7152500
Q8PH98	Q8PH98	1	1	1	tr|Q8PH98|Q8PH98_XANAC Uncharacterized protein OS=Xanthomonas axonopodis pv. citri (strain 306) OX=190486 GN=XAC3361 PE=4 SV=1	1	1	1	1	1	0	0	1	0	0	1	0	0	6	6	6	21.91	201	201	1		1				0	3.2223	By MS/MS			6	0	0	5073300	5073300	0	0	7	724760	724760	0	0	0	0
Q8PHA1	Q8PHA1	3	3	3	sp|Q8PHA1|MODA_XANAC Molybdate-binding protein ModA OS=Xanthomonas axonopodis pv. citri (strain 306) OX=190486 GN=modA PE=1 SV=1	1	3	3	3	2	1	1	2	1	1	2	1	1	18.6	18.6	18.6	27.234	258	258	0.5	2	2				0	6.4899	By MS/MS	By MS/MS	By MS/MS	13.2	5.4	8.1	3307900	2014000	149190	1144600	16	206740	125880	9324.6	71540	0	0
Q8PHA4	Q8PHA4	6	6	6	tr|Q8PHA4|Q8PHA4_XANAC Outer membrane protein OS=Xanthomonas axonopodis pv. citri (strain 306) OX=190486 GN=omp21 PE=4 SV=1	1	6	6	6	6	2	2	6	2	2	6	2	2	29.9	29.9	29.9	21.598	204	204	0.667	4	8				0	57.63	By MS/MS	By MS/MS	By MS/MS	29.9	11.8	11.8	540830000	537470000	1197600	2161900	7	77261000	76781000	171090	308850	384570000	8633100
Q8PHA5	Q8PHA5	8	8	8	tr|Q8PHA5|Q8PHA5_XANAC Outer membrane protein W OS=Xanthomonas axonopodis pv. citri (strain 306) OX=190486 GN=ompW PE=4 SV=1	1	8	8	8	8	4	4	8	4	4	8	4	4	39	39	39	23.047	213	213	1.26	10	166	29	12	5	0	217.21	By MS/MS	By MS/MS	By MS/MS	39	25.4	22.5	16026000000	15965000000	14562000	46392000	10	1602600000	1596500000	1456200	4639200	3680200000	41412000
Q8PHA7	Q8PHA7	6	6	6	tr|Q8PHA7|Q8PHA7_XANAC Glyceraldehyde-3-phosphate dehydrogenase OS=Xanthomonas axonopodis pv. citri (strain 306) OX=190486 GN=gapA PE=3 SV=1	1	6	6	6	3	4	4	3	4	4	3	4	4	22.5	22.5	22.5	35.957	333	333	0.636	8	1		2		0	26.768	By MS/MS	By MS/MS	By MS/MS	12	13.8	13.8	11501000	1525600	7603900	2371400	19	605310	80294	400210	124810	0	47250000
Q8PHA8	Q8PHA8	4	4	4	tr|Q8PHA8|Q8PHA8_XANAC Uncharacterized protein OS=Xanthomonas axonopodis pv. citri (strain 306) OX=190486 GN=XAC3351 PE=4 SV=1	1	4	4	4	0	4	4	0	4	4	0	4	4	38.4	38.4	38.4	18.718	172	172	0	12					0	100.91		By MS/MS	By MS/MS	0	38.4	38.4	19806000	0	10552000	9254800	8	2475800	0	1318900	1156900	0	29499000
Q8PHB0	Q8PHB0	1	1	1	tr|Q8PHB0|Q8PHB0_XANAC Uncharacterized protein OS=Xanthomonas axonopodis pv. citri (strain 306) OX=190486 GN=XAC3348 PE=4 SV=1	1	1	1	1	1	0	0	1	0	0	1	0	0	6.3	6.3	6.3	37.736	347	347	1		1				1	-2	By MS/MS			6.3	0	0	3629100	3629100	0	0	20	181450	181450	0	0	0	0
Q8PHB2	Q8PHB2	2	2	2	sp|Q8PHB2|PGK_XANAC Phosphoglycerate kinase OS=Xanthomonas axonopodis pv. citri (strain 306) OX=190486 GN=pgk PE=3 SV=1	1	2	2	2	1	1	1	1	1	1	1	1	1	7.4	7.4	7.4	40.788	391	391	1	2			1		0	6.6753	By MS/MS	By MS/MS	By matching	4.1	3.3	3.3	1357900	707660	411730	238530	23	59040	30768	17901	10371	0	0
Q8PHC5	Q8PHC5	39	39	39	tr|Q8PHC5|Q8PHC5_XANAC TonB-dependent receptor OS=Xanthomonas axonopodis pv. citri (strain 306) OX=190486 GN=fecA PE=3 SV=1	1	39	39	39	39	24	28	39	24	28	39	24	28	53.6	53.6	53.6	75.707	686	686	2.18	69	12	27	50	71	0	323.31	By MS/MS	By MS/MS	By MS/MS	53.6	36.3	42.9	3546600000	3046400000	237940000	262350000	36	98518000	84621000	6609500	7287500	229160000	357740000
Q8PHC6	Q8PHC6	1	1	1	tr|Q8PHC6|Q8PHC6_XANAC Uncharacterized protein OS=Xanthomonas axonopodis pv. citri (strain 306) OX=190486 GN=XAC3333 PE=4 SV=1	1	1	1	1	1	0	0	1	0	0	1	0	0	2.4	2.4	2.4	57.919	532	532	2			1			0	12.565	By MS/MS			2.4	0	0	1372100	1372100	0	0	25	54885	54885	0	0	0	0
Q8PHD9	Q8PHD9	17	17	17	tr|Q8PHD9|Q8PHD9_XANAC Aminopeptidase OS=Xanthomonas axonopodis pv. citri (strain 306) OX=190486 GN=pepN PE=3 SV=1	1	17	17	17	12	7	7	12	7	7	12	7	7	25.9	25.9	25.9	96.384	895	895	2.06	14			4	13	0	76.99	By MS/MS	By MS/MS	By MS/MS	17.2	11.3	11.6	31398000	26912000	1650400	2835300	40	784950	672800	41261	70882	4206600	4051900
Q8PHE2	Q8PHE2	2	2	2	tr|Q8PHE2|Q8PHE2_XANAC Carboxylic ester hydrolase OS=Xanthomonas axonopodis pv. citri (strain 306) OX=190486 GN=XAC3315 PE=3 SV=1	1	2	2	2	1	1	1	1	1	1	1	1	1	4.4	4.4	4.4	53.114	501	501	1.33	2				1	0	3.4495	By MS/MS	By MS/MS	By MS/MS	2	2.4	2.4	763190	126660	354940	281590	24	31800	5277.7	14789	11733	0	0
Q8PHE3	Q8PHE3	2	2	2	tr|Q8PHE3|Q8PHE3_XANAC Neprosin domain-containing protein OS=Xanthomonas axonopodis pv. citri (strain 306) OX=190486 GN=XAC3314 PE=4 SV=1	1	2	2	2	2	0	0	2	0	0	2	0	0	4.9	4.9	4.9	47.746	447	447	1		2				0	5.0173	By MS/MS			4.9	0	0	2734000	2734000	0	0	22	124270	124270	0	0	0	0
Q8PHE5	Q8PHE5	3	3	3	tr|Q8PHE5|Q8PHE5_XANAC Exo-1,4-beta-D-glucosaminidase OS=Xanthomonas axonopodis pv. citri (strain 306) OX=190486 GN=XAC3312 PE=3 SV=1	1	3	3	3	3	0	0	3	0	0	3	0	0	4.6	4.6	4.6	97.837	891	891	3.75				1	3	0	6.6424	By MS/MS			4.6	0	0	5998000	5998000	0	0	40	149950	149950	0	0	0	0
Q8PHE6	Q8PHE6	26	26	26	tr|Q8PHE6|Q8PHE6_XANAC TonB-dependent receptor OS=Xanthomonas axonopodis pv. citri (strain 306) OX=190486 GN=iroN PE=3 SV=1	1	26	26	26	26	5	5	26	5	5	26	5	5	32.4	32.4	32.4	107.06	978	978	2.93	11		11	15	39	0	323.31	By MS/MS	By MS/MS	By MS/MS	32.4	8.3	8.3	853810000	850530000	1148300	2139500	43	19856000	19780000	26704	49755	96973000	2193600
Q8PHE8	Q8PHE8	8	8	8	tr|Q8PHE8|Q8PHE8_XANAC Aminopeptidase OS=Xanthomonas axonopodis pv. citri (strain 306) OX=190486 GN=XAC3309 PE=4 SV=1	1	8	8	8	4	6	6	4	6	6	4	6	6	26.3	26.3	26.3	48.788	472	472	1.32	12		4	3	3	0	64.996	By MS/MS	By MS/MS	By MS/MS	13.8	21	20.6	12356000	3962200	4653000	3741200	24	514850	165090	193870	155880	719470	11443000
Q8PHF7	Q8PHF7	15	15	15	tr|Q8PHF7|Q8PHF7_XANAC Lipase OS=Xanthomonas axonopodis pv. citri (strain 306) OX=190486 GN=estA PE=4 SV=1	1	15	15	15	15	9	9	15	9	9	15	9	9	39.4	39.4	39.4	62.191	594	594	2.36	37	12	15	24	57	0	323.31	By MS/MS	By MS/MS	By MS/MS	39.4	24.2	24.2	3849700000	3793000000	31568000	25169000	16	240610000	237060000	1973000	1573100	360500000	83610000
Q8PHG7	Q8PHG7	1	1	1	tr|Q8PHG7|Q8PHG7_XANAC Uncharacterized protein OS=Xanthomonas axonopodis pv. citri (strain 306) OX=190486 GN=XAC3289 PE=4 SV=1	1	1	1	1	1	0	0	1	0	0	1	0	0	5.3	5.3	5.3	28.192	265	265	2			1			0	4.0324	By MS/MS			5.3	0	0	2706200	2706200	0	0	14	193300	193300	0	0	0	0
Q8PHH5	Q8PHH5	2	2	2	tr|Q8PHH5|Q8PHH5_XANAC N-acetylmuramoyl-L-alanine amidase OS=Xanthomonas axonopodis pv. citri (strain 306) OX=190486 GN=XAC3279 PE=4 SV=1	1	2	2	2	1	1	1	1	1	1	1	1	1	4.9	4.9	4.9	57.873	531	531	1.33	2				1	0	4.7815	By MS/MS	By matching	By MS/MS	2.3	2.6	2.6	15909000	15839000	21976	47490	24	662860	659960	915.68	1978.8	0	0
Q8PHI9	Q8PHI9	1	1	1	tr|Q8PHI9|Q8PHI9_XANAC Uncharacterized protein OS=Xanthomonas axonopodis pv. citri (strain 306) OX=190486 GN=XAC3265 PE=4 SV=1	1	1	1	1	0	1	1	0	1	1	0	1	1	10.7	10.7	10.7	17.528	159	159	0	2					0.0070822	2.328		By MS/MS	By MS/MS	0	10.7	10.7	1849800	0	962650	887150	10	184980	0	96265	88715	0	0
Q8PHK3	Q8PHK3	2	2	2	tr|Q8PHK3|Q8PHK3_XANAC Uncharacterized protein OS=Xanthomonas axonopodis pv. citri (strain 306) OX=190486 GN=XAC3251 PE=4 SV=1	1	2	2	2	0	2	2	0	2	2	0	2	2	17.7	17.7	17.7	17.755	158	158	0	4					0	8.2591		By MS/MS	By MS/MS	0	17.7	17.7	1646900	0	692130	954730	11	149720	0	62921	86794	0	3697900
Q8PHK6	Q8PHK6	3	3	3	tr|Q8PHK6|Q8PHK6_XANAC RhsD protein OS=Xanthomonas axonopodis pv. citri (strain 306) OX=190486 GN=XAC3245 PE=4 SV=1	1	3	3	3	0	2	3	0	2	3	0	2	3	3.8	3.8	3.8	162.7	1510	1510	0	5					0	11.072		By MS/MS	By MS/MS	0	2.1	3.8	499510	0	193300	306210	81	6166.8	0	2386.5	3780.4	0	1127800
Q8PHL0	Q8PHL0	5	5	5	tr|Q8PHL0|Q8PHL0_XANAC Fimbrillin OS=Xanthomonas axonopodis pv. citri (strain 306) OX=190486 GN=fimA PE=3 SV=1	1	5	5	5	0	4	5	0	4	5	0	4	5	62.3	62.3	62.3	15.279	146	146	0	10					0	129.73		By MS/MS	By MS/MS	0	48.6	62.3	30408000	0	10540000	19868000	6	5068000	0	1756700	3311300	0	37025000
Q8PHL5	Q8PHL5	1	1	1	sp|Q8PHL5|SUCC_XANAC Succinate--CoA ligase [ADP-forming] subunit beta OS=Xanthomonas axonopodis pv. citri (strain 306) OX=190486 GN=sucC PE=3 SV=1	1	1	1	1	1	0	0	1	0	0	1	0	0	3.6	3.6	3.6	41.397	389	389	3				1		0	12.799	By MS/MS			3.6	0	0	716380	716380	0	0	15	47759	47759	0	0	0	0
Q8PHN1	Q8PHN1	19	19	19	tr|Q8PHN1|Q8PHN1_XANAC Outer membrane protein assembly factor BamD OS=Xanthomonas axonopodis pv. citri (strain 306) OX=190486 GN=comL PE=3 SV=1	1	19	19	19	18	13	12	18	13	12	18	13	12	46.1	46.1	46.1	33.523	293	293	0.937	34	4	20	5		0	206.1	By MS/MS	By MS/MS	By MS/MS	46.1	40.6	34.5	280570000	235060000	31800000	13711000	17	16504000	13827000	1870600	806520	19459000	49876000
Q8PHP1	Q8PHP1	33	33	31	tr|Q8PHP1|Q8PHP1_XANAC Ferric enterobactin receptor OS=Xanthomonas axonopodis pv. citri (strain 306) OX=190486 GN=bfeA PE=3 SV=1	1	33	33	31	33	16	18	33	16	18	31	15	17	49.1	49.1	47.2	87.743	811	811	2.26	42	3	16	30	46	0	323.31	By MS/MS	By MS/MS	By MS/MS	49.1	26.5	30.2	1032600000	994430000	6069800	32102000	40	25815000	24861000	151740	802540	68904000	9901900
Q8PHP4	Q8PHP4	6	6	6	tr|Q8PHP4|Q8PHP4_XANAC LprI domain-containing protein OS=Xanthomonas axonopodis pv. citri (strain 306) OX=190486 GN=XAC3205 PE=4 SV=1	1	6	6	6	6	0	0	6	0	0	6	0	0	26.2	26.2	26.2	42.53	389	389	3				8		0	50.113	By MS/MS			26.2	0	0	26575000	26575000	0	0	18	1476400	1476400	0	0	0	0
Q8PHQ5	Q8PHQ5	36	36	36	tr|Q8PHQ5|Q8PHQ5_XANAC Outer membrane receptor for transport of vitamin B OS=Xanthomonas axonopodis pv. citri (strain 306) OX=190486 GN=btuB PE=3 SV=1	1	36	36	36	35	19	20	35	19	20	35	19	20	60.5	60.5	60.5	67.629	626	626	2.23	46	6	12	29	51	0	323.31	By MS/MS	By MS/MS	By MS/MS	59.4	40.7	41.4	1158900000	1090600000	28538000	39736000	35	33111000	31161000	815380	1135300	61896000	25949000
Q8PHR6	Q8PHR6	4	4	4	tr|Q8PHR6|Q8PHR6_XANAC Uncharacterized protein OS=Xanthomonas axonopodis pv. citri (strain 306) OX=190486 GN=XAC3183 PE=4 SV=1	1	4	4	4	3	2	2	3	2	2	3	2	2	14.3	14.3	14.3	42.206	391	391	1.5	4			4		0	110.48	By MS/MS	By MS/MS	By MS/MS	11.5	6.6	6.6	5491400	4671500	509600	310330	17	323020	274790	29977	18255	0	2155500
Q8PHR7	Q8PHR7	5	5	5	tr|Q8PHR7|Q8PHR7_XANAC Uncharacterized protein OS=Xanthomonas axonopodis pv. citri (strain 306) OX=190486 GN=XAC3182 PE=4 SV=1	1	5	5	5	5	2	2	5	2	2	5	2	2	32.7	32.7	32.7	16.686	153	153	0.556	4	5				0	58.085	By MS/MS	By MS/MS	By MS/MS	32.7	18.3	18.3	42063000	39505000	1467600	1090500	9	4673700	4389500	163060	121160	21461000	8597700
Q8PHS3	Q8PHS3	19	19	19	tr|Q8PHS3|Q8PHS3_XANAC Citrate-dependent iron transporter OS=Xanthomonas axonopodis pv. citri (strain 306) OX=190486 GN=fecA PE=3 SV=1	1	19	19	19	19	5	4	19	5	4	19	5	4	32.5	32.5	32.5	79.441	713	713	2.6	10		7	9	19	0	166.5	By MS/MS	By MS/MS	By MS/MS	32.5	7.9	6.3	544240000	541920000	1053400	1261500	35	15550000	15483000	30097	36042	185270000	13319000
Q8PHT0	Q8PHT0	22	22	21	tr|Q8PHT0|Q8PHT0_XANAC Ferric enterobactin receptor OS=Xanthomonas axonopodis pv. citri (strain 306) OX=190486 GN=bfeA PE=3 SV=1	1	22	22	21	22	3	4	22	3	4	21	3	4	37.7	37.7	34.9	80.804	750	750	3	7	1	7	17	30	0	278.43	By MS/MS	By MS/MS	By MS/MS	37.7	5.5	7.7	512070000	509850000	687260	1538600	36	14224000	14162000	19091	42740	46534000	1243900
Q8PHT1	Q8PHT1	24	22	22	tr|Q8PHT1|Q8PHT1_XANAC Ferric enterobactin receptor OS=Xanthomonas axonopodis pv. citri (strain 306) OX=190486 GN=bfeA PE=3 SV=1	1	24	22	22	24	5	5	22	4	4	22	4	4	36.4	34.6	34.6	87.263	816	816	2.88	8	1	13	22	30	0	323.31	By MS/MS	By MS/MS	By MS/MS	36.4	8.1	8.1	465810000	453730000	5084800	6994200	38	12258000	11940000	133810	184060	80519000	19228000
Q8PHT3	Q8PHT3	16	13	13	tr|Q8PHT3|Q8PHT3_XANAC Ferric enterobactin receptor OS=Xanthomonas axonopodis pv. citri (strain 306) OX=190486 GN=bfeA PE=3 SV=1	1	16	13	13	15	3	3	12	2	2	12	2	2	26	21.5	21.5	84.576	795	795	3.08	4		1	6	15	0	252.11	By MS/MS	By MS/MS	By MS/MS	24.8	5.2	5.2	120620000	119160000	615740	845800	28	4307900	4255700	21991	30207	0	5256600
Q8PHT7	Q8PHT7	18	18	18	tr|Q8PHT7|Q8PHT7_XANAC Beta-lactamase OS=Xanthomonas axonopodis pv. citri (strain 306) OX=190486 GN=bla PE=3 SV=1	1	18	18	18	18	14	14	18	14	14	18	14	14	59.9	59.9	59.9	31.905	297	297	1.45	50	9	73	10	8	0	301.23	By MS/MS	By MS/MS	By MS/MS	59.9	44.4	44.4	2408600000	2195200000	104080000	109310000	21	114700000	104540000	4956100	5205100	248750000	228740000
Q8PHU1	Q8PHU1	7	7	7	tr|Q8PHU1|Q8PHU1_XANAC TonB-dependent receptor OS=Xanthomonas axonopodis pv. citri (strain 306) OX=190486 GN=fhuA PE=3 SV=1	1	7	7	7	7	1	1	7	1	1	7	1	1	11.2	11.2	11.2	86.853	803	803	2.85	2	1	3	6	8	0	123.48	By MS/MS	By MS/MS	By matching	11.2	2.1	2.1	88568000	88297000	233410	37548	34	2604900	2597000	6865	1104.3	0	0
Q8PHU4	Q8PHU4	18	18	18	tr|Q8PHU4|Q8PHU4_XANAC Uncharacterized protein OS=Xanthomonas axonopodis pv. citri (strain 306) OX=190486 GN=XAC3155 PE=4 SV=1	1	18	18	18	13	12	12	13	12	12	13	12	12	61.2	61.2	61.2	28.161	255	255	0.884	24	2	15	2		0	76.845	By MS/MS	By MS/MS	By MS/MS	39.6	50.6	50.6	383630000	347680000	17304000	18640000	17	22566000	20452000	1017900	1096500	55688000	35976000
Q8PHU5	Q8PHU5	1	1	1	sp|Q8PHU5|SYD_XANAC Aspartate--tRNA ligase OS=Xanthomonas axonopodis pv. citri (strain 306) OX=190486 GN=aspS PE=3 SV=1	1	1	1	1	0	1	1	0	1	1	0	1	1	2	2	2	65.031	588	588	0	2					0	4.6424		By MS/MS	By MS/MS	0	2	2	499670	0	229060	270620	31	16119	0	7388.9	8729.6	0	0
Q8PHU8	Q8PHU8	1	1	1	sp|Q8PHU8|Y3151_XANAC Probable transcriptional regulatory protein XAC3151 OS=Xanthomonas axonopodis pv. citri (strain 306) OX=190486 GN=XAC3151 PE=3 SV=1	1	1	1	1	0	1	1	0	1	1	0	1	1	5.8	5.8	5.8	25.675	242	242	0	2					0	5.199		By MS/MS	By matching	0	5.8	5.8	328050	0	221210	106840	10	32805	0	22121	10684	0	0
Q8PHV4	Q8PHV4	9	9	9	tr|Q8PHV4|Q8PHV4_XANAC Tol-Pal system protein TolQ OS=Xanthomonas axonopodis pv. citri (strain 306) OX=190486 GN=tolQ PE=3 SV=1	1	9	9	9	9	6	4	9	6	4	9	6	4	27.8	27.8	27.8	28.495	259	259	1.24	10	12	14	1	1	0	100.85	By MS/MS	By MS/MS	By MS/MS	27.8	23.6	15.1	465850000	440820000	19014000	6016300	8	58232000	55103000	2376700	752040	50779000	48783000
Q8PHV5	Q8PHV5	4	4	4	tr|Q8PHV5|Q8PHV5_XANAC Tol-Pal system protein TolR OS=Xanthomonas axonopodis pv. citri (strain 306) OX=190486 GN=tolR PE=3 SV=1	1	4	4	4	0	4	4	0	4	4	0	4	4	30.2	30.2	30.2	15.745	149	149	0	8					0	22.38		By MS/MS	By MS/MS	0	30.2	30.2	10293000	0	6296500	3996700	7	1470500	0	899490	570960	0	30026000
Q8PHV6	Q8PHV6	8	8	8	tr|Q8PHV6|Q8PHV6_XANAC TolA protein OS=Xanthomonas axonopodis pv. citri (strain 306) OX=190486 GN=tolA PE=4 SV=1	1	8	8	8	6	5	5	6	5	5	6	5	5	37.3	37.3	37.3	37.479	346	346	1.75	10		4	6	4	0	43.403	By MS/MS	By MS/MS	By MS/MS	25.1	22	22	14701000	9025400	3480900	2195000	19	773750	475020	183200	115530	1112300	13947000
Q8PHV7	Q8PHV7	32	32	32	sp|Q8PHV7|TOLB_XANAC Tol-Pal system protein TolB OS=Xanthomonas axonopodis pv. citri (strain 306) OX=190486 GN=tolB PE=3 SV=1	1	32	32	32	29	24	24	29	24	24	29	24	24	63.8	63.8	63.8	47.056	439	439	2.27	82	24	50	259	23	0	323.31	By MS/MS	By MS/MS	By MS/MS	56.3	55.8	55.8	15378000000	14495000000	533730000	349460000	23	668620000	630220000	23206000	15194000	1071300000	696200000
Q8PHV8	Q8PHV8	12	12	12	tr|Q8PHV8|Q8PHV8_XANAC Peptidoglycan-associated protein OS=Xanthomonas axonopodis pv. citri (strain 306) OX=190486 GN=ompP6 PE=3 SV=1	1	12	12	12	11	6	8	11	6	8	11	6	8	74	74	74	19.549	181	181	1.14	23	37	9	8	3	0	323.31	By MS/MS	By MS/MS	By MS/MS	74	45.3	60.2	4014700000	3239100000	382830000	392770000	9	446080000	359900000	42537000	43641000	2086900000	783680000
Q8PHV9	Q8PHV9	18	18	18	tr|Q8PHV9|Q8PHV9_XANAC Cell division coordinator CpoB OS=Xanthomonas axonopodis pv. citri (strain 306) OX=190486 GN=cpoB PE=3 SV=1	1	18	18	18	18	13	13	18	13	13	18	13	13	66.2	66.2	66.2	29.583	272	272	1.67	46	8	154	14	5	0	323.31	By MS/MS	By MS/MS	By MS/MS	66.2	62.1	62.1	8622400000	7929700000	361460000	331250000	13	663260000	609970000	27805000	25481000	1478700000	577100000
Q8PHX3	Q8PHX3	4	4	4	tr|Q8PHX3|Q8PHX3_XANAC Uncharacterized protein OS=Xanthomonas axonopodis pv. citri (strain 306) OX=190486 GN=XAC3125 PE=4 SV=1	1	4	4	4	0	4	4	0	4	4	0	4	4	32.7	32.7	32.7	16.918	165	165	0	8					0	21.611		By MS/MS	By MS/MS	0	32.7	32.7	5058600	0	2596000	2462600	10	505860	0	259600	246260	0	10429000
Q8PHX5	Q8PHX5	4	4	4	tr|Q8PHX5|Q8PHX5_XANAC DNA-binding related protein OS=Xanthomonas axonopodis pv. citri (strain 306) OX=190486 GN=XAC3123 PE=3 SV=1	1	4	4	4	1	3	3	1	3	3	1	3	3	22	22	22	20.347	182	182	0.222	8		1			0	22.981	By MS/MS	By MS/MS	By MS/MS	4.4	17.6	17.6	12621000	6816800	3657100	2147000	7	1803000	973820	522450	306720	0	17371000
Q8PHX7	Q8PHX7	2	2	2	tr|Q8PHX7|Q8PHX7_XANAC TonB-dependent receptor OS=Xanthomonas axonopodis pv. citri (strain 306) OX=190486 GN=fepA PE=3 SV=1	1	2	2	2	2	0	0	2	0	0	2	0	0	2.5	2.5	2.5	95.614	878	878	4					2	0	5.961	By MS/MS			2.5	0	0	1978200	1978200	0	0	23	86010	86010	0	0	0	0
Q8PHY9	Q8PHY9	17	17	17	tr|Q8PHY9|Q8PHY9_XANAC Penicillin-binding protein 1B OS=Xanthomonas axonopodis pv. citri (strain 306) OX=190486 GN=ponB PE=3 SV=1	1	17	17	17	10	7	6	10	7	6	10	7	6	28.4	28.4	28.4	87.799	814	814	1.79	15		4	5	9	0	47.176	By MS/MS	By MS/MS	By MS/MS	16.6	11.8	9.3	17694000	11637000	3723800	2332900	37	478220	314520	100640	63052	0	12085000
Q8PHZ0	Q8PHZ0	6	6	6	tr|Q8PHZ0|Q8PHZ0_XANAC Uncharacterized protein OS=Xanthomonas axonopodis pv. citri (strain 306) OX=190486 GN=XAC3108 PE=4 SV=1	1	6	6	6	0	6	6	0	6	6	0	6	6	30.6	30.6	30.6	21.966	206	206	0	16					0	97.815		By MS/MS	By MS/MS	0	30.6	30.6	64624000	0	26922000	37702000	11	5874900	0	2447500	3427400	0	101150000
Q8PHZ9	Q8PHZ9	1	1	1	tr|Q8PHZ9|Q8PHZ9_XANAC Pilus biogenesis protein OS=Xanthomonas axonopodis pv. citri (strain 306) OX=190486 GN=pilJ PE=4 SV=1	1	1	1	1	0	0	1	0	0	1	0	0	1	3.1	3.1	3.1	71.389	678	678	0	1					0	3.5387			By MS/MS	0	0	3.1	74410	0	0	74410	32	2325.3	0	0	2325.3	0	0
Q8PI06	Q8PI06	6	6	6	tr|Q8PI06|Q8PI06_XANAC Asparaginase OS=Xanthomonas axonopodis pv. citri (strain 306) OX=190486 GN=aspG PE=4 SV=1	1	6	6	6	3	4	3	3	4	3	3	4	3	24.2	24.2	24.2	33.905	318	318	0.364	7	4				0	79.935	By MS/MS	By MS/MS	By MS/MS	14.5	15.7	15.7	20761000	18857000	1282200	621420	14	1482900	1346900	91587	44387	0	4030100
Q8PI09	Q8PI09	3	3	3	tr|Q8PI09|Q8PI09_XANAC Sialidase domain-containing protein OS=Xanthomonas axonopodis pv. citri (strain 306) OX=190486 GN=XAC3089 PE=4 SV=1	1	3	3	3	3	0	0	3	0	0	3	0	0	8	8	8	41.977	386	386	3				3		0	10.264	By MS/MS			8	0	0	4091600	4091600	0	0	16	255730	255730	0	0	0	0
Q8PI14	Q8PI14	1	1	1	tr|Q8PI14|Q8PI14_XANAC Beta-galactosidase OS=Xanthomonas axonopodis pv. citri (strain 306) OX=190486 GN=bga PE=3 SV=1	1	1	1	1	1	0	0	1	0	0	1	0	0	3.9	3.9	3.9	67.967	613	613	4					1	0.0015175	3.1	By MS/MS			3.9	0	0	328590	328590	0	0	20	16429	16429	0	0	0	0
Q8PI15	Q8PI15	5	5	5	tr|Q8PI15|Q8PI15_XANAC Uncharacterized protein OS=Xanthomonas axonopodis pv. citri (strain 306) OX=190486 GN=XAC3083 PE=4 SV=1	1	5	5	5	5	3	3	5	3	3	5	3	3	9.5	9.5	9.5	85.489	780	780	2	6		1	2	5	0	26.606	By MS/MS	By MS/MS	By MS/MS	9.5	5.8	5.8	19323000	18006000	653360	664160	35	552090	514450	18668	18976	3045500	4358200
Q8PI22	Q8PI22	1	1	1	tr|Q8PI22|Q8PI22_XANAC Glucan 1,4-beta-glucosidase OS=Xanthomonas axonopodis pv. citri (strain 306) OX=190486 GN=XAC3076 PE=3 SV=1	1	1	1	1	0	1	0	0	1	0	0	1	0	1.6	1.6	1.6	94.7	886	886	0	1					0	4.0192		By MS/MS		0	1.6	0	89134	0	89134	0	44	2025.8	0	2025.8	0	0	0
Q8PI23	Q8PI23	3	3	3	tr|Q8PI23|Q8PI23_XANAC Beta-mannosidase OS=Xanthomonas axonopodis pv. citri (strain 306) OX=190486 GN=XAC3075 PE=1 SV=1	1	3	3	3	2	1	1	2	1	1	2	1	1	5.6	5.6	5.6	100.37	896	896	2	2				2	0	5.2529	By MS/MS	By MS/MS	By MS/MS	3.7	1.8	1.9	3883200	3696100	107260	79882	51	76142	72472	2103.1	1566.3	0	0
Q8PI27	Q8PI27	27	27	26	tr|Q8PI27|Q8PI27_XANAC TonB-dependent receptor OS=Xanthomonas axonopodis pv. citri (strain 306) OX=190486 GN=iroN PE=3 SV=1	1	27	27	26	27	0	0	27	0	0	26	0	0	32.4	32.4	30.7	97.165	887	887	3.5			8	13	37	0	117.95	By MS/MS			32.4	0	0	352930000	352930000	0	0	35	10084000	10084000	0	0	0	0
Q8PI41;Q8PGX9	Q8PI41	11;1	11;1	11;1	tr|Q8PI41|Q8PI41_XANAC Beta-lactamase OS=Xanthomonas axonopodis pv. citri (strain 306) OX=190486 GN=bla PE=4 SV=1	2	11	11	11	11	5	5	11	5	5	11	5	5	28.9	28.9	28.9	48.59	456	456;233	1.89	12	2	4	18	2	0	141.44	By MS/MS	By MS/MS	By MS/MS	28.9	14.3	14.3	258460000	250340000	2667900	5454300	17	15204000	14726000	156940	320840	52374000	12250000
Q8PI44	Q8PI44	3	3	3	tr|Q8PI44|Q8PI44_XANAC Acyl-coenzyme A dehydrogenase OS=Xanthomonas axonopodis pv. citri (strain 306) OX=190486 GN=XAC3054 PE=3 SV=1	1	3	3	3	1	2	2	1	2	2	1	2	2	5.3	5.3	5.3	89.429	824	824	0.2	4	1				0	4.321	By MS/MS	By MS/MS	By MS/MS	2.5	2.8	2.8	537520	0	343990	193530	44	12216	0	7818	4398.4	0	2054200
Q8PI46	Q8PI46	2	2	2	tr|Q8PI46|Q8PI46_XANAC Transcriptional regulator OS=Xanthomonas axonopodis pv. citri (strain 306) OX=190486 GN=XAC3052 PE=4 SV=1	1	2	2	2	2	0	0	2	0	0	2	0	0	12.9	12.9	12.9	22.626	202	202	2.5		1	1	1	1	0	4.5643	By MS/MS			12.9	0	0	8682200	8682200	0	0	12	723520	723520	0	0	0	0
Q8PI48	Q8PI48	32	31	31	tr|Q8PI48|Q8PI48_XANAC TonB-dependent receptor OS=Xanthomonas axonopodis pv. citri (strain 306) OX=190486 GN=btuB PE=3 SV=1	1	32	31	31	31	2	2	31	1	1	31	1	1	37.1	36.3	36.3	105.24	973	973	3.21	2	2	16	25	45	0	323.31	By MS/MS	By MS/MS	By matching	36.3	2.4	2.4	670750000	669820000	534940	392620	45	14906000	14885000	11887	8724.9	0	0
Q8PI49	Q8PI49	3	3	3	tr|Q8PI49|Q8PI49_XANAC Uncharacterized protein OS=Xanthomonas axonopodis pv. citri (strain 306) OX=190486 GN=XAC3049 PE=4 SV=1	1	3	3	3	3	0	0	3	0	0	3	0	0	13.5	13.5	13.5	30.226	288	288	2			3			0	17.802	By MS/MS			13.5	0	0	2224000	2224000	0	0	16	139000	139000	0	0	0	0
Q8PI57	Q8PI57	1	1	1	tr|Q8PI57|Q8PI57_XANAC Peptidase_M23 domain-containing protein OS=Xanthomonas axonopodis pv. citri (strain 306) OX=190486 GN=XAC3041 PE=4 SV=1	1	1	1	1	1	0	0	1	0	0	1	0	0	6.7	6.7	6.7	30.052	283	283	2			1			0	15.355	By MS/MS			6.7	0	0	616560	616560	0	0	11	56051	56051	0	0	0	0
Q8PI64	Q8PI64	1	1	1	tr|Q8PI64|Q8PI64_XANAC YceI domain-containing protein OS=Xanthomonas axonopodis pv. citri (strain 306) OX=190486 GN=XAC3034 PE=4 SV=1	1	1	1	1	0	1	1	0	1	1	0	1	1	7.4	7.4	7.4	19.783	189	189	0	2					0	4.5717		By MS/MS	By matching	0	7.4	7.4	645770	0	456880	188900	8	80722	0	57110	23612	0	0
Q8PI66	Q8PI66	2	2	2	tr|Q8PI66|Q8PI66_XANAC YceI domain-containing protein OS=Xanthomonas axonopodis pv. citri (strain 306) OX=190486 GN=XAC3032 PE=4 SV=1	1	2	2	2	0	1	2	0	1	2	0	1	2	16.8	16.8	16.8	23.307	220	220	0	3					0	4.2399		By matching	By MS/MS	0	4.1	16.8	722060	0	379090	342970	17	42474	0	22299	20175	0	0
Q8PI91	Q8PI91	11	11	11	tr|Q8PI91|Q8PI91_XANAC Uncharacterized protein OS=Xanthomonas axonopodis pv. citri (strain 306) OX=190486 GN=XAC3007 PE=3 SV=1	1	11	11	11	9	4	3	9	4	3	9	4	3	42.4	42.4	42.4	27.404	257	257	1.29	7	1	13			0	178.48	By MS/MS	By MS/MS	By MS/MS	35.8	14	10.1	85061000	80339000	2827400	1894400	18	4725600	4463300	157080	105250	25181000	11723000
Q8PI99	Q8PI99	12	12	12	tr|Q8PI99|Q8PI99_XANAC Peptidase OS=Xanthomonas axonopodis pv. citri (strain 306) OX=190486 GN=XAC2999 PE=4 SV=1	1	12	12	12	8	6	5	8	6	5	8	6	5	23.2	23.2	23.2	79.145	716	716	1.79	13			1	10	0	47.581	By MS/MS	By MS/MS	By MS/MS	14.9	11.7	9.5	16603000	12581000	2536600	1484800	34	488320	370040	74605	43670	1760800	6581300
Q8PIA0	Q8PIA0	10	9	9	tr|Q8PIA0|Q8PIA0_XANAC TonB-dependent receptor OS=Xanthomonas axonopodis pv. citri (strain 306) OX=190486 GN=fecA PE=3 SV=1	1	10	9	9	10	0	1	9	0	1	9	0	1	12.8	11.6	11.6	113.34	1048	1048	3.58	1			1	10	0	47.984	By MS/MS		By MS/MS	12.8	0	2.3	27752000	27646000	0	106280	40	693810	691150	0	2657	0	0
Q8PIA6	Q8PIA6	4	4	4	tr|Q8PIA6|Q8PIA6_XANAC Endoproteinase Arg-C OS=Xanthomonas axonopodis pv. citri (strain 306) OX=190486 GN=XAC2992 PE=4 SV=1	1	4	4	4	3	1	1	3	1	1	3	1	1	11.4	11.4	11.4	48.469	465	465	1.86	2		2	3		0	11.677	By MS/MS	By MS/MS	By matching	9	2.4	2.4	6518600	6233300	199000	86241	17	383450	366670	11706	5073	0	0
Q8PIB7	Q8PIB7	1	1	1	tr|Q8PIB7|Q8PIB7_XANAC Peptidase_S9 domain-containing protein OS=Xanthomonas axonopodis pv. citri (strain 306) OX=190486 GN=XAC2981 PE=4 SV=1	1	1	1	1	1	1	1	1	1	1	1	1	1	4.9	4.9	4.9	29.62	265	265	0.667	2		1			0	24.404	By MS/MS	By MS/MS	By MS/MS	4.9	4.9	4.9	1162000	1162000	0	0	12	96832	96832	0	0	0	0
Q8PIC8	Q8PIC8	3	3	3	tr|Q8PIC8|Q8PIC8_XANAC Lipopolysaccharide export system protein LptA OS=Xanthomonas axonopodis pv. citri (strain 306) OX=190486 GN=lptA PE=3 SV=1	1	3	3	3	2	2	1	2	2	1	2	2	1	26.9	26.9	26.9	19.701	186	186	0.4	3	2				0	57.042	By MS/MS	By MS/MS	By MS/MS	15.6	18.3	7	19742000	18798000	436740	506670	8	2467700	2349800	54592	63333	0	0
Q8PID4	Q8PID4	2	2	2	tr|Q8PID4|Q8PID4_XANAC Uncharacterized protein OS=Xanthomonas axonopodis pv. citri (strain 306) OX=190486 GN=XAC2964 PE=4 SV=1	1	2	2	2	0	2	2	0	2	2	0	2	2	18.3	18.3	18.3	12.508	109	109	0	4					0	5.5461		By MS/MS	By MS/MS	0	18.3	18.3	1000500	0	344010	656520	5	200110	0	68803	131300	0	2363600
Q8PID5	Q8PID5	7	7	7	tr|Q8PID5|Q8PID5_XANAC Uncharacterized protein OS=Xanthomonas axonopodis pv. citri (strain 306) OX=190486 GN=XAC2963 PE=4 SV=1	1	7	7	7	0	6	7	0	6	7	0	6	7	30.9	30.9	30.9	22.677	204	204	0	17					0	35.496		By MS/MS	By MS/MS	0	23.5	30.9	32831000	0	13041000	19791000	9	3647900	0	1449000	2198900	0	24979000
Q8PID6	Q8PID6	4	4	4	tr|Q8PID6|Q8PID6_XANAC Uncharacterized protein OS=Xanthomonas axonopodis pv. citri (strain 306) OX=190486 GN=XAC2962 PE=4 SV=1	1	4	4	4	2	2	3	2	2	3	2	2	3	20.9	20.9	20.9	32.317	297	297	0.7	6	1	3			0	59.723	By MS/MS	By MS/MS	By MS/MS	11.4	7.4	15.8	26169000	24066000	890690	1212900	13	2013000	1851200	68514	93296	0	0
Q8PIE0	Q8PIE0	9	9	9	tr|Q8PIE0|Q8PIE0_XANAC Uncharacterized protein OS=Xanthomonas axonopodis pv. citri (strain 306) OX=190486 GN=XAC2958 PE=4 SV=1	1	9	9	9	4	8	5	4	8	5	4	8	5	28.7	28.7	28.7	41.023	387	387	1.08	16		4	4	2	0	53.902	By MS/MS	By MS/MS	By MS/MS	16	25.6	17.6	53159000	16041000	20620000	16499000	23	2311300	697420	896500	717340	4468600	80908000
Q8PIE7	Q8PIE7	3	3	3	tr|Q8PIE7|Q8PIE7_XANAC DNA transport competence protein OS=Xanthomonas axonopodis pv. citri (strain 306) OX=190486 GN=comEA PE=4 SV=1	1	3	3	3	0	3	3	0	3	3	0	3	3	26.4	26.4	26.4	11.682	110	110	0	8					0	7.6116		By MS/MS	By MS/MS	0	26.4	26.4	9391100	0	3336900	6054200	8	1173900	0	417110	756780	0	27159000
Q8PIF2	Q8PIF2	11	11	11	tr|Q8PIF2|Q8PIF2_XANAC Uncharacterized protein OS=Xanthomonas axonopodis pv. citri (strain 306) OX=190486 GN=XAC2946 PE=4 SV=1	1	11	11	11	11	2	2	11	2	2	11	2	2	47.2	47.2	47.2	29.147	267	267	1.65	4		15	1		0	193.95	By MS/MS	By MS/MS	By MS/MS	47.2	13.1	13.1	468220000	464650000	2465300	1107000	15	31215000	30977000	164350	73799	71813000	5251800
Q8PIF7	Q8PIF7	26	26	26	tr|Q8PIF7|Q8PIF7_XANAC TonB-dependent receptor OS=Xanthomonas axonopodis pv. citri (strain 306) OX=190486 GN=fhuA PE=3 SV=1	1	26	26	26	26	6	4	26	6	4	26	6	4	44.6	44.6	44.6	83.929	776	776	2.86	10	4	11	17	38	0	323.31	By MS/MS	By MS/MS	By MS/MS	44.6	13.8	9.4	673090000	667650000	3506200	1933200	31	21712000	21537000	113100	62360	60296000	4818800
Q8PIG0	Q8PIG0	2	2	2	tr|Q8PIG0|Q8PIG0_XANAC Cysteine desulfurase OS=Xanthomonas axonopodis pv. citri (strain 306) OX=190486 GN=nifS PE=3 SV=1	1	2	2	2	1	1	0	1	1	0	1	1	0	4.8	4.8	4.8	45.034	414	414	2.25	1		1	1	1	0.0015198	3.1109	By MS/MS	By MS/MS		3.1	1.7	0	2531000	1829300	701780	0	23	110050	79533	30512	0	0	0
Q8PIG7	Q8PIG7	4	4	4	tr|Q8PIG7|Q8PIG7_XANAC Uncharacterized protein OS=Xanthomonas axonopodis pv. citri (strain 306) OX=190486 GN=XAC2931 PE=4 SV=1	1	4	4	4	4	1	1	4	1	1	4	1	1	35.4	35.4	35.4	21.015	198	198	0.714	2	5				0	74.608	By MS/MS	By MS/MS	By MS/MS	35.4	6.1	6.1	19186000	18662000	304990	219030	9	2131800	2073600	33887	24337	0	0
Q8PIH1	Q8PIH1	1	1	1	tr|Q8PIH1|Q8PIH1_XANAC Histone-like protein OS=Xanthomonas axonopodis pv. citri (strain 306) OX=190486 GN=hup PE=3 SV=1	1	1	1	1	0	1	1	0	1	1	0	1	1	8.5	8.5	8.5	14.715	141	141	0	2					0.0029718	2.7362		By MS/MS	By matching	0	8.5	8.5	490540	0	417140	73398	6	81756	0	69523	12233	0	0
Q8PII3	Q8PII3	8	8	8	tr|Q8PII3|Q8PII3_XANAC Rick_17kDa_Anti domain-containing protein OS=Xanthomonas axonopodis pv. citri (strain 306) OX=190486 GN=XAC2914 PE=4 SV=1	1	8	8	8	1	8	8	1	8	8	1	8	8	46.5	46.5	46.5	20.383	185	185	0.0588	16	1				0	33.477	By MS/MS	By MS/MS	By MS/MS	6.5	46.5	46.5	14591000	2154200	7110000	5327200	12	1216000	179520	592500	443930	0	12477000
Q8PIJ0	Q8PIJ0	4	4	4	tr|Q8PIJ0|Q8PIJ0_XANAC DLH domain-containing protein OS=Xanthomonas axonopodis pv. citri (strain 306) OX=190486 GN=XAC2907 PE=4 SV=1	1	4	4	4	3	2	2	3	2	2	3	2	2	25.1	25.1	25.1	26.471	255	255	0.857	4		3			0	55.047	By MS/MS	By MS/MS	By MS/MS	20.4	11	11	6038000	4837200	707690	493100	11	548900	439740	64335	44827	0	4820900
Q8PIJ2	Q8PIJ2	1	1	1	sp|Q8PIJ2|SSB_XANAC Single-stranded DNA-binding protein OS=Xanthomonas axonopodis pv. citri (strain 306) OX=190486 GN=ssb PE=3 SV=1	1	1	1	1	0	1	1	0	1	1	0	1	1	7.8	7.8	7.8	19.096	180	180	0	2					0	3.3492		By MS/MS	By matching	0	7.8	7.8	383980	0	306950	77032	11	34907	0	27904	7002.9	0	0
Q8PIL1	Q8PIL1	4	4	4	tr|Q8PIL1|Q8PIL1_XANAC Accessory protein OS=Xanthomonas axonopodis pv. citri (strain 306) OX=190486 GN=plaS PE=4 SV=1	1	4	4	4	3	0	1	3	0	1	3	0	1	17.5	17.5	17.5	24.056	223	223	1.5	1		3			0	16.736	By MS/MS		By MS/MS	13.5	0	4	4315500	4139100	0	176420	11	392320	376280	0	16038	0	0
Q8PIM1	Q8PIM1	1	1	1	sp|Q8PIM1|GPMA_XANAC 2,3-bisphosphoglycerate-dependent phosphoglycerate mutase OS=Xanthomonas axonopodis pv. citri (strain 306) OX=190486 GN=gpmA PE=3 SV=1	1	1	1	1	0	1	0	0	1	0	0	1	0	4.4	4.4	4.4	27.985	249	249	0	1					0	3.4238		By MS/MS		0	4.4	0	103010	0	103010	0	14	7357.8	0	7357.8	0	0	0
Q8PIR3	Q8PIR3	3	3	3	tr|Q8PIR3|Q8PIR3_XANAC Uncharacterized protein OS=Xanthomonas axonopodis pv. citri (strain 306) OX=190486 GN=XAC2832 PE=4 SV=1	1	3	3	3	3	0	0	3	0	0	3	0	0	17.3	17.3	17.3	20.387	202	202	1		3				0	17.846	By MS/MS			17.3	0	0	12756000	12756000	0	0	13	981220	981220	0	0	0	0
Q8PIR5	Q8PIR5	15	15	15	tr|Q8PIR5|Q8PIR5_XANAC TonB-dependent receptor OS=Xanthomonas axonopodis pv. citri (strain 306) OX=190486 GN=fhuA PE=3 SV=1	1	15	15	15	15	2	3	15	2	3	15	2	3	24.7	24.7	24.7	86.333	793	793	2.9	5		5	4	17	0	83.174	By MS/MS	By matching	By MS/MS	24.7	2.6	4.4	23793000	22452000	225320	1115800	36	660910	623660	6258.8	30995	3582500	1604100
Q8PIR6	Q8PIR6	28	28	28	tr|Q8PIR6|Q8PIR6_XANAC Outer membrane hemin receptor OS=Xanthomonas axonopodis pv. citri (strain 306) OX=190486 GN=phuR PE=3 SV=1	1	28	28	28	28	0	0	28	0	0	28	0	0	47	47	47	74.28	687	687	3.44		4	5	15	42	0	190.06	By MS/MS			47	0	0	509980000	509980000	0	0	32	15937000	15937000	0	0	0	0
Q8PIS1	Q8PIS1	2	2	2	tr|Q8PIS1|Q8PIS1_XANAC Phosphodiesterase-nucleotide pyrophosphatase OS=Xanthomonas axonopodis pv. citri (strain 306) OX=190486 GN=XAC2824 PE=1 SV=1	1	2	2	2	2	0	1	2	0	1	2	0	1	6.7	6.7	6.7	46.476	432	432	3	1			2	3	0	15.172	By MS/MS		By MS/MS	6.7	0	4.9	4556200	4334500	0	221680	18	253120	240800	0	12316	0	0
Q8PIS4	Q8PIS4	9	9	9	tr|Q8PIS4|Q8PIS4_XANAC Uncharacterized protein OS=Xanthomonas axonopodis pv. citri (strain 306) OX=190486 GN=XAC2821 PE=4 SV=1	1	9	9	9	7	5	4	7	5	4	7	5	4	31.3	31.3	31.3	43.529	412	412	1.47	9			7	1	0	89.444	By MS/MS	By MS/MS	By MS/MS	27.2	22.8	19.2	23765000	19437000	3175100	1152800	17	1397900	1143400	186770	67810	5182900	11459000
Q8PIS6	Q8PIS6	2	2	2	tr|Q8PIS6|Q8PIS6_XANAC Uncharacterized protein OS=Xanthomonas axonopodis pv. citri (strain 306) OX=190486 GN=XAC2819 PE=4 SV=1	1	2	2	2	0	2	2	0	2	2	0	2	2	14.4	14.4	14.4	22.493	209	209	0	6					0	16.232		By MS/MS	By MS/MS	0	14.4	14.4	2216900	0	933380	1283600	9	246330	0	103710	142620	0	4840500
Q8PIT9	Q8PIT9	4	4	4	tr|Q8PIT9|Q8PIT9_XANAC Beta-lactamase OS=Xanthomonas axonopodis pv. citri (strain 306) OX=190486 GN=XAC2806 PE=4 SV=1	1	4	4	4	2	3	2	2	3	2	2	3	2	8.7	8.7	8.7	58.548	531	531	1.38	5			1	2	0	6.8775	By MS/MS	By MS/MS	By matching	5.5	4.7	3	1908800	1113900	498360	296590	23	82993	48430	21668	12895	0	0
Q8PIU4	Q8PIU4	10	10	10	tr|Q8PIU4|Q8PIU4_XANAC Uncharacterized protein OS=Xanthomonas axonopodis pv. citri (strain 306) OX=190486 GN=XAC2801 PE=3 SV=1	1	10	10	10	10	0	0	10	0	0	10	0	0	37.9	37.9	37.9	32.577	301	301	1.93		1	14			0	177.05	By MS/MS			37.9	0	0	178670000	178670000	0	0	15	11911000	11911000	0	0	0	0
Q8PIU6	Q8PIU6	1	1	1	tr|Q8PIU6|Q8PIU6_XANAC Acriflavin resistance protein OS=Xanthomonas axonopodis pv. citri (strain 306) OX=190486 GN=acr PE=4 SV=1	1	1	1	1	1	0	0	1	0	0	1	0	0	1.2	1.2	1.2	109.11	1019	1019	2.5			1	1		1	-2	By MS/MS			1.2	0	0	1544100	1544100	0	0	39	39593	39593	0	0	0	0
Q8PIU9	Q8PIU9	3	3	3	tr|Q8PIU9|Q8PIU9_XANAC Uncharacterized protein OS=Xanthomonas axonopodis pv. citri (strain 306) OX=190486 GN=XAC2796 PE=4 SV=1	1	3	3	3	2	1	1	2	1	1	2	1	1	5.9	5.9	5.9	72.848	657	657	2	2				2	0	26.508	By MS/MS	By MS/MS	By matching	4.1	1.8	1.8	1656400	1263300	214690	178400	34	48717	37156	6314.5	5247	0	0
Q8PIV1	Q8PIV1	3	3	3	tr|Q8PIV1|Q8PIV1_XANAC Uncharacterized protein OS=Xanthomonas axonopodis pv. citri (strain 306) OX=190486 GN=XAC2794 PE=4 SV=1	1	3	3	3	3	0	0	3	0	0	3	0	0	22.5	22.5	22.5	28.817	267	267	2			3			0	9.8047	By MS/MS			22.5	0	0	1968600	1968600	0	0	13	151430	151430	0	0	0	0
Q8PIV6	Q8PIV6	8	8	8	tr|Q8PIV6|Q8PIV6_XANAC Peptidyl-prolyl cis-trans isomerase OS=Xanthomonas axonopodis pv. citri (strain 306) OX=190486 GN=XAC2789 PE=4 SV=1	1	8	8	8	0	8	8	0	8	8	0	8	8	31	31	31	35.139	323	323	0	21					0	60.569		By MS/MS	By MS/MS	0	31	31	14207000	0	8663900	5542900	19	747730	0	456000	291730	0	18701000
Q8PIW5	Q8PIW5	7	7	7	tr|Q8PIW5|Q8PIW5_XANAC LPS-assembly lipoprotein LptE OS=Xanthomonas axonopodis pv. citri (strain 306) OX=190486 GN=rlpB PE=3 SV=1	1	7	7	7	7	6	5	7	6	5	7	6	5	40.2	40.2	40.2	22.635	214	214	0.741	11	12	4			0	74.403	By MS/MS	By MS/MS	By MS/MS	40.2	34.6	28.5	169130000	160600000	5459900	3069400	11	15376000	14600000	496350	279040	54400000	28329000
Q8PIX2	Q8PIX2	25	25	25	tr|Q8PIX2|Q8PIX2_XANAC Oar protein OS=Xanthomonas axonopodis pv. citri (strain 306) OX=190486 GN=oar PE=3 SV=1	1	25	25	25	25	0	1	25	0	1	25	0	1	31.7	31.7	31.7	111.63	1036	1036	3.39	1		7	16	32	0	254.96	By MS/MS		By MS/MS	31.7	0	1	383900000	383660000	0	237150	45	8531200	8525900	0	5270	0	0
Q8PIX3	Q8PIX3	9	9	9	tr|Q8PIX3|Q8PIX3_XANAC Outer membrane protein OS=Xanthomonas axonopodis pv. citri (strain 306) OX=190486 GN=bp26 PE=4 SV=1	1	9	9	9	9	0	0	9	0	0	9	0	0	49.2	49.2	49.2	25.6	244	244	1.93		1	13			0	99.863	By MS/MS			49.2	0	0	256020000	256020000	0	0	8	32002000	32002000	0	0	0	0
Q8PIX9	Q8PIX9	1	1	1	sp|Q8PIX9|Y2766_XANAC UPF0307 protein XAC2766 OS=Xanthomonas axonopodis pv. citri (strain 306) OX=190486 GN=XAC2766 PE=3 SV=2	1	1	1	1	1	1	0	1	1	0	1	1	0	5.7	5.7	5.7	22.033	193	193	0.5	1	1				0	7.1465	By MS/MS	By MS/MS		5.7	5.7	0	631490	453110	178380	0	12	52625	37759	14865	0	0	0
Q8PIY0	Q8PIY0	1	1	1	tr|Q8PIY0|Q8PIY0_XANAC PmbA protein OS=Xanthomonas axonopodis pv. citri (strain 306) OX=190486 GN=pmbA PE=3 SV=1	1	1	1	1	0	1	1	0	1	1	0	1	1	2.4	2.4	2.4	47.98	455	455	0	2					0	3.2875		By MS/MS	By matching	0	2.4	2.4	417950	0	346740	71204	26	16075	0	13336	2738.6	0	0
Q8PIY6	Q8PIY6	33	33	33	tr|Q8PIY6|Q8PIY6_XANAC Alkaline phosphatase OS=Xanthomonas axonopodis pv. citri (strain 306) OX=190486 GN=phoA PE=3 SV=1	1	33	33	33	28	23	25	28	23	25	28	23	25	64.1	64.1	64.1	60.087	568	568	1.64	78	4	12	20	42	0	323.31	By MS/MS	By MS/MS	By MS/MS	54.4	45.6	53.3	1001400000	692110000	145910000	163350000	30	33379000	23070000	4863800	5445100	38686000	156090000
Q8PIY7	Q8PIY7	1	1	1	tr|Q8PIY7|Q8PIY7_XANAC Glutamate symport protein OS=Xanthomonas axonopodis pv. citri (strain 306) OX=190486 GN=gltT PE=4 SV=1	1	1	1	1	1	0	0	1	0	0	1	0	0	2.9	2.9	2.9	46.834	446	446	2			1			0	4.106	By MS/MS			2.9	0	0	1814000	1814000	0	0	14	129570	129570	0	0	0	0
Q8PIZ1	Q8PIZ1	3	3	3	tr|Q8PIZ1|Q8PIZ1_XANAC Lipoprotein OS=Xanthomonas axonopodis pv. citri (strain 306) OX=190486 GN=XAC2753 PE=3 SV=1	1	3	3	3	0	3	3	0	3	3	0	3	3	13.4	13.4	13.4	22.884	217	217	0	6					0	7.2205		By MS/MS	By MS/MS	0	13.4	13.4	4327300	0	1755200	2572100	13	332870	0	135020	197860	0	7377100
Q8PIZ8	Q8PIZ8	19	19	19	tr|Q8PIZ8|Q8PIZ8_XANAC Metallopeptidase OS=Xanthomonas axonopodis pv. citri (strain 306) OX=190486 GN=XAC2747 PE=4 SV=1	1	19	19	19	18	9	10	18	9	10	18	9	10	36.8	36.8	36.8	72.695	671	671	2.08	24		1	4	24	0	236.76	By MS/MS	By MS/MS	By MS/MS	34.3	19.1	21.8	137870000	127550000	5600100	4723100	38	3628200	3356600	147370	124290	9044700	11132000
Q8PJ00	Q8PJ00	13	13	13	tr|Q8PJ00|Q8PJ00_XANAC Metallopeptidase OS=Xanthomonas axonopodis pv. citri (strain 306) OX=190486 GN=XAC2745 PE=4 SV=1	1	13	13	13	9	5	6	9	5	6	9	5	6	26.6	26.6	26.6	77.527	713	713	1.9	11				10	0	42.426	By MS/MS	By MS/MS	By MS/MS	17.5	11.4	12.9	12921000	9003200	1625600	2292600	37	349230	243330	43935	61961	2401800	4552700
Q8PJ02	Q8PJ02	49	49	49	tr|Q8PJ02|Q8PJ02_XANAC Oar protein OS=Xanthomonas axonopodis pv. citri (strain 306) OX=190486 GN=oar PE=3 SV=1	1	49	49	49	49	16	14	49	16	14	49	16	14	51.3	51.3	51.3	111.44	1025	1025	2.96	37	12	34	52	157	0	323.31	By MS/MS	By MS/MS	By MS/MS	51.3	26.5	22.4	6621300000	6565600000	29076000	26605000	42	157650000	156320000	692300	633460	504850000	32060000
Q8PJ03;Q8PH12	Q8PJ03	51;1	51;1	50;0	tr|Q8PJ03|Q8PJ03_XANAC TonB-dependent receptor OS=Xanthomonas axonopodis pv. citri (strain 306) OX=190486 GN=btuB PE=3 SV=1	2	51	51	50	49	29	34	49	29	34	49	28	33	61	61	60.2	108.51	996	996;932	2.22	83	13	32	38	100	0	323.31	By MS/MS	By MS/MS	By MS/MS	56.1	37.3	45.7	4271800000	4063800000	94016000	114040000	50	85436000	81275000	1880300	2280800	320520000	63552000
Q8PJ16	Q8PJ16	14	14	14	tr|Q8PJ16|Q8PJ16_XANAC Membrane-bound lytic murein transglycosylase D OS=Xanthomonas axonopodis pv. citri (strain 306) OX=190486 GN=dniR PE=4 SV=1	1	14	14	14	11	6	7	11	6	7	11	6	7	42.6	42.6	42.6	50.932	470	470	2.12	13	1	2	5	13	0	183.85	By MS/MS	By MS/MS	By MS/MS	31.1	20	23.2	54366000	43320000	4558200	6487900	23	2363800	1883500	198180	282080	4699000	12634000
Q8PJ17	Q8PJ17	1	1	1	sp|Q8PJ17|PSD_XANAC Phosphatidylserine decarboxylase proenzyme OS=Xanthomonas axonopodis pv. citri (strain 306) OX=190486 GN=psd PE=3 SV=1	1	1	1	1	1	0	0	1	0	0	1	0	0	3.9	3.9	3.9	30.542	280	280	2			1			0	7.1831	By MS/MS			3.9	0	0	1975300	1975300	0	0	12	164610	164610	0	0	0	0
Q8PJ35	Q8PJ35	2	2	2	tr|Q8PJ35|Q8PJ35_XANAC Uncharacterized protein OS=Xanthomonas axonopodis pv. citri (strain 306) OX=190486 GN=XAC2710 PE=4 SV=1	1	2	2	2	2	0	0	2	0	0	2	0	0	9.8	9.8	9.8	32.422	307	307	2			3			0	4.4579	By MS/MS			9.8	0	0	2962700	2962700	0	0	19	155930	155930	0	0	0	0
Q8PJ41	Q8PJ41	1	1	1	sp|Q8PJ41|NUOB_XANAC NADH-quinone oxidoreductase subunit B OS=Xanthomonas axonopodis pv. citri (strain 306) OX=190486 GN=nuoB PE=3 SV=2	1	1	1	1	1	1	1	1	1	1	1	1	1	8.7	8.7	8.7	20.375	184	184	0.333	2	1				0.0028944	2.5255	By MS/MS	By MS/MS	By matching	8.7	8.7	8.7	5103900	3933900	741190	428770	8	637980	491740	92648	53597	0	0
Q8PJ42	Q8PJ42	5	5	5	sp|Q8PJ42|NUOC_XANAC NADH-quinone oxidoreductase subunit C OS=Xanthomonas axonopodis pv. citri (strain 306) OX=190486 GN=nuoC PE=3 SV=1	1	5	5	5	5	1	1	5	1	1	5	1	1	29.2	29.2	29.2	27.789	250	250	1.5	2		6			0	28.918	By MS/MS	By matching	By MS/MS	29.2	8.8	8.8	7457600	7243200	54203	160230	11	677970	658470	4927.5	14566	0	0
Q8PJ43	Q8PJ43	6	6	6	sp|Q8PJ43|NUOD_XANAC NADH-quinone oxidoreductase subunit D OS=Xanthomonas axonopodis pv. citri (strain 306) OX=190486 GN=nuoD PE=3 SV=1	1	6	6	6	1	4	5	1	4	5	1	4	5	20	20	20	49.444	435	435	0.455	9		1	1		0	28.272	By MS/MS	By MS/MS	By MS/MS	4.8	10.8	15.2	3921700	759610	2025000	1137100	23	170510	33027	88044	49438	0	7573400
Q8PJ44	Q8PJ44	1	1	1	tr|Q8PJ44|Q8PJ44_XANAC NADH dehydrogenase I subunit E OS=Xanthomonas axonopodis pv. citri (strain 306) OX=190486 GN=nuoE PE=3 SV=1	1	1	1	1	0	1	1	0	1	1	0	1	1	6.3	6.3	6.3	19.594	175	175	0	2					0	4.6038		By matching	By MS/MS	0	6.3	6.3	295710	0	157250	138460	9	32856	0	17472	15385	0	0
Q8PJ45	Q8PJ45	3	3	3	tr|Q8PJ45|Q8PJ45_XANAC NADH-quinone oxidoreductase subunit F OS=Xanthomonas axonopodis pv. citri (strain 306) OX=190486 GN=nuoF PE=3 SV=1	1	3	3	3	0	3	3	0	3	3	0	3	3	7.9	7.9	7.9	48.162	444	444	0	6					0	8.1124		By MS/MS	By MS/MS	0	7.9	7.9	1380700	0	850950	529740	21	65747	0	40522	25226	0	2891200
Q8PJ50	Q8PJ50	1	1	1	tr|Q8PJ50|Q8PJ50_XANAC NADH-ubiquinone oxidoreductase NQO12 subunit OS=Xanthomonas axonopodis pv. citri (strain 306) OX=190486 GN=nuoL PE=3 SV=1	1	1	1	1	0	1	1	0	1	1	0	1	1	1.4	1.4	1.4	78.375	714	714	0	2					0	5.1182		By MS/MS	By matching	0	1.4	1.4	854250	0	665680	188580	13	65712	0	51206	14506	0	0
Q8PJ52	Q8PJ52	1	1	1	tr|Q8PJ52|Q8PJ52_XANAC NADH-quinone oxidoreductase subunit N OS=Xanthomonas axonopodis pv. citri (strain 306) OX=190486 GN=nuoN PE=3 SV=1	1	1	1	1	1	0	0	1	0	0	1	0	0	1.9	1.9	1.9	51.212	486	486	3				1		0	5.151	By MS/MS			1.9	0	0	648330	648330	0	0	12	54027	54027	0	0	0	0
Q8PJ55	Q8PJ55	1	1	1	sp|Q8PJ55|IF2_XANAC Translation initiation factor IF-2 OS=Xanthomonas axonopodis pv. citri (strain 306) OX=190486 GN=infB PE=3 SV=1	1	1	1	1	0	1	1	0	1	1	0	1	1	1.4	1.4	1.4	96.18	904	904	0	2					0	4.5246		By MS/MS	By matching	0	1.4	1.4	252600	0	178920	73683	52	4857.8	0	3440.8	1417	0	0
Q8PJ58	Q8PJ58	5	5	5	sp|Q8PJ58|RS15_XANAC 30S ribosomal protein S15 OS=Xanthomonas axonopodis pv. citri (strain 306) OX=190486 GN=rpsO PE=3 SV=1	1	5	5	5	0	5	3	0	5	3	0	5	3	53.5	53.5	53.5	10.097	86	86	0	16					0	129.01		By MS/MS	By MS/MS	0	53.5	40.7	47587000	0	38631000	8955600	5	9517300	0	7726200	1791100	0	103220000
Q8PJ59	Q8PJ59	8	8	8	sp|Q8PJ59|PNP_XANAC Polyribonucleotide nucleotidyltransferase OS=Xanthomonas axonopodis pv. citri (strain 306) OX=190486 GN=pnp PE=3 SV=1	1	8	8	8	2	5	7	2	5	7	2	5	7	14.6	14.6	14.6	75.434	704	704	0.471	15				2	0	83.667	By MS/MS	By MS/MS	By MS/MS	4.5	8.9	12.2	12394000	1078800	3315800	7999900	36	344290	29967	92105	222220	0	14970000
Q8PJ60	Q8PJ60	8	8	8	tr|Q8PJ60|Q8PJ60_XANAC DUF2272 domain-containing protein OS=Xanthomonas axonopodis pv. citri (strain 306) OX=190486 GN=XAC2682 PE=4 SV=1	1	8	8	8	8	4	4	8	4	4	8	4	4	32.1	32.1	32.1	39.141	368	368	1.96	8	1	2	12	2	0	82.688	By MS/MS	By MS/MS	By MS/MS	32.1	13.9	19.6	83473000	80839000	1376300	1257700	18	4637400	4491100	76463	69874	18292000	12846000
Q8PJ70	Q8PJ70	51	51	51	tr|Q8PJ70|Q8PJ70_XANAC Oar protein OS=Xanthomonas axonopodis pv. citri (strain 306) OX=190486 GN=oar PE=4 SV=1	1	51	51	51	51	16	17	51	16	17	51	16	17	56.6	56.6	56.6	117.36	1074	1074	2.7	36	13	33	55	97	0	323.31	By MS/MS	By MS/MS	By MS/MS	56.6	21.4	18.9	5188200000	5134700000	28366000	25183000	50	103760000	102690000	567320	503660	258570000	23521000
Q8PJ73	Q8PJ73	1	1	1	tr|Q8PJ73|Q8PJ73_XANAC Pre-pilin like leader sequence OS=Xanthomonas axonopodis pv. citri (strain 306) OX=190486 GN=fimT PE=4 SV=1	1	1	1	1	0	1	1	0	1	1	0	1	1	8.4	8.4	8.4	20.037	190	190	0	2					0.005698	2.387		By MS/MS	By MS/MS	0	8.4	8.4	438660	0	209340	229310	6	73109	0	34890	38219	0	0
Q8PJ75	Q8PJ75	2	2	2	tr|Q8PJ75|Q8PJ75_XANAC Uncharacterized protein OS=Xanthomonas axonopodis pv. citri (strain 306) OX=190486 GN=XAC2667 PE=4 SV=1	1	2	2	2	2	0	0	2	0	0	2	0	0	7.9	7.9	7.9	35.144	341	341	2			2			0	5.8314	By MS/MS			7.9	0	0	1876400	1876400	0	0	11	170590	170590	0	0	0	0
Q8PJ77	Q8PJ77	8	8	8	tr|Q8PJ77|Q8PJ77_XANAC PilY1 protein OS=Xanthomonas axonopodis pv. citri (strain 306) OX=190486 GN=pilY1 PE=3 SV=1	1	8	8	8	7	3	3	7	3	3	7	3	3	10.9	10.9	10.9	118.41	1115	1115	2.31	6			3	7	0	91.666	By MS/MS	By MS/MS	By MS/MS	9.5	4	4	11106000	9435200	891480	779180	45	246800	209670	19811	17315	1787500	4345500
Q8PJB5	Q8PJB5	20	20	20	tr|Q8PJB5|Q8PJB5_XANAC VirB9 protein OS=Xanthomonas axonopodis pv. citri (strain 306) OX=190486 GN=virB9 PE=1 SV=1	1	20	20	20	19	10	10	19	10	10	19	10	10	61.6	61.6	61.6	29.321	255	255	1.31	24	4	38	4		0	279.86	By MS/MS	By MS/MS	By MS/MS	61.6	36.9	36.9	1955500000	1923500000	16403000	15566000	17	115030000	113150000	964860	915650	275740000	38714000
Q8PJB6	Q8PJB6	4	4	4	tr|Q8PJB6|Q8PJB6_XANAC VirB10 protein OS=Xanthomonas axonopodis pv. citri (strain 306) OX=190486 GN=virB10 PE=1 SV=1	1	4	4	4	3	1	1	3	1	1	3	1	1	16.7	16.7	16.7	41.529	389	389	1.2	2		3			0	42.05	By MS/MS	By MS/MS	By MS/MS	12.3	4.4	4.4	10270000	8345200	1061000	863540	13	789990	641940	81619	66426	0	0
Q8PJB7	Q8PJB7	2	2	2	tr|Q8PJB7|Q8PJB7_XANAC Type IV secretion system protein OS=Xanthomonas axonopodis pv. citri (strain 306) OX=190486 GN=virB11 PE=3 SV=1	1	2	2	2	0	2	1	0	2	1	0	2	1	5.8	5.8	5.8	38.709	346	346	0	3					0	3.4375		By MS/MS	By matching	0	5.8	2.6	702320	0	626180	76142	20	35116	0	31309	3807.1	0	0
Q8PJB9	Q8PJB9	1	1	1	tr|Q8PJB9|Q8PJB9_XANAC VirB2 protein OS=Xanthomonas axonopodis pv. citri (strain 306) OX=190486 GN=virB2 PE=4 SV=1	1	1	1	1	1	0	0	1	0	0	1	0	0	7.4	7.4	7.4	14.037	136	136	2		1	1	1		0.0015038	2.8833	By MS/MS			7.4	0	0	6764600	6764600	0	0	6	1127400	1127400	0	0	0	0
Q8PJC2	Q8PJC2	9	9	9	tr|Q8PJC2|Q8PJC2_XANAC Uncharacterized protein OS=Xanthomonas axonopodis pv. citri (strain 306) OX=190486 GN=XAC2613 PE=4 SV=1	1	9	9	9	9	3	3	9	3	3	9	3	3	31.3	31.3	31.3	30.297	275	275	1.32	6	2	10	1		0	134.93	By MS/MS	By MS/MS	By MS/MS	31.3	12.7	12.7	50015000	46604000	2369200	1042200	14	3572500	3328800	169230	74446	5484000	12413000
Q8PJC3	Q8PJC3	2	2	2	tr|Q8PJC3|Q8PJC3_XANAC VirB6 protein OS=Xanthomonas axonopodis pv. citri (strain 306) OX=190486 GN=virB6 PE=4 SV=1	1	2	2	2	0	2	2	0	2	2	0	2	2	11.1	11.1	11.1	37.266	350	350	0	4					0	10.24		By MS/MS	By MS/MS	0	11.1	11.1	1207100	0	734920	472190	20	60356	0	36746	23610	0	5109200
Q8PJC4	Q8PJC4	3	3	3	tr|Q8PJC4|Q8PJC4_XANAC DUF4189 domain-containing protein OS=Xanthomonas axonopodis pv. citri (strain 306) OX=190486 GN=XAC2611 PE=4 SV=1	1	3	3	3	0	3	3	0	3	3	0	3	3	29.9	29.9	29.9	17.189	164	164	0	6					0	13.569		By MS/MS	By MS/MS	0	29.9	29.9	11579000	0	4748400	6830100	7	1654100	0	678340	975730	0	21109000
Q8PJC5	Q8PJC5	2	2	2	tr|Q8PJC5|Q8PJC5_XANAC Uncharacterized protein OS=Xanthomonas axonopodis pv. citri (strain 306) OX=190486 GN=XAC2610 PE=1 SV=1	1	2	2	2	1	1	2	1	1	2	1	1	2	11.6	11.6	11.6	28.824	267	267	0.6	3	1	1			0	5.0311	By MS/MS	By MS/MS	By MS/MS	4.5	4.5	11.6	1676000	1019500	377930	278580	11	152360	92679	34358	25326	0	0
Q8PJC9	Q8PJC9	3	3	3	tr|Q8PJC9|Q8PJC9_XANAC DUF4189 domain-containing protein OS=Xanthomonas axonopodis pv. citri (strain 306) OX=190486 GN=XAC2606 PE=4 SV=1	1	3	3	3	0	2	3	0	2	3	0	2	3	25.2	25.2	25.2	17.233	163	163	0	5					0	6.8422		By MS/MS	By MS/MS	0	13.5	25.2	1474000	0	632870	841150	8	184250	0	79109	105140	0	2986200
Q8PJD5	Q8PJD5	47	47	47	tr|Q8PJD5|Q8PJD5_XANAC TonB-dependent receptor OS=Xanthomonas axonopodis pv. citri (strain 306) OX=190486 GN=btuB PE=4 SV=1	1	47	47	47	46	15	15	46	15	15	46	15	15	45.4	45.4	45.4	102.87	944	944	2.71	35	9	12	34	84	0	323.31	By MS/MS	By MS/MS	By MS/MS	45.4	21.7	19	3630100000	3573100000	19014000	37985000	38	95529000	94029000	500370	999620	269750000	28147000
Q8PJD6	Q8PJD6	10	10	10	tr|Q8PJD6|Q8PJD6_XANAC Alpha-glucosidase OS=Xanthomonas axonopodis pv. citri (strain 306) OX=190486 GN=aglA PE=4 SV=1	1	10	10	10	5	8	8	5	8	8	5	8	8	15.6	15.6	15.6	77.933	693	693	1.13	16			2	5	0	45.137	By MS/MS	By MS/MS	By MS/MS	7.6	13	13	13406000	6959700	3790400	2655800	37	362320	188100	102440	71778	1332800	6330500
Q8PJD7	Q8PJD7	9	9	9	tr|Q8PJD7|Q8PJD7_XANAC GDE_C domain-containing protein OS=Xanthomonas axonopodis pv. citri (strain 306) OX=190486 GN=XAC2598 PE=4 SV=1	1	9	9	9	8	2	2	8	2	2	8	2	2	19.4	19.4	19.4	85.212	780	780	2.79	4			1	9	0	57.123	By MS/MS	By matching	By MS/MS	18.1	3.6	3.6	8398500	8063100	105940	229390	43	195310	187510	2463.6	5334.7	0	654430
Q8PJD9	Q8PJD9	10	10	10	tr|Q8PJD9|Q8PJD9_XANAC Cyclomaltodextrin glucanotransferase OS=Xanthomonas axonopodis pv. citri (strain 306) OX=190486 GN=cgt PE=4 SV=1	1	10	10	10	7	5	5	7	5	5	7	5	5	22.9	22.9	22.9	59.552	541	541	1.9	10			4	7	0	27.906	By MS/MS	By MS/MS	By MS/MS	14.2	13.5	13.5	20650000	16031000	2697300	1921300	33	625750	485790	81737	58220	2379200	10308000
Q8PJE1	Q8PJE1	1	1	1	sp|Q8PJE1|SYT_XANAC Threonine--tRNA ligase OS=Xanthomonas axonopodis pv. citri (strain 306) OX=190486 GN=thrS PE=3 SV=1	1	1	1	1	0	1	1	0	1	1	0	1	1	1.9	1.9	1.9	71.864	634	634	0	2					0.0028777	2.4897		By MS/MS	By matching	0	1.9	1.9	351100	0	265720	85381	34	10326	0	7815.3	2511.2	0	0
Q8PJE2	Q8PJE2	4	4	4	sp|Q8PJE2|IF3_XANAC Translation initiation factor IF-3 OS=Xanthomonas axonopodis pv. citri (strain 306) OX=190486 GN=infC PE=3 SV=1	1	4	4	4	1	3	3	1	3	3	1	3	3	31.9	31.9	31.9	20.964	182	182	0.111	8	1				0	22.857	By MS/MS	By MS/MS	By MS/MS	5.5	26.4	26.4	4163800	334770	2324700	1504300	8	520470	41846	290590	188040	0	6729700
Q8PJE3	Q8PJE3	7	7	7	sp|Q8PJE3|RL20_XANAC 50S ribosomal protein L20 OS=Xanthomonas axonopodis pv. citri (strain 306) OX=190486 GN=rplT PE=3 SV=1	1	7	7	7	0	6	7	0	6	7	0	6	7	43.7	43.7	43.7	13.355	119	119	0	19					0	22.638		By MS/MS	By MS/MS	0	42.9	43.7	105630000	0	60999000	44632000	5	21126000	0	12200000	8926300	0	179260000
Q8PJE5	Q8PJE5	2	2	2	sp|Q8PJE5|SYFB_XANAC Phenylalanine--tRNA ligase beta subunit OS=Xanthomonas axonopodis pv. citri (strain 306) OX=190486 GN=pheT PE=3 SV=1	1	2	2	2	1	0	1	1	0	1	1	0	1	4.3	4.3	4.3	85.092	792	792	1.5	1			1		0	4.1159	By MS/MS		By MS/MS	2.7	0	1.6	319730	164730	0	155000	36	8881.4	4575.8	0	4305.6	0	0
Q8PJE7	Q8PJE7	4	4	4	tr|Q8PJE7|Q8PJE7_XANAC GumB protein OS=Xanthomonas axonopodis pv. citri (strain 306) OX=190486 GN=gumB PE=4 SV=1	1	4	4	4	1	4	3	1	4	3	1	4	3	20.7	20.7	20.7	23.347	213	213	0.25	7		1			0	11.866	By MS/MS	By MS/MS	By MS/MS	4.2	20.7	12.2	4591600	293760	2753300	1544600	12	382630	24480	229440	128710	0	11298000
Q8PJF3	Q8PJF3	3	3	3	tr|Q8PJF3|Q8PJF3_XANAC GumH protein OS=Xanthomonas axonopodis pv. citri (strain 306) OX=190486 GN=gumH PE=4 SV=1	1	3	3	3	3	0	0	3	0	0	3	0	0	11.8	11.8	11.8	42.147	380	380	3				3		0	7.2727	By MS/MS			11.8	0	0	1693900	1693900	0	0	21	80660	80660	0	0	0	0
Q8PJH0	Q8PJH0	4	4	4	tr|Q8PJH0|Q8PJH0_XANAC Uncharacterized protein OS=Xanthomonas axonopodis pv. citri (strain 306) OX=190486 GN=XAC2562 PE=4 SV=1	1	4	4	4	0	3	4	0	3	4	0	3	4	26.6	26.6	26.6	16.809	158	158	0	7					0	24.378		By MS/MS	By MS/MS	0	22.2	26.6	17413000	0	8651100	8762300	11	1583000	0	786460	796570	0	41878000
Q8PJH1	Q8PJH1	1	1	1	tr|Q8PJH1|Q8PJH1_XANAC Outer membrane lipoprotein Blc OS=Xanthomonas axonopodis pv. citri (strain 306) OX=190486 GN=blc PE=3 SV=1	1	1	1	1	0	1	1	0	1	1	0	1	1	14.6	14.6	14.6	19.973	178	178	0	2					0	8.1003		By MS/MS	By MS/MS	0	14.6	14.6	568800	0	292600	276200	9	63200	0	32511	30689	0	0
Q8PJI4	Q8PJI4	5	5	5	tr|Q8PJI4|Q8PJI4_XANAC Dihydrodipicolinate synthetase OS=Xanthomonas axonopodis pv. citri (strain 306) OX=190486 GN=dapA PE=3 SV=1	1	5	5	5	5	1	1	5	1	1	5	1	1	24.5	24.5	24.5	31.938	302	302	1.25	2	5	5			0	26.394	By MS/MS	By MS/MS	By matching	24.5	4	4	4751800	4568300	147100	36446	17	279520	268720	8652.9	2143.9	0	0
Q8PJI7	Q8PJI7	3	3	3	tr|Q8PJI7|Q8PJI7_XANAC Uncharacterized protein OS=Xanthomonas axonopodis pv. citri (strain 306) OX=190486 GN=XAC2544 PE=4 SV=1	1	3	3	3	2	1	0	2	1	0	2	1	0	4.1	4.1	4.1	65.876	590	590	2.67	1				2	0	6.9373	By MS/MS	By MS/MS		4.1	2.2	0	2338300	1118600	1219800	0	37	63198	30232	32967	0	0	0
Q8PJI8	Q8PJI8	16	16	16	tr|Q8PJI8|Q8PJI8_XANAC Uncharacterized protein OS=Xanthomonas axonopodis pv. citri (strain 306) OX=190486 GN=XAC2543 PE=4 SV=1	1	16	16	16	15	9	7	15	9	7	15	9	7	37.5	37.5	37.5	67.136	595	595	2.16	17			2	19	0	198.05	By MS/MS	By MS/MS	By MS/MS	33.8	25.4	20.8	83242000	65039000	11671000	6532200	31	2685200	2098000	376480	210720	7850500	26751000
Q8PJJ0	Q8PJJ0	2	2	2	tr|Q8PJJ0|Q8PJJ0_XANAC Peptidase OS=Xanthomonas axonopodis pv. citri (strain 306) OX=190486 GN=XAC2541 PE=4 SV=1	1	2	2	2	2	0	0	2	0	0	2	0	0	3.3	3.3	3.3	86.907	779	779	4					2	0.0029283	2.6199	By MS/MS			3.3	0	0	956260	956260	0	0	44	21733	21733	0	0	0	0
Q8PJJ1	Q8PJJ1	1	1	1	tr|Q8PJJ1|Q8PJJ1_XANAC Uncharacterized protein OS=Xanthomonas axonopodis pv. citri (strain 306) OX=190486 GN=XAC2540 PE=3 SV=1	1	1	1	1	0	1	0	0	1	0	0	1	0	2.4	2.4	2.4	59.787	545	545	0	1					0	3.3372		By MS/MS		0	2.4	0	175600	0	175600	0	21	8362.1	0	8362.1	0	0	0
Q8PJJ6	Q8PJJ6	11	11	11	tr|Q8PJJ6|Q8PJJ6_XANAC TonB-dependent receptor OS=Xanthomonas axonopodis pv. citri (strain 306) OX=190486 GN=btuB PE=3 SV=1	1	11	11	11	11	0	0	11	0	0	11	0	0	18.3	18.3	18.3	101.43	938	938	4					12	0	115.05	By MS/MS			18.3	0	0	15299000	15299000	0	0	44	347690	347690	0	0	0	0
Q8PJK0	Q8PJK0	29	29	29	tr|Q8PJK0|Q8PJK0_XANAC TonB-dependent receptor OS=Xanthomonas axonopodis pv. citri (strain 306) OX=190486 GN=btuB PE=3 SV=1	1	29	29	29	26	17	16	26	17	16	26	17	16	42.5	42.5	42.5	103.06	964	964	2.16	35	2	12	16	36	0	323.31	By MS/MS	By MS/MS	By MS/MS	38.5	25.5	24.2	744650000	649790000	50606000	44258000	37	20126000	17562000	1367700	1196200	52527000	93493000
Q8PJK1	Q8PJK1	4	4	4	tr|Q8PJK1|Q8PJK1_XANAC Uncharacterized protein OS=Xanthomonas axonopodis pv. citri (strain 306) OX=190486 GN=XAC2530 PE=4 SV=1	1	4	4	4	3	2	2	3	2	2	3	2	2	6.8	6.8	6.8	87.425	791	791	1.71	4				3	0	12.652	By MS/MS	By MS/MS	By MS/MS	4.9	4.2	4.2	1873800	1587000	131260	155540	40	46844	39674	3281.5	3888.4	0	675860
Q8PJK3	Q8PJK3	3	3	3	sp|Q8PJK3|HTPG_XANAC Chaperone protein HtpG OS=Xanthomonas axonopodis pv. citri (strain 306) OX=190486 GN=htpG PE=3 SV=1	1	3	3	3	3	0	0	3	0	0	3	0	0	7.7	7.7	7.7	70.781	634	634	2.33		1	1		1	0	8.4429	By MS/MS			7.7	0	0	10509000	10509000	0	0	46	228450	228450	0	0	0	0
Q8PJK6	Q8PJK6	5	5	5	tr|Q8PJK6|Q8PJK6_XANAC Uncharacterized protein OS=Xanthomonas axonopodis pv. citri (strain 306) OX=190486 GN=XAC2525 PE=4 SV=1	1	5	5	5	0	5	5	0	5	5	0	5	5	35.4	35.4	35.4	16.907	161	161	0	12					0	28.351		By MS/MS	By MS/MS	0	35.4	35.4	41314000	0	17413000	23901000	9	4590400	0	1934700	2655700	0	61306000
Q8PJK8	Q8PJK8	13	13	13	tr|Q8PJK8|Q8PJK8_XANAC Gamma-glutamyltranspeptidase OS=Xanthomonas axonopodis pv. citri (strain 306) OX=190486 GN=ggt PE=4 SV=1	1	13	13	13	11	6	5	11	6	5	11	6	5	19.8	19.8	19.8	62.642	592	592	1.84	11		4	15	1	0	108.36	By MS/MS	By MS/MS	By MS/MS	16.2	11.7	10.5	195450000	189030000	3351200	3069300	26	7517200	7270200	128890	118050	57219000	12224000
Q8PJL0	Q8PJL0	1	1	1	tr|Q8PJL0|Q8PJL0_XANAC TonB-dependent receptor OS=Xanthomonas axonopodis pv. citri (strain 306) OX=190486 GN=cirA PE=3 SV=1	1	1	1	1	1	0	0	1	0	0	1	0	0	1.4	1.4	1.4	92.08	838	838	2			1			0.0029155	2.5573	By MS/MS			1.4	0	0	21844000	21844000	0	0	38	574850	574850	0	0	0	0
Q8PJL1	Q8PJL1	3	3	3	tr|Q8PJL1|Q8PJL1_XANAC BPP domain-containing protein OS=Xanthomonas axonopodis pv. citri (strain 306) OX=190486 GN=XAC2519 PE=4 SV=1	1	3	3	3	3	0	0	3	0	0	3	0	0	12.1	12.1	12.1	39.616	365	365	3				4		0	53.602	By MS/MS			12.1	0	0	5845300	5845300	0	0	22	265700	265700	0	0	0	0
Q8PJL7	Q8PJL7	3	3	3	sp|Q8PJL7|TGT_XANAC Queuine tRNA-ribosyltransferase OS=Xanthomonas axonopodis pv. citri (strain 306) OX=190486 GN=tgt PE=3 SV=1	1	3	3	3	2	2	2	2	2	2	2	2	2	12.9	12.9	12.9	42.125	381	381	0.667	4		2			0	6.4532	By MS/MS	By MS/MS	By MS/MS	9.7	8.4	8.4	4095500	1681800	1867800	545910	21	195020	80083	88944	25996	0	14044000
Q8PJM6	Q8PJM6	20	20	20	tr|Q8PJM6|Q8PJM6_XANAC Porin OS=Xanthomonas axonopodis pv. citri (strain 306) OX=190486 GN=rpfN PE=3 SV=1	1	20	20	20	20	7	7	20	7	7	20	7	7	58.5	58.5	58.5	41.253	378	378	2.64	18	16	26	176	19	0	323.31	By MS/MS	By MS/MS	By MS/MS	58.5	28.8	28.8	6577200000	6565700000	6468200	5035300	16	411080000	410360000	404260	314700	766630000	8286300
Q8PJM7	Q8PJM7	3	3	3	tr|Q8PJM7|Q8PJM7_XANAC PTS system, fructose-specific IIBC component OS=Xanthomonas axonopodis pv. citri (strain 306) OX=190486 GN=fruA PE=4 SV=1	1	3	3	3	2	2	2	2	2	2	2	2	2	9.8	9.8	9.8	58.568	580	580	1.43	4			2	1	0	23.759	By MS/MS	By MS/MS	By MS/MS	6.6	6	6	1153600	542060	182020	429560	16	72103	33879	11376	26848	0	903580
Q8PJN2	Q8PJN2	1	1	1	tr|Q8PJN2|Q8PJN2_XANAC Multidrug resistance protein OS=Xanthomonas axonopodis pv. citri (strain 306) OX=190486 GN=acrA PE=3 SV=1	1	1	1	1	1	0	0	1	0	0	1	0	0	3.4	3.4	3.4	44.959	435	435	3				1		0.002963	2.7246	By MS/MS			3.4	0	0	202800	202800	0	0	21	9657.4	9657.4	0	0	0	0
Q8PJN4	Q8PJN4	24	24	24	tr|Q8PJN4|Q8PJN4_XANAC Glutamate dehydrogenase OS=Xanthomonas axonopodis pv. citri (strain 306) OX=190486 GN=XAC2496 PE=4 SV=1	1	24	24	24	17	13	13	17	13	13	17	13	13	15.4	15.4	15.4	186.12	1669	1669	1.85	26		1	8	18	0	190.32	By MS/MS	By MS/MS	By MS/MS	11.3	8.7	8.8	91003000	74173000	10949000	5880900	98	928600	756870	111720	60009	6619300	14364000
Q8PJP7	Q8PJP7	2	2	2	tr|Q8PJP7|Q8PJP7_XANAC Hemerythrin domain-containing protein OS=Xanthomonas axonopodis pv. citri (strain 306) OX=190486 GN=XAC2483 PE=3 SV=1	1	2	2	2	0	2	1	0	2	1	0	2	1	18.3	18.3	18.3	17.834	153	153	0	3					0	4.5301		By MS/MS	By matching	0	18.3	7.8	975160	0	839940	135230	6	162530	0	139990	22538	0	0
Q8PJR5	Q8PJR5	2	2	2	tr|Q8PJR5|Q8PJR5_XANAC Uncharacterized protein OS=Xanthomonas axonopodis pv. citri (strain 306) OX=190486 GN=XAC2465 PE=4 SV=1	1	2	2	2	0	2	2	0	2	2	0	2	2	14	14	14	18.401	172	172	0	4					0	15.842		By MS/MS	By MS/MS	0	14	14	3248100	0	1845400	1402800	9	360910	0	205040	155860	0	8878500
Q8PJR7	Q8PJR7	2	2	2	tr|Q8PJR7|Q8PJR7_XANAC Uncharacterized protein OS=Xanthomonas axonopodis pv. citri (strain 306) OX=190486 GN=XAC2463 PE=4 SV=1	1	2	2	2	1	1	0	1	1	0	1	1	0	6.9	6.9	6.9	37.398	348	348	1	1	1	1			0	9.0371	By MS/MS	By MS/MS		3.4	3.4	0	2156200	2049300	106850	0	22	98007	93150	4856.7	0	0	0
Q8PJS6	Q8PJS6	2	2	2	tr|Q8PJS6|Q8PJS6_XANAC Stringent starvation protein A OS=Xanthomonas axonopodis pv. citri (strain 306) OX=190486 GN=sspA PE=3 SV=1	1	2	2	2	0	1	1	0	1	1	0	1	1	12.8	12.8	12.8	23.883	211	211	0	2					0	5.6868		By MS/MS	By MS/MS	0	4.7	8.1	742850	0	85841	657000	10	74285	0	8584.1	65700	0	0
Q8PJX1	Q8PJX1	17	17	17	tr|Q8PJX1|Q8PJX1_XANAC N-acetylmuramoyl-L-alanine amidase OS=Xanthomonas axonopodis pv. citri (strain 306) OX=190486 GN=amiC PE=4 SV=1	1	17	17	17	15	8	9	15	8	9	15	8	9	40.9	40.9	40.9	57.723	575	575	1.96	20		5	6	16	0	177.34	By MS/MS	By MS/MS	By MS/MS	36.3	19.3	21.6	74148000	60540000	5876900	7731200	28	2648100	2162100	209890	276120	5506400	14311000
Q8PJZ2	Q8PJZ2	5	5	5	tr|Q8PJZ2|Q8PJZ2_XANAC Inositol-1-monophosphatase OS=Xanthomonas axonopodis pv. citri (strain 306) OX=190486 GN=suhB PE=3 SV=1	1	5	5	5	3	4	4	3	4	4	3	4	4	25.3	25.3	25.3	30.05	277	277	0.545	8		3			0	35.85	By MS/MS	By MS/MS	By MS/MS	17.3	20.2	20.2	4073900	1982200	1112600	979070	17	239640	116600	65447	57592	639800	3090400
Q8PJZ4	Q8PJZ4	1	1	1	tr|Q8PJZ4|Q8PJZ4_XANAC Phosphate-binding protein OS=Xanthomonas axonopodis pv. citri (strain 306) OX=190486 GN=XAC2383 PE=1 SV=1	1	1	1	1	1	0	0	1	0	0	1	0	0	3.6	3.6	3.6	34.225	309	309	2			1			0	3.2787	By MS/MS			3.6	0	0	1906100	1906100	0	0	20	95304	95304	0	0	0	0
Q8PK00	Q8PK00	5	5	5	sp|Q8PK00|UBIG_XANAC Ubiquinone biosynthesis O-methyltransferase OS=Xanthomonas axonopodis pv. citri (strain 306) OX=190486 GN=ubiG PE=3 SV=1	1	5	5	5	2	1	3	2	1	3	2	1	3	27.6	27.6	27.6	26.06	239	239	0.667	4		2			0	13.658	By MS/MS	By MS/MS	By MS/MS	8.4	7.1	19.2	1472900	463170	168890	840870	16	92058	28948	10556	52554	0	0
Q8PK16	Q8PK16	6	6	6	tr|Q8PK16|Q8PK16_XANAC Peptidase OS=Xanthomonas axonopodis pv. citri (strain 306) OX=190486 GN=XAC2361 PE=4 SV=1	1	6	6	6	6	2	3	6	2	3	6	2	3	24.6	24.6	24.6	29.47	280	280	1.23	5		8			0	141.59	By MS/MS	By MS/MS	By MS/MS	24.6	9.6	15	27300000	26251000	517100	531890	13	2100000	2019300	39777	40914	4778100	1999800
Q8PK24	Q8PK24	6	6	6	tr|Q8PK24|Q8PK24_XANAC Uncharacterized protein OS=Xanthomonas axonopodis pv. citri (strain 306) OX=190486 GN=XAC2353 PE=4 SV=1	1	6	6	6	6	3	3	6	3	3	6	3	3	55	55	55	19.383	171	171	0.773	8	12	1	1		0	145.31	By MS/MS	By MS/MS	By MS/MS	55	29.8	29.8	255830000	248500000	3434200	3902600	8	31979000	31062000	429270	487830	65345000	10526000
Q8PK26	Q8PK26	1	1	1	sp|Q8PK26|ASSY_XANAC Argininosuccinate synthase OS=Xanthomonas axonopodis pv. citri (strain 306) OX=190486 GN=argG PE=3 SV=1	1	1	1	1	0	1	1	0	1	1	0	1	1	2.9	2.9	2.9	44.9	412	412	0	2					0	3.2286		By MS/MS	By matching	0	2.9	2.9	1680200	0	1258800	421410	24	70008	0	52449	17559	0	0
Q8PK36	Q8PK36	1	1	1	tr|Q8PK36|Q8PK36_XANAC Glutaryl-7-ACA acylase OS=Xanthomonas axonopodis pv. citri (strain 306) OX=190486 GN=gaa PE=4 SV=1	1	1	1	1	1	1	1	1	1	1	1	1	1	2.5	2.5	2.5	70.898	637	637	1.33	2				1	0	7.8751	By MS/MS	By matching	By MS/MS	2.5	2.5	2.5	827250	580810	92779	153660	34	24331	17083	2728.8	4519.5	0	0
Q8PK39	Q8PK39	2	2	2	tr|Q8PK39|Q8PK39_XANAC Cytochrome D ubiquinol oxidase subunit II OS=Xanthomonas axonopodis pv. citri (strain 306) OX=190486 GN=cydB PE=3 SV=1	1	2	2	2	2	0	0	2	0	0	2	0	0	3.9	3.9	3.9	40.391	383	383	2.67			1	2		0	4.8501	By MS/MS			3.9	0	0	3525500	3525500	0	0	4	881370	881370	0	0	0	0
Q8PK40	Q8PK40	5	5	5	tr|Q8PK40|Q8PK40_XANAC Cytochrome D ubiquinol oxidase subunit I OS=Xanthomonas axonopodis pv. citri (strain 306) OX=190486 GN=cydA PE=3 SV=1	1	5	5	5	4	2	2	4	2	2	4	2	2	10.4	10.4	10.4	59.876	540	540	1.5	4	3	1	3	1	0	20.204	By MS/MS	By MS/MS	By MS/MS	8.3	4.8	4.8	15437000	13775000	902660	759110	14	1102600	983940	64476	54222	0	3808500
Q8PK47	Q8PK47	2	2	2	tr|Q8PK47|Q8PK47_XANAC C-type cytochrome biogenesis protein/thioredoxin OS=Xanthomonas axonopodis pv. citri (strain 306) OX=190486 GN=dsbE PE=3 SV=1	1	2	2	2	2	0	0	2	0	0	2	0	0	14.5	14.5	14.5	21.988	200	200	1		2				0	9.5865	By MS/MS			14.5	0	0	952130	952130	0	0	10	95213	95213	0	0	0	0
Q8PK56	Q8PK56	3	3	3	tr|Q8PK56|Q8PK56_XANAC Glutamine cyclotransferase OS=Xanthomonas axonopodis pv. citri (strain 306) OX=190486 GN=XAC2320 PE=4 SV=1	1	3	3	3	3	0	0	3	0	0	3	0	0	16.8	16.8	16.8	28.64	256	256	2			4			0	41.429	By MS/MS			16.8	0	0	8550700	8550700	0	0	11	777330	777330	0	0	0	0
Q8PK57	Q8PK57	1	1	1	tr|Q8PK57|Q8PK57_XANAC Uncharacterized protein OS=Xanthomonas axonopodis pv. citri (strain 306) OX=190486 GN=XAC2319 PE=4 SV=1	1	1	1	1	0	1	1	0	1	1	0	1	1	6.9	6.9	6.9	14.551	145	145	0	2					0	4.5249		By MS/MS	By matching	0	6.9	6.9	13055000	0	6399400	6656100	6	2175900	0	1066600	1109300	0	0
Q8PK64	Q8PK64	36	35	35	tr|Q8PK64|Q8PK64_XANAC TonB_dep_Rec domain-containing protein OS=Xanthomonas axonopodis pv. citri (strain 306) OX=190486 GN=XAC2312 PE=4 SV=1	1	36	35	35	35	16	21	35	15	20	35	15	20	42.6	41.9	41.9	108.66	992	992	2.34	43	4	12	21	58	0	323.31	By MS/MS	By MS/MS	By MS/MS	41.9	22.3	29.6	1096000000	1064500000	17730000	13806000	49	22367000	21723000	361830	281750	71448000	29720000
Q8PK69	Q8PK69	16	16	16	tr|Q8PK69|Q8PK69_XANAC F5/8 type C domain-containing protein OS=Xanthomonas axonopodis pv. citri (strain 306) OX=190486 GN=XAC2307 PE=4 SV=1	1	16	16	16	11	10	10	11	10	10	11	10	10	21.2	21.2	21.2	116.99	1055	1055	1.59	20			2	12	0	218.46	By MS/MS	By MS/MS	By MS/MS	14.8	13	13	22400000	15647000	3968900	2783700	54	414810	289760	73498	51549	1484100	6946000
Q8PK71	Q8PK71	2	2	2	tr|Q8PK71|Q8PK71_XANAC Pheromone shutdown protein OS=Xanthomonas axonopodis pv. citri (strain 306) OX=190486 GN=traB PE=4 SV=1	1	2	2	2	2	0	0	2	0	0	2	0	0	5.4	5.4	5.4	44.418	410	410	3				2		0	9.8672	By MS/MS			5.4	0	0	2627300	2627300	0	0	22	119420	119420	0	0	0	0
Q8PK75	Q8PK75	2	2	2	tr|Q8PK75|Q8PK75_XANAC Uncharacterized protein OS=Xanthomonas axonopodis pv. citri (strain 306) OX=190486 GN=XAC2301 PE=4 SV=1	1	2	2	2	0	1	2	0	1	2	0	1	2	19.3	19.3	19.3	11.927	109	109	0	3					0	4.0809		By MS/MS	By MS/MS	0	11.9	19.3	3241000	0	1552300	1688700	8	405120	0	194030	211090	0	0
Q8PK80	Q8PK80	3	3	3	tr|Q8PK80|Q8PK80_XANAC Lipopolysaccharide assembly protein B OS=Xanthomonas axonopodis pv. citri (strain 306) OX=190486 GN=lapB PE=3 SV=1	1	3	3	3	3	0	0	3	0	0	3	0	0	8.7	8.7	8.7	44.085	392	392	3.33				2	1	0	5.2937	By MS/MS			8.7	0	0	4787100	4787100	0	0	26	184120	184120	0	0	0	0
Q8PK88	Q8PK88	2	2	2	sp|Q8PK88|GUAA_XANAC GMP synthase [glutamine-hydrolyzing] OS=Xanthomonas axonopodis pv. citri (strain 306) OX=190486 GN=guaA PE=3 SV=1	1	2	2	2	0	2	0	0	2	0	0	2	0	3.6	3.6	3.6	57.126	521	521	0	2					0	3.4762		By MS/MS		0	3.6	0	101760	0	101760	0	25	4070.3	0	4070.3	0	0	0
Q8PKC5	Q8PKC5	1	1	1	tr|Q8PKC5|Q8PKC5_XANAC Uncharacterized protein OS=Xanthomonas axonopodis pv. citri (strain 306) OX=190486 GN=XAC2250 PE=4 SV=1	1	1	1	1	0	1	1	0	1	1	0	1	1	9.2	9.2	9.2	21.939	206	206	0	2					0	9.3815		By MS/MS	By matching	0	9.2	9.2	237780	0	150790	86991	7	33969	0	21542	12427	0	0
Q8PKI0	Q8PKI0	14	14	14	tr|Q8PKI0|Q8PKI0_XANAC TonB-dependent receptor OS=Xanthomonas axonopodis pv. citri (strain 306) OX=190486 GN=cirA PE=3 SV=1	1	14	14	14	8	6	9	8	6	9	8	6	9	24.4	24.4	24.4	102.72	942	942	1.39	15				8	0	41.542	By MS/MS	By MS/MS	By MS/MS	12.8	9.2	15.7	15712000	11202000	1547500	2962900	45	349160	248930	34389	65841	1383000	5263200
Q8PKI8	Q8PKI8	12	12	12	tr|Q8PKI8|Q8PKI8_XANAC Ferrichrome-iron receptor OS=Xanthomonas axonopodis pv. citri (strain 306) OX=190486 GN=fhuA PE=3 SV=1	1	12	12	12	12	0	1	12	0	1	12	0	1	21.6	21.6	21.6	79.73	726	726	3.47	1			6	12	0	127.43	By MS/MS		By MS/MS	21.6	0	2.6	21927000	21778000	0	149100	41	534810	531180	0	3636.5	0	0
Q8PKK2	Q8PKK2	2	2	2	tr|Q8PKK2|Q8PKK2_XANAC Methyl-accepting chemotaxis protein OS=Xanthomonas axonopodis pv. citri (strain 306) OX=190486 GN=XAC2169 PE=4 SV=1	1	2	2	2	2	2	2	2	2	2	2	2	2	8.4	8.4	8.4	38.143	347	347	1	4			2		0	47.933	By MS/MS	By MS/MS	By MS/MS	8.4	8.4	8.4	3772600	2045500	718620	1008500	20	188630	102280	35931	50425	1838900	4617800
Q8PKM0	Q8PKM0	8	8	8	tr|Q8PKM0|Q8PKM0_XANAC YapH protein OS=Xanthomonas axonopodis pv. citri (strain 306) OX=190486 GN=yapH PE=4 SV=1	1	8	8	8	8	0	0	8	0	0	8	0	0	3.1	3.1	3.1	307.04	3225	3225	3.53			1	5	9	0	33.141	By MS/MS			3.1	0	0	24028000	24028000	0	0	28	858140	858140	0	0	0	0
Q8PKQ0	Q8PKQ0	1	1	1	tr|Q8PKQ0|Q8PKQ0_XANAC Uncharacterized protein OS=Xanthomonas axonopodis pv. citri (strain 306) OX=190486 GN=XAC2119 PE=4 SV=1	1	1	1	1	0	1	1	0	1	1	0	1	1	5.3	5.3	5.3	21.724	206	206	0	2					0	3.4238		By MS/MS	By MS/MS	0	5.3	5.3	1089900	0	472570	617360	10	108990	0	47257	61736	0	0
Q8PKQ8	Q8PKQ8	3	3	3	tr|Q8PKQ8|Q8PKQ8_XANAC Ribonuclease E OS=Xanthomonas axonopodis pv. citri (strain 306) OX=190486 GN=rne PE=3 SV=1	1	3	3	3	1	3	3	1	3	3	1	3	3	4	4	4	128.31	1221	1221	0.571	6				1	0	7.0785	By MS/MS	By MS/MS	By MS/MS	1	4	4	1580600	176940	692170	711520	46	34362	3846.6	15047	15468	0	4373400
Q8PKT0	Q8PKT0	1	1	1	sp|Q8PKT0|LOLD_XANAC Lipoprotein-releasing system ATP-binding protein LolD OS=Xanthomonas axonopodis pv. citri (strain 306) OX=190486 GN=lolD PE=3 SV=2	1	1	1	1	0	1	0	0	1	0	0	1	0	8.6	8.6	8.6	26.193	244	244	0	1					0	3.8544		By MS/MS		0	8.6	0	162900	0	162900	0	11	14809	0	14809	0	0	0
Q8PKT1	Q8PKT1	2	2	2	tr|Q8PKT1|Q8PKT1_XANAC Lipoprotein releasing system transmembrane protein OS=Xanthomonas axonopodis pv. citri (strain 306) OX=190486 GN=lolC PE=3 SV=1	1	2	2	2	2	0	0	2	0	0	2	0	0	7.7	7.7	7.7	44.984	413	413	3.5				1	1	0	12.798	By MS/MS			7.7	0	0	1883000	1883000	0	0	15	125530	125530	0	0	0	0
Q8PKT4	Q8PKT4	10	10	10	tr|Q8PKT4|Q8PKT4_XANAC Succinate dehydrogenase iron-sulfur subunit OS=Xanthomonas axonopodis pv. citri (strain 306) OX=190486 GN=sdhB PE=3 SV=1	1	10	10	10	7	5	4	7	5	4	7	5	4	37.3	37.3	37.3	29.396	260	260	0.882	9	1	7			0	38.491	By MS/MS	By MS/MS	By MS/MS	25.4	20	15.8	25020000	19673000	3325300	2021900	17	1471800	1157200	195610	118940	4602900	9965300
Q8PKT5	Q8PKT5	4	4	4	tr|Q8PKT5|Q8PKT5_XANAC Succinate dehydrogenase flavoprotein subunit OS=Xanthomonas axonopodis pv. citri (strain 306) OX=190486 GN=sdhA PE=3 SV=1	1	4	4	4	0	4	2	0	4	2	0	4	2	7	7	7	65.298	596	596	0	6					0	6.7828		By MS/MS	By MS/MS	0	7	3.2	538260	0	365050	173210	33	16311	0	11062	5248.7	0	1166900
Q8PKU0	Q8PKU0	3	3	3	tr|Q8PKU0|Q8PKU0_XANAC Sugar ABC transporter ATP-binding protein OS=Xanthomonas axonopodis pv. citri (strain 306) OX=190486 GN=ugpC PE=4 SV=1	1	3	3	3	2	1	2	2	1	2	2	1	2	13.3	13.3	13.3	39.24	362	362	1.2	3			2		0	6.967	By MS/MS	By matching	By MS/MS	8.6	4.7	9.4	2436700	2304600	33696	98322	19	128250	121300	1773.5	5174.9	0	0
Q8PKU1	Q8PKU1	2	2	2	tr|Q8PKU1|Q8PKU1_XANAC Glucose-6-phosphate 1-dehydrogenase OS=Xanthomonas axonopodis pv. citri (strain 306) OX=190486 GN=zwf PE=3 SV=1	1	2	2	2	0	2	2	0	2	2	0	2	2	6.1	6.1	6.1	52.785	476	476	0	4					0.0014903	2.7599		By MS/MS	By matching	0	6.1	6.1	803690	0	243440	560260	20	40185	0	12172	28013	0	0
Q8PKW1	Q8PKW1	1	1	1	tr|Q8PKW1|Q8PKW1_XANAC CDP-diacylglycerol-serine o-phosphatidyltransferase OS=Xanthomonas axonopodis pv. citri (strain 306) OX=190486 GN=pssA PE=3 SV=1	1	1	1	1	1	0	0	1	0	0	1	0	0	7.1	7.1	7.1	21.5	198	198	1		1				0	4.2225	By MS/MS			7.1	0	0	0	0	0	0	7	0	0	0	0	0	0
Q8PKW6	Q8PKW6	2	2	2	tr|Q8PKW6|Q8PKW6_XANAC Phosphoenolpyruvate synthase OS=Xanthomonas axonopodis pv. citri (strain 306) OX=190486 GN=ppsA PE=3 SV=1	1	2	2	2	2	1	0	2	1	0	2	1	0	3.5	3.5	3.5	85.835	792	792	1.33	1		2			0	4.4056	By MS/MS	By MS/MS		3.5	1.5	0	1080300	885410	194900	0	39	27700	22703	4997.4	0	0	0
Q8PKW7	Q8PKW7	2	2	2	tr|Q8PKW7|Q8PKW7_XANAC Small conductance mechanosensitive ion channel OS=Xanthomonas axonopodis pv. citri (strain 306) OX=190486 GN=yggB PE=3 SV=1	1	2	2	2	1	1	1	1	1	1	1	1	1	11.7	11.7	11.7	34.713	324	324	0.667	2		1			0	4.2232	By MS/MS	By MS/MS	By MS/MS	7.1	4.6	4.6	534460	134020	168070	232370	14	38176	9572.5	12005	16598	0	0
Q8PKY7	Q8PKY7	25	25	25	tr|Q8PKY7|Q8PKY7_XANAC Outer membrane protein assembly factor BamB OS=Xanthomonas axonopodis pv. citri (strain 306) OX=190486 GN=bamB PE=3 SV=1	1	25	25	25	25	12	13	25	12	13	25	12	13	59.5	59.5	59.5	42.589	405	405	1.88	32	18	23	54	6	0	323.31	By MS/MS	By MS/MS	By MS/MS	59.5	34.6	38	1855700000	1740100000	60155000	55461000	19	97670000	91585000	3166000	2919000	265950000	192300000
Q8PKY8	Q8PKY8	2	2	2	tr|Q8PKY8|Q8PKY8_XANAC TPR_21 domain-containing protein OS=Xanthomonas axonopodis pv. citri (strain 306) OX=190486 GN=XAC2019 PE=3 SV=1	1	2	2	2	1	1	1	1	1	1	1	1	1	11.8	11.8	11.8	22.987	212	212	0.667	2		1			0	3.5709	By MS/MS	By MS/MS	By MS/MS	5.2	6.6	6.6	3278900	3005300	194370	79288	13	252230	231180	14952	6099	0	0
Q8PKZ0	Q8PKZ0	15	15	15	tr|Q8PKZ0|Q8PKZ0_XANAC Fimbrial biogenesis protein OS=Xanthomonas axonopodis pv. citri (strain 306) OX=190486 GN=pilF PE=4 SV=1	1	15	15	15	15	7	7	15	7	7	15	7	7	49.4	49.4	49.4	27.157	259	259	1.53	21	5	55	3	2	0	323.31	By MS/MS	By MS/MS	By MS/MS	49.4	27.8	27.8	1885300000	1831500000	31785000	22025000	11	171390000	166500000	2889600	2002200	242110000	64962000
Q8PKZ8	Q8PKZ8	10	10	10	sp|Q8PKZ8|LOLA_XANAC Outer-membrane lipoprotein carrier protein OS=Xanthomonas axonopodis pv. citri (strain 306) OX=190486 GN=lolA PE=3 SV=1	1	10	10	10	0	8	9	0	8	9	0	8	9	45	45	45	22.956	209	209	0	20					0	50.767		By MS/MS	By MS/MS	0	41.1	40.7	16655000	0	6375200	10280000	15	1110300	0	425020	685310	0	11013000
Q8PL00	Q8PL00	3	3	3	sp|Q8PL00|FTSK_XANAC DNA translocase FtsK OS=Xanthomonas axonopodis pv. citri (strain 306) OX=190486 GN=ftsK PE=3 SV=1	1	3	3	3	1	2	2	1	2	2	1	2	2	4.1	4.1	4.1	84.988	785	785	0.8	4				1	0	8.6454	By MS/MS	By MS/MS	By MS/MS	1	3.1	3.1	1981500	439610	1053900	487980	40	49538	10990	26349	12199	0	4599600
Q8PL18	Q8PL18	2	2	2	tr|Q8PL18|Q8PL18_XANAC Flagella basal body P-ring formation protein FlgA OS=Xanthomonas axonopodis pv. citri (strain 306) OX=190486 GN=flgA PE=3 SV=1	1	2	2	2	1	1	1	1	1	1	1	1	1	8.7	8.7	8.7	32.945	312	312	0.333	2	1				0	11.056	By MS/MS	By MS/MS	By matching	5.4	3.2	3.2	592920	457060	112780	23078	18	32940	25392	6265.6	1282.1	0	0
Q8PL23	Q8PL23	2	2	2	tr|Q8PL23|Q8PL23_XANAC Flagellar hook protein FlgE OS=Xanthomonas axonopodis pv. citri (strain 306) OX=190486 GN=flgE PE=3 SV=1	1	2	2	2	2	1	1	2	1	1	2	1	1	7.9	7.9	7.9	42.761	407	407	1.5	2			2		0	7.4787	By MS/MS	By matching	By MS/MS	7.9	3.4	3.4	903570	697400	102500	103670	13	69505	53646	7884.4	7974.9	0	0
Q8PL25	Q8PL25	3	3	3	tr|Q8PL25|Q8PL25_XANAC Flagellar basal-body rod protein FlgG OS=Xanthomonas axonopodis pv. citri (strain 306) OX=190486 GN=flgG PE=3 SV=1	1	3	3	3	3	0	0	3	0	0	3	0	0	12.6	12.6	12.6	27.389	261	261	2			3			0	7.5396	By MS/MS			12.6	0	0	579890	579890	0	0	10	57989	57989	0	0	0	0
Q8PL27	Q8PL27	1	1	1	sp|Q8PL27|FLGI_XANAC Flagellar P-ring protein OS=Xanthomonas axonopodis pv. citri (strain 306) OX=190486 GN=flgI PE=3 SV=1	1	1	1	1	0	1	1	0	1	1	0	1	1	3.8	3.8	3.8	37.59	372	372	0	2					0	3.7025		By MS/MS	By matching	0	3.8	3.8	770340	0	437630	332720	22	35016	0	19892	15124	0	0
Q8PL31	Q8PL31	5	5	5	tr|Q8PL31|Q8PL31_XANAC Flagellin OS=Xanthomonas axonopodis pv. citri (strain 306) OX=190486 GN=fliC PE=3 SV=1	1	5	5	5	4	2	1	4	2	1	4	2	1	15.8	15.8	15.8	40.88	399	399	1.78	3		2	4		0	30.012	By MS/MS	By MS/MS	By MS/MS	13	6.8	2.8	3991400	3650200	284980	56165	19	210070	192120	14999	2956	0	0
Q8PL69	Q8PL69	1	1	1	tr|Q8PL69|Q8PL69_XANAC Flagellar biosynthetic protein FlhB OS=Xanthomonas axonopodis pv. citri (strain 306) OX=190486 GN=flhB PE=3 SV=1	1	1	1	1	1	0	0	1	0	0	1	0	0	5.6	5.6	5.6	41.333	376	376	3.5				1	1	0.0029674	2.7277	By MS/MS			5.6	0	0	10591000	10591000	0	0	22	481420	481420	0	0	0	0
Q8PL93	Q8PL93	31	31	31	tr|Q8PL93|Q8PL93_XANAC TonB-dependent receptor OS=Xanthomonas axonopodis pv. citri (strain 306) OX=190486 GN=cirA PE=3 SV=1	1	31	31	31	31	2	1	31	2	1	31	2	1	33.5	33.5	33.5	110.84	1013	1013	3.39	3	1	3	13	36	0	323.31	By MS/MS	By MS/MS	By MS/MS	33.5	2.2	0.7	364340000	362450000	1258000	636730	36	10121000	10068000	34943	17687	34328000	1978000
Q8PLB7	Q8PLB7	4	4	4	tr|Q8PLB7|Q8PLB7_XANAC Aconitate hydratase B OS=Xanthomonas axonopodis pv. citri (strain 306) OX=190486 GN=acnB PE=3 SV=1	1	4	4	4	2	2	2	2	2	2	2	2	2	4.9	4.9	4.9	92.904	863	863	0.333	4	2				0	11.811	By MS/MS	By MS/MS	By MS/MS	2.3	2.5	2.5	13083000	11475000	357620	1251000	46	284420	249450	7774.3	27195	0	3980300
Q8PLD3	Q8PLD3	3	3	3	tr|Q8PLD3|Q8PLD3_XANAC Uncharacterized protein OS=Xanthomonas axonopodis pv. citri (strain 306) OX=190486 GN=XAC1869 PE=4 SV=1	1	3	3	3	3	0	0	3	0	0	3	0	0	16.1	16.1	16.1	22.827	205	205	1.67		2		1		0	11.265	By MS/MS			16.1	0	0	2054700	2054700	0	0	12	171230	171230	0	0	0	0
Q8PLE2	Q8PLE2	3	3	3	tr|Q8PLE2|Q8PLE2_XANAC Valine-pyruvate aminotransferase OS=Xanthomonas axonopodis pv. citri (strain 306) OX=190486 GN=avtA PE=4 SV=1	1	3	3	3	3	1	0	3	1	0	3	1	0	12.4	12.4	12.4	45.926	427	427	1.75	1	1		2		0	5.6166	By MS/MS	By MS/MS		12.4	3	0	1519900	1182400	337480	0	21	72375	56304	16070	0	0	0
Q8PLG3	Q8PLG3	4	4	4	tr|Q8PLG3|Q8PLG3_XANAC Uncharacterized protein OS=Xanthomonas axonopodis pv. citri (strain 306) OX=190486 GN=XAC1837 PE=4 SV=1	1	4	4	4	4	0	0	4	0	0	4	0	0	17.4	17.4	17.4	35.698	333	333	3				4		0	18.127	By MS/MS			17.4	0	0	9141000	9141000	0	0	10	914100	914100	0	0	0	0
Q8PLG4	Q8PLG4	5	5	5	tr|Q8PLG4|Q8PLG4_XANAC Uncharacterized protein OS=Xanthomonas axonopodis pv. citri (strain 306) OX=190486 GN=XAC1836 PE=4 SV=1	1	5	5	5	2	3	3	2	3	3	2	3	3	10.6	10.6	10.6	59.591	546	546	1	6				2	0	13.039	By MS/MS	By MS/MS	By MS/MS	4	6.6	6.6	14539000	1178500	10888000	2471900	25	581540	47141	435530	98876	0	67660000
Q8PLH2	Q8PLH2	4	4	4	sp|Q8PLH2|SYH_XANAC Histidine--tRNA ligase OS=Xanthomonas axonopodis pv. citri (strain 306) OX=190486 GN=hisS PE=3 SV=1	1	4	4	4	2	2	1	2	2	1	2	2	1	12.1	12.1	12.1	52.629	478	478	2.11	3		1	3	2	0	13.078	By MS/MS	By MS/MS	By MS/MS	6.9	5.2	2.7	3213700	2714800	414030	84778	24	133900	113120	17251	3532.4	0	0
Q8PLI4	Q8PLI4	1	1	1	tr|Q8PLI4|Q8PLI4_XANAC Outer membrane hemolysin activator protein OS=Xanthomonas axonopodis pv. citri (strain 306) OX=190486 GN=fhaC PE=4 SV=1	1	1	1	1	0	1	1	0	1	1	0	1	1	2.1	2.1	2.1	62.409	566	566	0	2					0	4.5835		By MS/MS	By matching	0	2.1	2.1	190050	0	77433	112620	34	5589.7	0	2277.4	3312.3	0	0
Q8PLJ2	Q8PLJ2	17	17	17	sp|Q8PLJ2|PYRD_XANAC Dihydroorotate dehydrogenase (quinone) OS=Xanthomonas axonopodis pv. citri (strain 306) OX=190486 GN=pyrD PE=3 SV=1	1	17	17	17	17	6	6	17	6	6	17	6	6	52.4	52.4	52.4	37.53	351	351	1.57	15	4	7	16		0	81.535	By MS/MS	By MS/MS	By MS/MS	52.4	19.4	19.4	53722000	48147000	4361000	1213600	22	2441900	2188500	198230	55163	6812200	21883000
Q8PLL3	Q8PLL3	4	4	4	tr|Q8PLL3|Q8PLL3_XANAC Poly(A) polymerase I OS=Xanthomonas axonopodis pv. citri (strain 306) OX=190486 GN=pcnB PE=3 SV=1	1	4	4	4	2	2	1	2	2	1	2	2	1	10.8	10.8	10.8	51.027	455	455	0.4	3	2				0	10.118	By MS/MS	By MS/MS	By matching	6.2	4.6	2	3006200	2392100	594110	20015	28	107370	85433	21218	714.81	0	0
Q8PLM4	Q8PLM4	3	3	3	tr|Q8PLM4|Q8PLM4_XANAC Sialic acid-specific 9-O-acetylesterase OS=Xanthomonas axonopodis pv. citri (strain 306) OX=190486 GN=XAC1771 PE=4 SV=1	1	3	3	3	2	1	1	2	1	1	2	1	1	5.8	5.8	5.8	68.617	638	638	2	2				2	0	4.4148	By MS/MS	By MS/MS	By MS/MS	3.3	2.5	2.5	1409200	1156400	88494	164260	34	41446	34012	2602.8	4831.3	0	0
Q8PLM6	Q8PLM6	4	4	4	tr|Q8PLM6|Q8PLM6_XANAC TonB-dependent receptor OS=Xanthomonas axonopodis pv. citri (strain 306) OX=190486 GN=cirA PE=3 SV=1	1	4	4	4	4	0	0	4	0	0	4	0	0	7.3	7.3	7.3	99.417	906	906	4					4	0	10.375	By MS/MS			7.3	0	0	3383200	3383200	0	0	35	96664	96664	0	0	0	0
Q8PLM7	Q8PLM7	11	11	11	tr|Q8PLM7|Q8PLM7_XANAC TonB-dependent receptor OS=Xanthomonas axonopodis pv. citri (strain 306) OX=190486 GN=fhuA PE=3 SV=1	1	11	11	11	10	1	1	10	1	1	10	1	1	14.5	14.5	14.5	108.08	978	978	3.38	2				11	0	41.739	By MS/MS	By MS/MS	By MS/MS	13.5	1	1	24215000	23755000	154950	304960	47	515210	505420	3296.9	6488.5	0	0
Q8PLN4	Q8PLN4	10	10	10	tr|Q8PLN4|Q8PLN4_XANAC Uncharacterized protein OS=Xanthomonas axonopodis pv. citri (strain 306) OX=190486 GN=XAC1761 PE=4 SV=1	1	10	10	10	5	8	9	5	8	9	5	8	9	76.7	76.7	76.7	17.466	172	172	0.424	26	4		2	1	0	91.219	By MS/MS	By MS/MS	By MS/MS	53.5	66.9	66.9	132160000	9912800	67721000	54523000	9	14684000	1101400	7524500	6058200	16200000	336020000
Q8PLQ0	Q8PLQ0	4	4	4	sp|Q8PLQ0|SYA_XANAC Alanine--tRNA ligase OS=Xanthomonas axonopodis pv. citri (strain 306) OX=190486 GN=alaS PE=3 SV=1	1	4	4	4	1	3	0	1	3	0	1	3	0	5.8	5.8	5.8	95.258	882	882	1.5	3	1	2	1	1	0	7.0188	By MS/MS	By MS/MS		1.5	4.3	0	7385200	6561900	823310	0	43	171750	152600	19147	0	0	0
Q8PLQ3	Q8PLQ3	1	1	1	tr|Q8PLQ3|Q8PLQ3_XANAC GTPase HflX OS=Xanthomonas axonopodis pv. citri (strain 306) OX=190486 GN=hflX PE=3 SV=1	1	1	1	1	0	1	0	0	1	0	0	1	0	2.5	2.5	2.5	48.755	439	439	0	1					0	3.2787		By MS/MS		0	2.5	0	54919	0	54919	0	25	2196.8	0	2196.8	0	0	0
Q8PLQ4	Q8PLQ4	4	4	4	sp|Q8PLQ4|HFQ_XANAC RNA-binding protein Hfq OS=Xanthomonas axonopodis pv. citri (strain 306) OX=190486 GN=hfq PE=3 SV=1	1	4	4	4	4	0	0	4	0	0	4	0	0	27.2	27.2	27.2	10.146	92	92	2.85		2	3	3	5	0	36.371	By MS/MS			27.2	0	0	21444000	21444000	0	0	6	3574000	3574000	0	0	0	0
Q8PLQ7	Q8PLQ7	2	2	2	tr|Q8PLQ7|Q8PLQ7_XANAC ATP-dependent zinc metalloprotease FtsH OS=Xanthomonas axonopodis pv. citri (strain 306) OX=190486 GN=hflB PE=3 SV=1	1	2	2	2	0	2	1	0	2	1	0	2	1	4.3	4.3	4.3	70.776	648	648	0	3					0	33.408		By MS/MS	By MS/MS	0	4.3	2.5	616590	0	384940	231650	37	16665	0	10404	6260.9	0	0
Q8PLR1	Q8PLR1	21	21	21	tr|Q8PLR1|Q8PLR1_XANAC Lipoprotein OS=Xanthomonas axonopodis pv. citri (strain 306) OX=190486 GN=nlpD PE=4 SV=1	1	21	21	21	21	10	12	21	10	12	21	10	12	75.3	75.3	75.3	26.691	259	259	1.3	25	19	39	3	2	0	323.31	By MS/MS	By MS/MS	By MS/MS	75.3	43.6	59.5	1652200000	1537200000	53473000	61480000	17	97185000	90423000	3145500	3616500	221680000	201240000
Q8PLR2	Q8PLR2	2	2	2	tr|Q8PLR2|Q8PLR2_XANAC Uncharacterized protein OS=Xanthomonas axonopodis pv. citri (strain 306) OX=190486 GN=XAC1727 PE=4 SV=1	1	2	2	2	2	0	0	2	0	0	2	0	0	8.8	8.8	8.8	22.286	204	204	1		2				0	7.7476	By MS/MS			8.8	0	0	8618100	8618100	0	0	8	1077300	1077300	0	0	0	0
Q8PLS0	Q8PLS0	12	12	12	sp|Q8PLS0|ENO_XANAC Enolase OS=Xanthomonas axonopodis pv. citri (strain 306) OX=190486 GN=eno PE=3 SV=1	1	12	12	12	11	5	3	11	5	3	11	5	3	31.6	31.6	31.6	45.905	430	430	1.44	10	4	4	9		0	85.216	By MS/MS	By MS/MS	By MS/MS	29.3	16	10.9	19184000	17150000	1239900	794370	17	1128500	1008800	72936	46728	4407700	3046000
Q8PLS4	Q8PLS4	1	1	1	tr|Q8PLS4|Q8PLS4_XANAC Uncharacterized protein OS=Xanthomonas axonopodis pv. citri (strain 306) OX=190486 GN=XAC1715 PE=4 SV=1	1	1	1	1	0	1	1	0	1	1	0	1	1	13.7	13.7	13.7	12.77	117	117	0	2					0	10.452		By MS/MS	By MS/MS	0	13.7	13.7	1891900	0	809100	1082700	4	472960	0	202280	270690	0	0
Q8PLS6	Q8PLS6	2	2	2	tr|Q8PLS6|Q8PLS6_XANAC Carboxypeptidase-related protein OS=Xanthomonas axonopodis pv. citri (strain 306) OX=190486 GN=XAC1713 PE=4 SV=1	1	2	2	2	1	1	0	1	1	0	1	1	0	5.2	5.2	5.2	55.225	504	504	2.25	1		1	1	1	0	13.223	By MS/MS	By MS/MS		3.6	1.6	0	1424400	1375100	49311	0	28	50871	49110	1761.1	0	0	0
Q8PLS7	Q8PLS7	7	7	7	tr|Q8PLS7|Q8PLS7_XANAC DUF218 domain-containing protein OS=Xanthomonas axonopodis pv. citri (strain 306) OX=190486 GN=XAC1712 PE=4 SV=1	1	7	7	7	7	0	0	7	0	0	7	0	0	32.8	32.8	32.8	28.207	253	253	2.33			7	1	1	0	39.588	By MS/MS			32.8	0	0	298990000	298990000	0	0	13	22999000	22999000	0	0	0	0
Q8PLT6	Q8PLT6	1	1	1	tr|Q8PLT6|Q8PLT6_XANAC Uncharacterized protein OS=Xanthomonas axonopodis pv. citri (strain 306) OX=190486 GN=XAC1703 PE=4 SV=1	1	1	1	1	0	1	1	0	1	1	0	1	1	3.4	3.4	3.4	37.756	352	352	0	2					1	-2		By MS/MS	By MS/MS	0	3.4	3.4	333300	0	103030	230270	14	23807	0	7359.2	16448	0	0
Q8PLV6	Q8PLV6	1	1	1	tr|Q8PLV6|Q8PLV6_XANAC Uncharacterized protein OS=Xanthomonas axonopodis pv. citri (strain 306) OX=190486 GN=XAC1683 PE=4 SV=1	1	1	1	1	1	0	0	1	0	0	1	0	0	2.7	2.7	2.7	36.71	334	334	1		1				0.0056899	2.3613	By MS/MS			2.7	0	0	2119800	2119800	0	0	16	132490	132490	0	0	0	0
Q8PLY3	Q8PLY3	1	1	1	tr|Q8PLY3|Q8PLY3_XANAC TonB_C domain-containing protein OS=Xanthomonas axonopodis pv. citri (strain 306) OX=190486 GN=XAC1652 PE=3 SV=1	1	1	1	1	0	1	1	0	1	1	0	1	1	7.6	7.6	7.6	23.176	223	223	0	2					0	3.6254		By MS/MS	By MS/MS	0	7.6	7.6	886030	0	422470	463560	8	110750	0	52808	57945	0	0
Q8PLY8	Q8PLY8	1	1	1	sp|Q8PLY8|MSRP_XANAC Protein-methionine-sulfoxide reductase catalytic subunit MsrP OS=Xanthomonas axonopodis pv. citri (strain 306) OX=190486 GN=msrP PE=3 SV=2	1	1	1	1	1	0	0	1	0	0	1	0	0	5.6	5.6	5.6	36.143	322	322	2			1			0.0029197	2.5642	By MS/MS			5.6	0	0	965140	965140	0	0	17	56773	56773	0	0	0	0
Q8PLZ5	Q8PLZ5	2	2	2	tr|Q8PLZ5|Q8PLZ5_XANAC Histidine utilization repressor OS=Xanthomonas axonopodis pv. citri (strain 306) OX=190486 GN=hutC PE=4 SV=1	1	2	2	2	2	0	0	2	0	0	2	0	0	16	16	16	26.749	238	238	2.5		1	1	1	1	0.0042857	2.4166	By MS/MS			16	0	0	36073000	36073000	0	0	13	2774900	2774900	0	0	0	0
Q8PM03	Q8PM03	2	2	2	tr|Q8PM03|Q8PM03_XANAC DNA gyrase subunit A OS=Xanthomonas axonopodis pv. citri (strain 306) OX=190486 GN=gyrA PE=3 SV=1	1	2	2	2	2	0	0	2	0	0	2	0	0	2.3	2.3	2.3	98.937	899	899	1		2				0	6.8464	By MS/MS			2.3	0	0	3445600	3445600	0	0	41	84038	84038	0	0	0	0
Q8PM05	Q8PM05	5	5	5	tr|Q8PM05|Q8PM05_XANAC Uncharacterized protein OS=Xanthomonas axonopodis pv. citri (strain 306) OX=190486 GN=XAC1629 PE=4 SV=1	1	5	5	5	1	4	5	1	4	5	1	4	5	27.6	27.6	27.6	25.711	232	232	0.0833	11	1				0	31.059	By MS/MS	By MS/MS	By MS/MS	3.4	23.3	27.6	3586000	0	1468100	2117900	14	256140	0	104860	151280	0	5072500
Q8PM08	Q8PM08	6	6	6	tr|Q8PM08|Q8PM08_XANAC Aminotransferase OS=Xanthomonas axonopodis pv. citri (strain 306) OX=190486 GN=hisC PE=3 SV=1	1	6	6	6	5	3	3	5	3	3	5	3	3	19.3	19.3	19.3	39.657	374	374	1.33	8	2	3	4	1	0	37.121	By MS/MS	By MS/MS	By MS/MS	16.3	11.8	11.8	17227000	12176000	1655700	3395900	21	820350	579800	78841	161710	3296000	6358200
Q8PM13	Q8PM13	4	4	4	sp|Q8PM13|RS18_XANAC 30S ribosomal protein S18 OS=Xanthomonas axonopodis pv. citri (strain 306) OX=190486 GN=rpsR PE=3 SV=1	1	4	4	4	0	4	4	0	4	4	0	4	4	43.4	43.4	43.4	8.9593	76	76	0	8					0	7.7036		By MS/MS	By MS/MS	0	43.4	43.4	8721000	0	4664300	4056600	4	2180200	0	1166100	1014200	0	24420000
Q8PM14	Q8PM14	2	2	2	sp|Q8PM14|RS6_XANAC 30S ribosomal protein S6 OS=Xanthomonas axonopodis pv. citri (strain 306) OX=190486 GN=rpsF PE=3 SV=1	1	2	2	2	0	2	2	0	2	2	0	2	2	13.3	13.3	13.3	16.355	143	143	0	4					0	3.6485		By MS/MS	By MS/MS	0	13.3	13.3	887760	0	676420	211340	7	126820	0	96632	30191	0	3704400
Q8PM25	Q8PM25	2	2	2	tr|Q8PM25|Q8PM25_XANAC Uncharacterized protein OS=Xanthomonas axonopodis pv. citri (strain 306) OX=190486 GN=XAC1609 PE=4 SV=1	1	2	2	2	0	2	2	0	2	2	0	2	2	13.4	13.4	13.4	18.832	179	179	0	4					0	4.6946		By MS/MS	By matching	0	13.4	13.4	747370	0	312470	434900	9	83041	0	34719	48322	0	1634500
Q8PM49	Q8PM49	2	2	2	tr|Q8PM49|Q8PM49_XANAC 3-hydroxybutyryl-CoA dehydratase OS=Xanthomonas axonopodis pv. citri (strain 306) OX=190486 GN=crt PE=3 SV=1	1	2	2	2	1	1	1	1	1	1	1	1	1	13.8	13.8	13.8	27.648	260	260	0.333	2	1				0	3.6612	By MS/MS	By MS/MS	By matching	7.3	6.5	6.5	596370	229100	242110	125160	12	49697	19092	20176	10430	0	0
Q8PM54	Q8PM54	14	14	14	tr|Q8PM54|Q8PM54_XANAC Polyphosphate-selective porin O OS=Xanthomonas axonopodis pv. citri (strain 306) OX=190486 GN=oprO PE=4 SV=1	1	14	14	14	14	1	1	14	1	1	14	1	1	35.3	35.3	35.3	45.356	416	416	2.34	2	5	10	20	1	0	239.46	By MS/MS	By MS/MS	By MS/MS	35.3	2.6	2.6	529630000	525440000	2438000	1756700	19	27875000	27655000	128310	92455	0	0
Q8PM55	Q8PM55	1	1	1	tr|Q8PM55|Q8PM55_XANAC Phosphate-binding protein PstS OS=Xanthomonas axonopodis pv. citri (strain 306) OX=190486 GN=phoX PE=1 SV=1	1	1	1	1	1	0	0	1	0	0	1	0	0	4.7	4.7	4.7	35.623	339	339	1		1				0	5.4371	By MS/MS			4.7	0	0	411530	411530	0	0	14	29395	29395	0	0	0	0
Q8PM68	Q8PM68	6	6	6	tr|Q8PM68|Q8PM68_XANAC Acetylhydrolase OS=Xanthomonas axonopodis pv. citri (strain 306) OX=190486 GN=XAC1564 PE=4 SV=1	1	6	6	6	1	5	5	1	5	5	1	5	5	14.1	14.1	14.1	52.537	476	476	0.583	10			1	1	0	40.231	By MS/MS	By MS/MS	By MS/MS	2.3	11.8	11.8	2518500	0	1361800	1156700	29	86843	0	46958	39886	0	3812200
Q8PM76	Q8PM76	1	1	1	tr|Q8PM76|Q8PM76_XANAC Glucose-galactose transporter OS=Xanthomonas axonopodis pv. citri (strain 306) OX=190486 GN=fucP PE=3 SV=1	1	1	1	1	0	1	1	0	1	1	0	1	1	2.5	2.5	2.5	46.469	436	436	0	2					0.009887	2.2868		By MS/MS	By MS/MS	0	2.5	2.5	1608800	0	845670	763160	10	160880	0	84567	76316	0	0
Q8PM78	Q8PM78	1	1	1	tr|Q8PM78|Q8PM78_XANAC Uncharacterized protein OS=Xanthomonas axonopodis pv. citri (strain 306) OX=190486 GN=XAC1554 PE=4 SV=1	1	1	1	1	1	1	1	1	1	1	1	1	1	3.7	3.7	3.7	31.687	300	300	0.333	2	1				0.0029542	2.7037	By MS/MS	By matching	By MS/MS	3.7	3.7	3.7	2900400	2587000	89834	223540	13	223110	199000	6910.3	17195	0	0
Q8PM82	Q8PM82	10	10	10	tr|Q8PM82|Q8PM82_XANAC Peptidyl-prolyl cis-trans isomerase OS=Xanthomonas axonopodis pv. citri (strain 306) OX=190486 GN=fkpA PE=3 SV=1	1	10	10	10	3	9	10	3	9	10	3	9	10	41.7	41.7	41.7	31.677	300	300	0.167	31	4	1			0	100.2	By MS/MS	By MS/MS	By MS/MS	14.3	41.7	41.7	76144000	32163000	23553000	20429000	16	4759000	2010200	1472000	1276800	21605000	96319000
Q8PM83	Q8PM83	9	9	9	tr|Q8PM83|Q8PM83_XANAC Glutathione peroxidase OS=Xanthomonas axonopodis pv. citri (strain 306) OX=190486 GN=btuE PE=3 SV=1	1	9	9	9	9	0	0	9	0	0	9	0	0	63.8	63.8	63.8	20.276	185	185	1		11				0	79.578	By MS/MS			63.8	0	0	131740000	131740000	0	0	10	13174000	13174000	0	0	0	0
Q8PM85	Q8PM85	2	2	2	tr|Q8PM85|Q8PM85_XANAC ABC transporter ATP-binding protein OS=Xanthomonas axonopodis pv. citri (strain 306) OX=190486 GN=nodI PE=4 SV=1	1	2	2	2	0	2	1	0	2	1	0	2	1	8.6	8.6	8.6	32.409	291	291	0	3					0	4.3037		By MS/MS	By matching	0	8.6	3.4	444660	0	366990	77669	15	29644	0	24466	5177.9	0	0
Q8PM87	Q8PM87	10	10	10	tr|Q8PM87|Q8PM87_XANAC DUF2807 domain-containing protein OS=Xanthomonas axonopodis pv. citri (strain 306) OX=190486 GN=XAC1545 PE=4 SV=1	1	10	10	10	9	5	5	9	5	5	9	5	5	42.6	42.6	42.6	28.097	272	272	1.05	10		11			0	145.74	By MS/MS	By MS/MS	By MS/MS	39	22.1	22.1	66567000	56399000	4545200	5623400	15	4437800	3759900	303010	374890	9676000	12679000
Q8PM89	Q8PM89	3	3	3	tr|Q8PM89|Q8PM89_XANAC Uncharacterized protein OS=Xanthomonas axonopodis pv. citri (strain 306) OX=190486 GN=XAC1543 PE=4 SV=1	1	3	3	3	0	3	3	0	3	3	0	3	3	24.9	24.9	24.9	18.96	173	173	0	6					0	7.93		By MS/MS	By MS/MS	0	24.9	24.9	5450400	0	3132100	2318300	11	495490	0	284740	210750	0	12266000
Q8PM97	Q8PM97	7	7	7	tr|Q8PM97|Q8PM97_XANAC Oxoglutarate dehydrogenase (succinyl-transferring) OS=Xanthomonas axonopodis pv. citri (strain 306) OX=190486 GN=odhA PE=3 SV=1	1	7	7	7	1	6	4	1	6	4	1	6	4	8.7	8.7	8.7	107.1	967	967	0.0909	10	1				0	31.373	By MS/MS	By MS/MS	By MS/MS	2.3	6.4	3.9	4878300	206970	3259500	1411900	47	103790	4403.5	69351	30040	0	6879600
Q8PMB0	Q8PMB0	10	10	10	sp|Q8PMB0|DNAK_XANAC Chaperone protein DnaK OS=Xanthomonas axonopodis pv. citri (strain 306) OX=190486 GN=dnaK PE=3 SV=1	1	10	10	10	4	7	6	4	7	6	4	7	6	21.2	21.2	21.2	68.737	641	641	1.29	13		1	3	4	0	27.057	By MS/MS	By MS/MS	By MS/MS	9.2	13.3	12.3	7565600	3685500	2241900	1638200	37	204480	99608	60593	44276	1332700	3926900
Q8PMB1	Q8PMB1	1	1	1	sp|Q8PMB1|GRPE_XANAC Protein GrpE OS=Xanthomonas axonopodis pv. citri (strain 306) OX=190486 GN=grpE PE=3 SV=1	1	1	1	1	1	0	0	1	0	0	1	0	0	6.4	6.4	6.4	18.938	172	172	1		1				0	4.01	By MS/MS			6.4	0	0	1546700	1546700	0	0	8	193340	193340	0	0	0	0
Q8PMB6	Q8PMB6	5	5	5	tr|Q8PMB6|Q8PMB6_XANAC Outer membrane protein assembly factor BamE OS=Xanthomonas axonopodis pv. citri (strain 306) OX=190486 GN=smpA PE=1 SV=1	1	5	5	5	1	5	5	1	5	5	1	5	5	52.7	52.7	52.7	14.922	131	131	0.0667	14	1				0	136.11	By MS/MS	By MS/MS	By MS/MS	11.5	52.7	52.7	59233000	532040	31344000	27357000	7	8461900	76006	4477700	3908200	0	142620000
Q8PMB8	Q8PMB8	2	2	2	tr|Q8PMB8|Q8PMB8_XANAC Ribosome association toxin RatA OS=Xanthomonas axonopodis pv. citri (strain 306) OX=190486 GN=XAC1514 PE=3 SV=1	1	2	2	2	0	2	1	0	2	1	0	2	1	15.4	15.4	15.4	16.087	143	143	0	3					0	3.4456		By MS/MS	By matching	0	15.4	6.3	547470	0	450450	97022	9	60830	0	50050	10780	0	0
Q8PMC6	Q8PMC6	8	8	8	tr|Q8PMC6|Q8PMC6_XANAC Uncharacterized protein OS=Xanthomonas axonopodis pv. citri (strain 306) OX=190486 GN=XAC1503 PE=4 SV=1	1	8	8	8	8	1	1	8	1	1	8	1	1	32.3	32.3	32.3	26.897	257	257	1.5	2	3	9			0	27.009	By MS/MS	By MS/MS	By matching	32.3	5.1	5.1	45637000	45296000	242810	97789	15	3042400	3019700	16187	6519.3	0	0
Q8PMC7	Q8PMC7	2	2	2	tr|Q8PMC7|Q8PMC7_XANAC Uncharacterized protein OS=Xanthomonas axonopodis pv. citri (strain 306) OX=190486 GN=XAC1502 PE=4 SV=1	1	2	2	2	0	2	1	0	2	1	0	2	1	8.2	8.2	8.2	32.811	306	306	0	3					0	3.9429		By MS/MS	By matching	0	8.2	3.9	1338100	0	989430	348690	12	111510	0	82452	29058	0	0
Q8PMD2	Q8PMD2	11	11	11	tr|Q8PMD2|Q8PMD2_XANAC Uncharacterized protein OS=Xanthomonas axonopodis pv. citri (strain 306) OX=190486 GN=XAC1497 PE=4 SV=1	1	11	11	11	11	4	4	11	4	4	11	4	4	64	64	64	32.031	300	300	1.47	11	6	24	4		0	323.31	By MS/MS	By MS/MS	By MS/MS	64	21.3	21.3	1016500000	996380000	12798000	7315900	12	84707000	83031000	1066500	609660	158470000	29369000
Q8PMF0	Q8PMF0	14	14	14	tr|Q8PMF0|Q8PMF0_XANAC OmpA family protein OS=Xanthomonas axonopodis pv. citri (strain 306) OX=190486 GN=XAC1479 PE=4 SV=1	1	14	14	14	13	6	7	13	6	7	13	6	7	65.1	65.1	65.1	25.471	241	241	1.19	13	3	20			0	229.11	By MS/MS	By MS/MS	By MS/MS	57.3	32.4	38.6	767300000	736410000	13051000	17840000	13	59023000	56647000	1003900	1372300	133030000	45532000
Q8PMF8	Q8PMF8	4	4	4	tr|Q8PMF8|Q8PMF8_XANAC Rick_17kDa_Anti domain-containing protein OS=Xanthomonas axonopodis pv. citri (strain 306) OX=190486 GN=XAC1471 PE=4 SV=1	1	4	4	4	2	2	3	2	2	3	2	2	3	24.7	24.7	24.7	27.747	263	263	1.22	5		2	1	1	0	25.44	By MS/MS	By MS/MS	By MS/MS	11.8	9.1	19.4	8296700	7208100	567930	520710	15	553110	480540	37862	34714	0	3204500
Q8PMG3	Q8PMG3	5	5	5	tr|Q8PMG3|Q8PMG3_XANAC Peptidoglycan-associated outer membrane lipoprotein OS=Xanthomonas axonopodis pv. citri (strain 306) OX=190486 GN=pcp PE=4 SV=1	1	5	5	5	3	4	5	3	4	5	3	4	5	37.7	37.7	37.7	16.323	159	159	1.2	10	3	2	3	2	0	95.201	By MS/MS	By MS/MS	By MS/MS	25.2	30.2	37.7	103730000	5280300	44718000	53733000	7	14819000	754330	6388300	7676100	20822000	85618000
Q8PMG5	Q8PMG5	12	12	12	tr|Q8PMG5|Q8PMG5_XANAC Phospholipase A1 OS=Xanthomonas axonopodis pv. citri (strain 306) OX=190486 GN=XAC1463 PE=3 SV=1	1	12	12	12	12	0	0	12	0	0	12	0	0	37.8	37.8	37.8	45.535	405	405	2.53		2	11	19		0	163.63	By MS/MS			37.8	0	0	139580000	139580000	0	0	21	6646800	6646800	0	0	0	0
Q8PMH2	Q8PMH2	22	22	22	tr|Q8PMH2|Q8PMH2_XANAC Peptidyl-dipeptidase OS=Xanthomonas axonopodis pv. citri (strain 306) OX=190486 GN=dcp PE=3 SV=1	1	22	22	22	21	10	10	21	10	10	21	10	10	35.8	35.8	35.8	80.528	732	732	2.33	25	1	6	7	34	0	323.31	By MS/MS	By MS/MS	By MS/MS	33.9	16.5	16.5	249740000	223710000	13654000	12383000	32	7804500	6990900	426680	386960	16473000	31430000
Q8PMH7	Q8PMH7	2	2	2	tr|Q8PMH7|Q8PMH7_XANAC Rhomboid domain-containing protein OS=Xanthomonas axonopodis pv. citri (strain 306) OX=190486 GN=XAC1451 PE=4 SV=1	1	2	2	2	2	0	0	2	0	0	2	0	0	10.3	10.3	10.3	25.113	224	224	1.33		2	1			0	4.6184	By MS/MS			10.3	0	0	1793400	1793400	0	0	4	448360	448360	0	0	0	0
Q8PMH9	Q8PMH9	1	1	1	tr|Q8PMH9|Q8PMH9_XANAC Peptidase_M14 domain-containing protein OS=Xanthomonas axonopodis pv. citri (strain 306) OX=190486 GN=XAC1449 PE=4 SV=1	1	1	1	1	1	0	0	1	0	0	1	0	0	2.5	2.5	2.5	65.392	589	589	4					1	0.0098731	2.259	By MS/MS			2.5	0	0	767340	767340	0	0	30	25578	25578	0	0	0	0
Q8PMI0	Q8PMI0	12	12	12	tr|Q8PMI0|Q8PMI0_XANAC Beta-glucosidase OS=Xanthomonas axonopodis pv. citri (strain 306) OX=190486 GN=bglS PE=3 SV=1	1	12	12	12	12	4	5	12	4	5	12	4	5	21.7	21.7	21.7	80.097	748	748	2.5	9		1	7	13	0	83.78	By MS/MS	By MS/MS	By MS/MS	21.7	7.4	8.6	42239000	37071000	2071100	3096700	37	1141600	1001900	55977	83695	4933100	8559100
Q8PMI2	Q8PMI2	1	1	1	tr|Q8PMI2|Q8PMI2_XANAC Multidrug resistance efflux pump OS=Xanthomonas axonopodis pv. citri (strain 306) OX=190486 GN=pmrA PE=4 SV=1	1	1	1	1	1	0	0	1	0	0	1	0	0	4.3	4.3	4.3	42.43	397	397	1		1				0	3.6677	By MS/MS			4.3	0	0	148610	148610	0	0	18	8256.2	8256.2	0	0	0	0
Q8PMI3	Q8PMI3	1	1	1	tr|Q8PMI3|Q8PMI3_XANAC Outer membrane efflux protein OS=Xanthomonas axonopodis pv. citri (strain 306) OX=190486 GN=yjcP PE=3 SV=1	1	1	1	1	1	1	1	1	1	1	1	1	1	2.6	2.6	2.6	52.431	496	496	1.75	2			1	1	0.002907	2.5399	By MS/MS	By MS/MS	By matching	2.6	2.6	2.6	1953400	1479600	307690	166150	23	84931	64329	13378	7223.8	0	0
Q8PMI6	Q8PMI6	4	4	4	tr|Q8PMI6|Q8PMI6_XANAC DNA topoisomerase 4 subunit A OS=Xanthomonas axonopodis pv. citri (strain 306) OX=190486 GN=parC PE=3 SV=1	1	4	4	4	1	3	3	1	3	3	1	3	3	6.6	6.6	6.6	82.207	747	747	0.417	10		1	1		0	58.207	By MS/MS	By MS/MS	By MS/MS	1.3	5.2	5.2	10443000	5728500	3939700	775010	35	298380	163670	112560	22143	0	17564000
Q8PMJ2	Q8PMJ2	36	36	36	tr|Q8PMJ2|Q8PMJ2_XANAC Iron receptor OS=Xanthomonas axonopodis pv. citri (strain 306) OX=190486 GN=fhuA PE=3 SV=1	1	36	36	36	35	19	21	35	19	21	35	19	21	56.5	56.5	56.5	78.988	712	712	2.33	41	6	16	33	52	0	323.31	By MS/MS	By MS/MS	By MS/MS	55.2	29.8	34.1	1161500000	1123500000	14792000	23297000	44	26399000	25533000	336180	529480	54879000	22948000
Q8PMJ3	Q8PMJ3	13	13	13	tr|Q8PMJ3|Q8PMJ3_XANAC CASH domain-containing protein OS=Xanthomonas axonopodis pv. citri (strain 306) OX=190486 GN=XAC1434 PE=4 SV=1	1	13	13	13	10	8	8	10	8	8	10	8	8	50	50	50	38.214	348	348	1.44	21	3	5	12	4	0	145.44	By MS/MS	By MS/MS	By MS/MS	37.6	33.3	31.3	105460000	78135000	12875000	14452000	20	5273100	3906700	643770	722580	8835200	27788000
Q8PMK2	Q8PMK2	1	1	1	tr|Q8PMK2|Q8PMK2_XANAC Outer membrane usher protein FasD OS=Xanthomonas axonopodis pv. citri (strain 306) OX=190486 GN=fasD PE=4 SV=1	1	1	1	1	0	1	1	0	1	1	0	1	1	2.1	2.1	2.1	86.511	805	805	0	2					0	3.4926		By MS/MS	By MS/MS	0	2.1	2.1	134410	0	55149	79261	42	3200.2	0	1313.1	1887.2	0	0
Q8PMK5	Q8PMK5	3	3	3	sp|Q8PMK5|RS2_XANAC 30S ribosomal protein S2 OS=Xanthomonas axonopodis pv. citri (strain 306) OX=190486 GN=rpsB PE=3 SV=1	1	3	3	3	0	3	2	0	3	2	0	3	2	10.9	10.9	10.9	29.235	265	265	0	5					0	12.282		By MS/MS	By MS/MS	0	10.9	7.2	4562400	0	4003700	558780	17	268380	0	235510	32869	0	23130000
Q8PMK8	Q8PMK8	2	2	2	sp|Q8PMK8|RRF_XANAC Ribosome-recycling factor OS=Xanthomonas axonopodis pv. citri (strain 306) OX=190486 GN=frr PE=3 SV=1	1	2	2	2	1	1	0	1	1	0	1	1	0	15.7	15.7	15.7	20.352	185	185	0.5	1	1				0	3.8536	By MS/MS	By MS/MS		10.8	4.9	0	432290	392100	40185	0	12	36024	32675	3348.8	0	0	0
Q8PML2	Q8PML2	3	3	3	tr|Q8PML2|Q8PML2_XANAC Zinc metalloprotease OS=Xanthomonas axonopodis pv. citri (strain 306) OX=190486 GN=XAC1414 PE=3 SV=1	1	3	3	3	1	1	2	1	1	2	1	1	2	9.4	9.4	9.4	48.415	448	448	1.2	3			2		0	34.142	By MS/MS	By MS/MS	By MS/MS	3.6	2.5	5.8	3211700	2226000	314020	671630	22	145990	101180	14274	30529	0	0
Q8PML3	Q8PML3	43	43	43	tr|Q8PML3|Q8PML3_XANAC Outer membrane protein assembly factor BamA OS=Xanthomonas axonopodis pv. citri (strain 306) OX=190486 GN=oma PE=3 SV=1	1	43	43	43	38	35	35	38	35	35	38	35	35	55.1	55.1	55.1	87.704	788	788	1.64	97	4	24	32	46	0	323.31	By MS/MS	By MS/MS	By MS/MS	49.2	47.1	47.1	1022900000	705500000	178810000	138620000	45	22732000	15678000	3973500	3080500	35349000	194660000
Q8PMM7	Q8PMM7	2	2	2	tr|Q8PMM7|Q8PMM7_XANAC Sensor protein OS=Xanthomonas axonopodis pv. citri (strain 306) OX=190486 GN=XAC1399 PE=4 SV=1	1	2	2	2	2	0	0	2	0	0	2	0	0	9.9	9.9	9.9	25.406	233	233	1		2				0	4.1015	By MS/MS			9.9	0	0	2604900	2604900	0	0	7	372130	372130	0	0	0	0
Q8PMM9	Q8PMM9	18	18	18	tr|Q8PMM9|Q8PMM9_XANAC Alginate_exp domain-containing protein OS=Xanthomonas axonopodis pv. citri (strain 306) OX=190486 GN=XAC1397 PE=4 SV=1	1	18	18	18	18	4	5	18	4	5	18	4	5	39.5	39.5	39.5	61.501	555	555	2.76	9	1	9	15	24	0	233.05	By MS/MS	By MS/MS	By MS/MS	39.5	11.5	13.7	249840000	246850000	1467000	1527600	31	8059400	7962800	47322	49278	24685000	2709300
Q8PMN1	Q8PMN1	1	1	1	tr|Q8PMN1|Q8PMN1_XANAC Uncharacterized protein OS=Xanthomonas axonopodis pv. citri (strain 306) OX=190486 GN=XAC1395 PE=4 SV=1	1	1	1	1	1	0	0	1	0	0	1	0	0	6.2	6.2	6.2	24.895	224	224	1		1				0	3.2867	By MS/MS			6.2	0	0	961320	961320	0	0	10	96132	96132	0	0	0	0
Q8PMN3	Q8PMN3	17	17	17	tr|Q8PMN3|Q8PMN3_XANAC Uncharacterized protein OS=Xanthomonas axonopodis pv. citri (strain 306) OX=190486 GN=XAC1393 PE=4 SV=1	1	17	17	17	15	7	6	15	7	6	15	7	6	31.8	31.8	31.8	65.082	578	578	2.4	13			4	18	0	84.274	By MS/MS	By MS/MS	By MS/MS	27.2	14.4	12.8	96326000	91665000	3215300	1446000	29	3321600	3160900	110870	49862	11246000	5838200
Q8PMN9	Q8PMN9	3	3	3	tr|Q8PMN9|Q8PMN9_XANAC DUF2147 domain-containing protein OS=Xanthomonas axonopodis pv. citri (strain 306) OX=190486 GN=XAC1387 PE=4 SV=1	1	3	3	3	0	3	3	0	3	3	0	3	3	24.8	24.8	24.8	15.806	149	149	0	6					0	43.65		By MS/MS	By MS/MS	0	24.8	24.8	6882200	0	3210600	3671600	9	764690	0	356730	407960	0	13291000
Q8PMP0	Q8PMP0	2	2	2	sp|Q8PMP0|SYM_XANAC Methionine--tRNA ligase OS=Xanthomonas axonopodis pv. citri (strain 306) OX=190486 GN=metG PE=3 SV=1	1	2	2	2	0	2	2	0	2	2	0	2	2	4.5	4.5	4.5	75.337	694	694	0	4					0.0015106	2.9463		By MS/MS	By matching	0	4.5	4.5	136930	0	89569	47361	37	3700.8	0	2420.8	1280	0	505120
Q8PMP7	Q8PMP7	2	2	2	tr|Q8PMP7|Q8PMP7_XANAC Uncharacterized protein OS=Xanthomonas axonopodis pv. citri (strain 306) OX=190486 GN=XAC1379 PE=4 SV=1	1	2	2	2	1	1	1	1	1	1	1	1	1	12.1	12.1	12.1	29.518	281	281	1.67	2	1	1	1	1	0.0029369	2.6757	By MS/MS	By MS/MS	By matching	5.7	6.4	6.4	332850000	332670000	40395	130750	10	33285000	33267000	4039.5	13075	0	0
Q8PMQ7	Q8PMQ7	2	2	2	tr|Q8PMQ7|Q8PMQ7_XANAC DUF2156 domain-containing protein OS=Xanthomonas axonopodis pv. citri (strain 306) OX=190486 GN=XAC1369 PE=4 SV=1	1	2	2	2	1	1	2	1	1	2	1	1	2	3.3	3.3	3.3	95.188	877	877	1.5	3		1	1	1	0	8.6182	By MS/MS	By MS/MS	By MS/MS	1.9	1.9	3.3	545390	191490	55759	298130	30	18180	6383.1	1858.6	9937.8	0	0
Q8PMQ8	Q8PMQ8	6	6	6	tr|Q8PMQ8|Q8PMQ8_XANAC Virulence protein OS=Xanthomonas axonopodis pv. citri (strain 306) OX=190486 GN=acvB PE=4 SV=1	1	6	6	6	4	2	3	4	2	3	4	2	3	21.2	21.2	21.2	48.599	457	457	1.64	5		2	2	2	0	18.158	By MS/MS	By MS/MS	By MS/MS	12.7	4.8	10.9	6923200	4318500	1816500	788230	20	346160	215920	90825	39412	0	8112400
Q8PMS0	Q8PMS0	3	3	3	tr|Q8PMS0|Q8PMS0_XANAC Uncharacterized protein OS=Xanthomonas axonopodis pv. citri (strain 306) OX=190486 GN=XAC1356 PE=4 SV=1	1	3	3	3	3	0	0	3	0	0	3	0	0	26.1	26.1	26.1	20.907	188	188	1.2		4	1			0	30.858	By MS/MS			26.1	0	0	8521900	8521900	0	0	8	1065200	1065200	0	0	0	0
Q8PMS7	Q8PMS7	16	16	16	tr|Q8PMS7|Q8PMS7_XANAC Serine protease OS=Xanthomonas axonopodis pv. citri (strain 306) OX=190486 GN=XAC1349 PE=3 SV=1	1	16	16	16	16	12	12	16	12	12	16	12	12	28.3	28.3	28.3	98.43	959	959	2.03	33	4	11	13	30	0	323.31	By MS/MS	By MS/MS	By MS/MS	28.3	19.8	19.8	1596700000	1504300000	48733000	43668000	40	39918000	37608000	1218300	1091700	212360000	126010000
Q8PMS8	Q8PMS8	2	2	2	tr|Q8PMS8|Q8PMS8_XANAC Acetoacetyl-CoA thiolase OS=Xanthomonas axonopodis pv. citri (strain 306) OX=190486 GN=atoB PE=3 SV=1	1	2	2	2	2	0	0	2	0	0	2	0	0	9	9	9	39.853	391	391	3				2		0	3.9335	By MS/MS			9	0	0	580470	580470	0	0	16	36279	36279	0	0	0	0
Q8PMV1	Q8PMV1	5	5	5	tr|Q8PMV1|Q8PMV1_XANAC Uncharacterized protein OS=Xanthomonas axonopodis pv. citri (strain 306) OX=190486 GN=XAC1324 PE=4 SV=1	1	5	5	5	0	5	5	0	5	5	0	5	5	40	40	40	15.398	135	135	0	12					0	52.842		By MS/MS	By MS/MS	0	40	40	17268000	0	12047000	5221700	7	2466900	0	1720900	745960	0	41724000
Q8PMV2	Q8PMV2	9	9	9	tr|Q8PMV2|Q8PMV2_XANAC Signal peptidase I OS=Xanthomonas axonopodis pv. citri (strain 306) OX=190486 GN=lepB PE=3 SV=1	1	9	9	9	7	5	5	7	5	5	7	5	5	41.7	41.7	41.7	29.942	266	266	0.762	13		8			0	98.076	By MS/MS	By MS/MS	By MS/MS	38.3	19.2	19.2	58454000	45532000	6762100	6159900	19	3076500	2396400	355900	324210	8221600	36577000
Q8PMV4	Q8PMV4	26	26	26	tr|Q8PMV4|Q8PMV4_XANAC Periplasmic serine endoprotease DegP-like OS=Xanthomonas axonopodis pv. citri (strain 306) OX=190486 GN=mucD PE=3 SV=1	1	26	26	26	25	19	20	25	19	20	25	19	20	56	56	56	53.853	525	525	1.72	65	13	27	32	32	0	292.9	By MS/MS	By MS/MS	By MS/MS	55.8	43.4	47.2	1028200000	784800000	166430000	76931000	27	38080000	29067000	6164100	2849300	39033000	242920000
Q8PMV8	Q8PMV8	3	3	3	tr|Q8PMV8|Q8PMV8_XANAC Cobalt-zinc-cadmium resistance protein OS=Xanthomonas axonopodis pv. citri (strain 306) OX=190486 GN=czcD PE=4 SV=1	1	3	3	3	3	0	0	3	0	0	3	0	0	10.6	10.6	10.6	34.51	321	321	2			3			0	10.553	By MS/MS			10.6	0	0	1178800	1178800	0	0	10	117880	117880	0	0	0	0
Q8PMW5	Q8PMW5	21	21	21	tr|Q8PMW5|Q8PMW5_XANAC TonB-dependent receptor OS=Xanthomonas axonopodis pv. citri (strain 306) OX=190486 GN=btuB PE=3 SV=1	1	21	21	21	20	1	1	20	1	1	20	1	1	30.2	30.2	30.2	94.284	868	868	3.5	2			6	20	0	320.84	By MS/MS	By matching	By MS/MS	29	1.2	1.2	83267000	82657000	176580	433750	37	2250500	2234000	4772.5	11723	0	0
Q8PMW9	Q8PMW9	21	21	21	tr|Q8PMW9|Q8PMW9_XANAC Uncharacterized protein OS=Xanthomonas axonopodis pv. citri (strain 306) OX=190486 GN=XAC1306 PE=4 SV=1	1	21	21	21	19	7	6	19	7	6	19	7	6	31.3	31.3	31.3	70.426	642	642	2.51	13		5	11	20	0	73.596	By MS/MS	By MS/MS	By MS/MS	28.3	11.4	8.9	118070000	110910000	3919600	3244900	35	3373500	3168800	111990	92710	8121700	7170500
Q8PMY9	Q8PMY9	2	2	2	tr|Q8PMY9|Q8PMY9_XANAC Alpha-L-arabinosidase OS=Xanthomonas axonopodis pv. citri (strain 306) OX=190486 GN=XAC1286 PE=1 SV=1	1	2	2	2	2	0	0	2	0	0	2	0	0	8	8	8	54.974	500	500	4					2	0	10.421	By MS/MS			8	0	0	1423400	1423400	0	0	24	59308	59308	0	0	0	0
Q8PMZ9	Q8PMZ9	21	20	20	tr|Q8PMZ9|Q8PMZ9_XANAC TonB-dependent receptor OS=Xanthomonas axonopodis pv. citri (strain 306) OX=190486 GN=fyuA PE=3 SV=1	1	21	20	20	16	16	15	15	15	14	15	15	14	33	31.8	31.8	83.106	764	764	1.71	35	2	6	14	18	0	323.31	By MS/MS	By MS/MS	By MS/MS	24.9	27	24.9	243670000	196370000	25133000	22169000	40	6091800	4909200	628330	554220	12567000	29916000
Q8PN00	Q8PN00	1	1	1	tr|Q8PN00|Q8PN00_XANAC Xylosidase OS=Xanthomonas axonopodis pv. citri (strain 306) OX=190486 GN=xylB PE=3 SV=1	1	1	1	1	0	1	0	0	1	0	0	1	0	2.5	2.5	2.5	56.712	521	521	0	1					1	-2		By MS/MS		0	2.5	0	171930	0	171930	0	26	6612.7	0	6612.7	0	0	0
Q8PN06	Q8PN06	3	3	3	tr|Q8PN06|Q8PN06_XANAC Positive regulator of sigma-B OS=Xanthomonas axonopodis pv. citri (strain 306) OX=190486 GN=rsbR PE=4 SV=1	1	3	3	3	0	3	3	0	3	3	0	3	3	7.7	7.7	7.7	31.469	285	285	0	6					0	6.8978		By MS/MS	By MS/MS	0	7.7	7.7	2954100	0	2019600	934580	18	164120	0	112200	51921	0	10909000
Q8PN15	Q8PN15	2	2	2	tr|Q8PN15|Q8PN15_XANAC Cytochrome bo(3) ubiquinol oxidase subunit 1 OS=Xanthomonas axonopodis pv. citri (strain 306) OX=190486 GN=cyoB PE=3 SV=1	1	2	2	2	1	2	2	1	2	2	1	2	2	4.7	4.7	4.7	74.268	666	666	1.17	4			1	1	0	64.511	By MS/MS	By MS/MS	By MS/MS	2.1	4.7	4.7	22322000	18276000	1446200	2599200	13	1717100	1405900	111250	199940	0	12286000
Q8PN16	Q8PN16	3	3	3	tr|Q8PN16|Q8PN16_XANAC Ubiquinol oxidase subunit 2 OS=Xanthomonas axonopodis pv. citri (strain 306) OX=190486 GN=cyoA PE=3 SV=1	1	3	3	3	3	1	1	3	1	1	3	1	1	17	17	17	34.459	311	311	1.57	2		4	1		0	82.648	By MS/MS	By matching	By MS/MS	17	4.8	4.8	29561000	28775000	370730	415670	14	2111500	2055300	26481	29691	0	0
Q8PN20	Q8PN20	1	1	1	tr|Q8PN20|Q8PN20_XANAC Riboflavin biosynthesis protein OS=Xanthomonas axonopodis pv. citri (strain 306) OX=190486 GN=ribF PE=3 SV=1	1	1	1	1	0	1	1	0	1	1	0	1	1	2.6	2.6	2.6	37.265	340	340	0	2					0.0029455	2.6992		By MS/MS	By matching	0	2.6	2.6	920470	0	700110	220360	21	43832	0	33338	10493	0	0
Q8PN21	Q8PN21	2	2	2	tr|Q8PN21|Q8PN21_XANAC Probable lipid II flippase MurJ OS=Xanthomonas axonopodis pv. citri (strain 306) OX=190486 GN=mviN PE=3 SV=1	1	2	2	2	1	1	1	1	1	1	1	1	1	3.4	3.4	3.4	57.664	530	530	0.333	2	1				0.0015267	3.1585	By MS/MS	By MS/MS	By matching	1.7	1.7	1.7	1221900	979600	118110	124230	23	53127	42591	5135	5401.2	0	0
Q8PN25	Q8PN25	5	5	5	sp|Q8PN25|RL21_XANAC 50S ribosomal protein L21 OS=Xanthomonas axonopodis pv. citri (strain 306) OX=190486 GN=rplU PE=3 SV=1	1	5	5	5	1	4	3	1	4	3	1	4	3	48.1	48.1	48.1	11.798	106	106	0.2	9		1			0	16.193	By MS/MS	By MS/MS	By MS/MS	12.3	35.8	35.8	10307000	560800	7060000	2686400	6	1717900	93467	1176700	447740	0	19204000
Q8PN33	Q8PN33	7	7	7	tr|Q8PN33|Q8PN33_XANAC Uncharacterized protein OS=Xanthomonas axonopodis pv. citri (strain 306) OX=190486 GN=XAC1240 PE=4 SV=1	1	7	7	7	5	5	5	5	5	5	5	5	5	35.2	35.2	35.2	21.417	199	199	0.368	12	7				0	25.735	By MS/MS	By MS/MS	By MS/MS	35.2	27.1	27.1	61639000	47727000	6995700	6916000	7	8805500	6818200	999390	988000	24113000	27010000
Q8PN35	Q8PN35	16	16	16	tr|Q8PN35|Q8PN35_XANAC Endo/exonuclease/phosphatase domain-containing protein OS=Xanthomonas axonopodis pv. citri (strain 306) OX=190486 GN=XAC1238 PE=4 SV=1	1	16	16	16	14	8	10	14	8	10	14	8	10	47.7	47.7	47.7	47.569	442	442	1.57	22		9	18	2	0	124.42	By MS/MS	By MS/MS	By MS/MS	43	25.1	29.4	143050000	107150000	15247000	20660000	26	5502100	4121000	586440	794630	11294000	35015000
Q8PN37	Q8PN37	2	2	2	tr|Q8PN37|Q8PN37_XANAC PHB domain-containing protein OS=Xanthomonas axonopodis pv. citri (strain 306) OX=190486 GN=XAC1236 PE=4 SV=1	1	2	2	2	0	1	2	0	1	2	0	1	2	10.7	10.7	10.7	31.289	289	289	0	3					0	4.32		By MS/MS	By MS/MS	0	4.2	10.7	1561300	0	558060	1003300	10	156130	0	55806	100330	0	0
Q8PN41	Q8PN41	2	2	2	tr|Q8PN41|Q8PN41_XANAC DNA-3-methyladenine glycosylase OS=Xanthomonas axonopodis pv. citri (strain 306) OX=190486 GN=XAC1232 PE=4 SV=1	1	2	2	2	2	0	1	2	0	1	2	0	1	8.8	8.8	8.8	23.92	215	215	2	1		1	2		0	5.111	By MS/MS		By MS/MS	8.8	0	4.2	37072000	36094000	0	977870	17	2180700	2123200	0	57522	0	0
Q8PN43	Q8PN43	27	27	27	tr|Q8PN43|Q8PN43_XANAC Uncharacterized protein OS=Xanthomonas axonopodis pv. citri (strain 306) OX=190486 GN=XAC1230 PE=4 SV=1	1	27	27	27	17	20	22	17	20	22	17	20	22	60.8	60.8	60.8	42.743	388	388	0.674	55	17	10	5	2	0	245.58	By MS/MS	By MS/MS	By MS/MS	43.3	54.4	55.9	228100000	156850000	44163000	27083000	24	9504000	6535400	1840100	1128500	23066000	61864000
Q8PN47	Q8PN47	1	1	1	sp|Q8PN47|MINC_XANAC Probable septum site-determining protein MinC OS=Xanthomonas axonopodis pv. citri (strain 306) OX=190486 GN=minC PE=3 SV=1	1	1	1	1	1	0	0	1	0	0	1	0	0	4.8	4.8	4.8	26.52	249	249	2			1			0.0029028	2.5373	By MS/MS			4.8	0	0	311780	311780	0	0	11	28343	28343	0	0	0	0
Q8PN48	Q8PN48	10	10	10	tr|Q8PN48|Q8PN48_XANAC Cell division inhibitor MinD OS=Xanthomonas axonopodis pv. citri (strain 306) OX=190486 GN=minD PE=3 SV=1	1	10	10	10	8	3	2	8	3	2	8	3	2	47.2	47.2	47.2	28.869	269	269	1.5	5	1	8	1	1	0	62.487	By MS/MS	By MS/MS	By MS/MS	39.4	15.2	11.2	27146000	26475000	395080	275780	15	1809700	1765000	26338	18385	0	1896100
Q8PN49	Q8PN49	4	4	4	sp|Q8PN49|MINE_XANAC Cell division topological specificity factor OS=Xanthomonas axonopodis pv. citri (strain 306) OX=190486 GN=minE PE=3 SV=1	1	4	4	4	0	4	3	0	4	3	0	4	3	29.4	29.4	29.4	9.5979	85	85	0	7					0	7.5677		By MS/MS	By MS/MS	0	29.4	29.4	7839800	0	6479800	1360000	7	1120000	0	925680	194280	0	29662000
Q8PN60	Q8PN60	2	2	2	tr|Q8PN60|Q8PN60_XANAC Carboxylic ester hydrolase OS=Xanthomonas axonopodis pv. citri (strain 306) OX=190486 GN=XAC1213 PE=3 SV=1	1	2	2	2	1	0	1	1	0	1	1	0	1	6.1	6.1	6.1	57.705	544	544	2	1				1	0.0014925	2.8116	By MS/MS		By MS/MS	2.9	0	3.1	259060	188050	0	71008	30	8635.4	6268.5	0	2366.9	0	0
Q8PN69	Q8PN69	18	18	18	tr|Q8PN69|Q8PN69_XANAC Alanyl dipeptidyl peptidase OS=Xanthomonas axonopodis pv. citri (strain 306) OX=190486 GN=XAC1204 PE=3 SV=1	1	18	18	18	15	10	10	15	10	10	15	10	10	35.8	35.8	35.8	79.365	730	730	2.08	24	1	6	12	21	0	323.31	By MS/MS	By MS/MS	By MS/MS	30.3	20.4	20.4	172130000	138980000	18036000	15112000	38	4529800	3657500	474620	397690	9838200	36374000
Q8PN70	Q8PN70	5	5	5	tr|Q8PN70|Q8PN70_XANAC Uncharacterized protein OS=Xanthomonas axonopodis pv. citri (strain 306) OX=190486 GN=XAC1203 PE=4 SV=1	1	5	5	5	5	0	0	5	0	0	5	0	0	24.1	24.1	24.1	33.268	311	311	2			6			0	25.802	By MS/MS			24.1	0	0	22832000	22832000	0	0	11	2075600	2075600	0	0	0	0
Q8PN72	Q8PN72	2	2	2	tr|Q8PN72|Q8PN72_XANAC HDOD domain-containing protein OS=Xanthomonas axonopodis pv. citri (strain 306) OX=190486 GN=XAC1201 PE=4 SV=1	1	2	2	2	0	2	2	0	2	2	0	2	2	5.6	5.6	5.6	29.107	270	270	0	4					0	6.3821		By MS/MS	By MS/MS	0	5.6	5.6	3168800	0	2432700	736170	14	226340	0	173760	52583	0	10456000
Q8PN73	Q8PN73	4	4	4	tr|Q8PN73|Q8PN73_XANAC Prolyl oligopeptidase family protein OS=Xanthomonas axonopodis pv. citri (strain 306) OX=190486 GN=XAC1200 PE=4 SV=1	1	4	4	4	4	2	2	4	2	2	4	2	2	8.6	8.6	8.6	71.287	652	652	2.11	4			1	4	0	11.485	By MS/MS	By MS/MS	By MS/MS	8.6	3.7	3.7	10890000	9500900	648170	740780	37	294320	256780	17518	20021	1284900	3692900
Q8PNB0	Q8PNB0	10	10	10	tr|Q8PNB0|Q8PNB0_XANAC Uncharacterized protein OS=Xanthomonas axonopodis pv. citri (strain 306) OX=190486 GN=XAC1163 PE=4 SV=1	1	10	10	10	9	6	7	9	6	7	9	6	7	56.2	56.2	56.2	24.851	224	224	1.1	15		10	4		0	129.96	By MS/MS	By MS/MS	By MS/MS	46.4	34.8	44.6	43598000	31316000	4549700	7732100	11	3963400	2846900	413610	702920	5456600	9955200
Q8PNB1	Q8PNB1	1	1	1	tr|Q8PNB1|Q8PNB1_XANAC Uncharacterized protein OS=Xanthomonas axonopodis pv. citri (strain 306) OX=190486 GN=XAC1162 PE=4 SV=1	1	1	1	1	0	1	1	0	1	1	0	1	1	5.7	5.7	5.7	37.617	348	348	0	3					0.001497	2.8232		By matching	By MS/MS	0	5.7	5.7	319170	0	48160	271010	18	17732	0	2675.6	15056	0	0
Q8PNB4	Q8PNB4	3	3	3	tr|Q8PNB4|Q8PNB4_XANAC Aminopeptidase OS=Xanthomonas axonopodis pv. citri (strain 306) OX=190486 GN=pepN PE=3 SV=1	1	3	3	3	3	0	0	3	0	0	3	0	0	4	4	4	96.862	890	890	4					3	0	7.197	By MS/MS			4	0	0	5419200	5419200	0	0	37	146470	146470	0	0	0	0
Q8PNB5	Q8PNB5	2	2	2	sp|Q8PNB5|PURA_XANAC Adenylosuccinate synthetase OS=Xanthomonas axonopodis pv. citri (strain 306) OX=190486 GN=purA PE=3 SV=1	1	2	2	2	2	2	1	2	2	1	2	2	1	7	7	7	46.199	430	430	0.714	5		1	1		0	7.9212	By MS/MS	By MS/MS	By MS/MS	7	7	4.4	983170	217250	472890	293020	22	44689	9875.2	21495	13319	0	1977600
Q8PNB7	Q8PNB7	6	6	6	tr|Q8PNB7|Q8PNB7_XANAC Protein HflC OS=Xanthomonas axonopodis pv. citri (strain 306) OX=190486 GN=hflC PE=3 SV=1	1	6	6	6	0	6	5	0	6	5	0	6	5	25.1	25.1	25.1	31.94	287	287	0	14					0	36.662		By MS/MS	By MS/MS	0	25.1	21.3	6877000	0	3868100	3008900	20	343850	0	193410	150450	0	10335000
Q8PNB8	Q8PNB8	3	3	3	tr|Q8PNB8|Q8PNB8_XANAC Protein HflK OS=Xanthomonas axonopodis pv. citri (strain 306) OX=190486 GN=hflK PE=3 SV=1	1	3	3	3	0	2	2	0	2	2	0	2	2	9.6	9.6	9.6	40.592	375	375	0	6					0	95.504		By MS/MS	By MS/MS	0	6.9	6.7	6895500	0	4168900	2726600	22	313430	0	189490	123940	0	20728000
Q8PNC7	Q8PNC7	14	14	14	tr|Q8PNC7|Q8PNC7_XANAC TonB-dependent receptor OS=Xanthomonas axonopodis pv. citri (strain 306) OX=190486 GN=fecA PE=3 SV=1	1	14	14	14	14	2	2	14	2	2	14	2	2	22.1	22.1	22.1	101.12	934	934	3.08	4		1	5	15	0	112.35	By MS/MS	By MS/MS	By MS/MS	22.1	3.3	3.3	34579000	33654000	440860	484430	41	843390	820820	10753	11815	5225500	1071000
Q8PNC8	Q8PNC8	1	1	1	tr|Q8PNC8|Q8PNC8_XANAC Alpha-2-macroglobulin OS=Xanthomonas axonopodis pv. citri (strain 306) OX=190486 GN=XAC1145 PE=3 SV=1	1	1	1	1	0	1	1	0	1	1	0	1	1	0.9	0.9	0.9	178.63	1640	1640	0	2					0.0043042	2.4327		By MS/MS	By matching	0	0.9	0.9	270150	0	126410	143740	90	3001.6	0	1404.5	1597.1	0	0
Q8PND0	Q8PND0	25	25	24	tr|Q8PND0|Q8PND0_XANAC TonB-dependent receptor OS=Xanthomonas axonopodis pv. citri (strain 306) OX=190486 GN=fyuA PE=3 SV=1	1	25	25	24	24	4	5	24	4	5	23	3	4	35.1	35.1	34	87.339	804	804	2.77	9	5	10	19	30	0	323.31	By MS/MS	By MS/MS	By MS/MS	34.2	5.5	7.1	497980000	494530000	1777700	1674300	42	11857000	11774000	42326	39864	31024000	1909100
Q8PNE3	Q8PNE3	1	1	1	tr|Q8PNE3|Q8PNE3_XANAC 3-oxoacyl-[acyl-carrier-protein] synthase 2 OS=Xanthomonas axonopodis pv. citri (strain 306) OX=190486 GN=fabF PE=3 SV=1	1	1	1	1	1	0	0	1	0	0	1	0	0	4.1	4.1	4.1	42.88	411	411	3				1		0	16.607	By MS/MS			4.1	0	0	440600	440600	0	0	18	24478	24478	0	0	0	0
Q8PNE9	Q8PNE9	1	1	1	sp|Q8PNE9|RL32_XANAC 50S ribosomal protein L32 OS=Xanthomonas axonopodis pv. citri (strain 306) OX=190486 GN=rpmF PE=3 SV=1	1	1	1	1	1	0	0	1	0	0	1	0	0	15.6	15.6	15.6	7.1299	64	64	2.17		2	2	1	1	0.0015152	3.0814	By MS/MS			15.6	0	0	19839000	19839000	0	0	4	4959800	4959800	0	0	0	0
Q8PNF8	Q8PNF8	8	8	8	tr|Q8PNF8|Q8PNF8_XANAC Outer membrane protein Slp OS=Xanthomonas axonopodis pv. citri (strain 306) OX=190486 GN=slp PE=4 SV=1	1	8	8	8	2	7	6	2	7	6	2	7	6	59	59	59	18.092	166	166	0.458	19	2	1	1	1	0	119.84	By MS/MS	By MS/MS	By MS/MS	16.9	57.2	44	49474000	2028300	21079000	26366000	11	4497600	184390	1916300	2396900	779770	57818000
Q8PNH3	Q8PNH3	6	6	6	sp|Q8PNH3|KDKA_XANAC 3-deoxy-D-manno-octulosonic acid kinase OS=Xanthomonas axonopodis pv. citri (strain 306) OX=190486 GN=kdkA PE=3 SV=1	1	6	6	6	6	0	0	6	0	0	6	0	0	27.3	27.3	27.3	28.435	249	249	2			7			0	51.264	By MS/MS			27.3	0	0	8356200	8356200	0	0	11	759660	759660	0	0	0	0
Q8PNI0	Q8PNI0	1	1	1	sp|Q8PNI0|GLO2_XANAC Hydroxyacylglutathione hydrolase OS=Xanthomonas axonopodis pv. citri (strain 306) OX=190486 GN=gloB PE=3 SV=1	1	1	1	1	1	0	0	1	0	0	1	0	0	5.9	5.9	5.9	27.886	255	255	2.83		1	1	2	2	0	3.2977	By MS/MS			5.9	0	0	78390000	78390000	0	0	13	6030000	6030000	0	0	0	0
Q8PNI2	Q8PNI2	2	2	2	tr|Q8PNI2|Q8PNI2_XANAC Peptidylprolyl isomerase OS=Xanthomonas axonopodis pv. citri (strain 306) OX=190486 GN=ppiD PE=4 SV=1	1	2	2	2	0	1	2	0	1	2	0	1	2	4.6	4.6	4.6	71.194	656	656	0	3					0	6.4189		By MS/MS	By MS/MS	0	2.4	4.6	539830	0	150300	389530	39	13842	0	3853.8	9988.1	0	0
Q8PNI5	Q8PNI5	2	2	2	sp|Q8PNI5|CLPP_XANAC ATP-dependent Clp protease proteolytic subunit OS=Xanthomonas axonopodis pv. citri (strain 306) OX=190486 GN=clpP PE=3 SV=1	1	2	2	2	1	1	1	1	1	1	1	1	1	13.5	13.5	13.5	22.796	208	208	0.333	2	1				0.0070721	2.3054	By MS/MS	By MS/MS	By matching	8.2	5.3	5.3	657670	254790	269740	133140	11	59788	23163	24522	12104	0	0
Q8PNJ7	Q8PNJ7	14	14	14	tr|Q8PNJ7|Q8PNJ7_XANAC Uncharacterized protein OS=Xanthomonas axonopodis pv. citri (strain 306) OX=190486 GN=XAC1062 PE=4 SV=1	1	14	14	14	13	7	6	13	7	6	13	7	6	59.2	59.2	59.2	29.929	287	287	1.26	13	5	19	2		0	292.32	By MS/MS	By MS/MS	By MS/MS	53.3	23	17.1	671960000	655110000	10610000	6240200	16	41997000	40944000	663130	390020	88751000	26698000
Q8PNK9	Q8PNK9	4	4	4	tr|Q8PNK9|Q8PNK9_XANAC Isocitrate dehydrogenase OS=Xanthomonas axonopodis pv. citri (strain 306) OX=190486 GN=icd PE=4 SV=1	1	4	4	4	3	4	4	3	4	4	3	4	4	18.5	18.5	18.5	35.589	335	335	0.867	9	1	3	2		0	51.672	By MS/MS	By MS/MS	By MS/MS	13.1	18.5	18.5	19122000	6117900	7703300	5301300	12	1593500	509820	641950	441770	1611500	38084000
Q8PNL2	Q8PNL2	7	7	7	tr|Q8PNL2|Q8PNL2_XANAC Putative beta-barrel assembly-enhancing protease OS=Xanthomonas axonopodis pv. citri (strain 306) OX=190486 GN=XAC1043 PE=3 SV=1	1	7	7	7	5	5	5	5	5	5	5	5	5	17.5	17.5	17.5	59.783	548	548	1.73	10		3	4	5	0	18.494	By MS/MS	By MS/MS	By MS/MS	12.2	13.1	13.1	10839000	7013700	2109000	1716600	29	373770	241850	72725	59194	1045000	7290300
Q8PNM0	Q8PNM0	2	2	2	tr|Q8PNM0|Q8PNM0_XANAC Peptidyl-Asp metalloendopeptidase OS=Xanthomonas axonopodis pv. citri (strain 306) OX=190486 GN=XAC1034 PE=4 SV=1	1	2	2	2	2	0	0	2	0	0	2	0	0	7.2	7.2	7.2	44.221	417	417	3				2		0	14.516	By MS/MS			7.2	0	0	1346900	1346900	0	0	19	70890	70890	0	0	0	0
Q8PNM3	Q8PNM3	4	4	4	tr|Q8PNM3|Q8PNM3_XANAC Colicin V production protein OS=Xanthomonas axonopodis pv. citri (strain 306) OX=190486 GN=cvpA PE=4 SV=1	1	4	4	4	1	4	4	1	4	4	1	4	4	23.4	23.4	23.4	26.2	252	252	0.222	8		1			0	35.935	By MS/MS	By MS/MS	By MS/MS	4.8	23.4	23.4	13949000	1144700	8647900	4156600	14	996370	81762	617710	296900	0	32556000
Q8PNM4	Q8PNM4	3	3	3	tr|Q8PNM4|Q8PNM4_XANAC Uncharacterized protein OS=Xanthomonas axonopodis pv. citri (strain 306) OX=190486 GN=XAC1030 PE=4 SV=1	1	3	3	3	2	3	3	2	3	3	2	3	3	14.9	14.9	14.9	35.642	355	355	0.889	6		1	2		0	20.823	By MS/MS	By MS/MS	By MS/MS	7.3	14.9	14.9	7902400	3773200	2492800	1636400	13	607880	290250	191750	125880	2546300	14179000
Q8PNN1	Q8PNN1	6	6	6	tr|Q8PNN1|Q8PNN1_XANAC TonB-dependent receptor OS=Xanthomonas axonopodis pv. citri (strain 306) OX=190486 GN=fecA PE=3 SV=1	1	6	6	6	6	0	0	6	0	0	6	0	0	10.8	10.8	10.8	87.982	806	806	3.42			1	5	6	0	60.7	By MS/MS			10.8	0	0	16648000	16648000	0	0	35	475660	475660	0	0	0	0
Q8PNN7	Q8PNN7	3	3	3	tr|Q8PNN7|Q8PNN7_XANAC ABC transporter sulfate binding protein OS=Xanthomonas axonopodis pv. citri (strain 306) OX=190486 GN=sbp PE=1 SV=1	1	3	3	3	0	3	2	0	3	2	0	3	2	14.8	14.8	14.8	37.864	338	338	0	5					0	3.7115		By MS/MS	By MS/MS	0	14.8	11.2	1710600	0	1147300	563300	21	81456	0	54632	26824	0	3785500
Q8PNP1	Q8PNP1	3	3	3	tr|Q8PNP1|Q8PNP1_XANAC Uncharacterized protein OS=Xanthomonas axonopodis pv. citri (strain 306) OX=190486 GN=XAC1013 PE=4 SV=1	1	3	3	3	0	3	3	0	3	3	0	3	3	22.8	22.8	22.8	17.81	171	171	0	8					0	12.904		By MS/MS	By MS/MS	0	22.8	22.8	6347300	0	2410400	3937000	7	906760	0	344340	562420	0	11405000
Q8PNP2	Q8PNP2	28	28	28	tr|Q8PNP2|Q8PNP2_XANAC Outer membrane protein OS=Xanthomonas axonopodis pv. citri (strain 306) OX=190486 GN=mopB PE=4 SV=1	1	28	28	28	27	17	18	27	17	18	27	17	18	59.5	59.5	59.5	39.447	365	365	2.48	90	26	72	359	73	0	323.31	By MS/MS	By MS/MS	By MS/MS	57.5	47.1	47.1	29024000000	26995000000	900550000	1128700000	18	1612400000	1499700000	50030000	62706000	3791400000	1382700000
Q8PNP9	Q8PNP9	1	1	1	tr|Q8PNP9|Q8PNP9_XANAC Peptidyl-prolyl cis-trans isomerase OS=Xanthomonas axonopodis pv. citri (strain 306) OX=190486 GN=ppiB PE=3 SV=1	1	1	1	1	0	1	0	0	1	0	0	1	0	6.1	6.1	6.1	17.456	164	164	0	1					0	3.251		By MS/MS		0	6.1	0	337350	0	337350	0	7	48193	0	48193	0	0	0
Q8PNQ0	Q8PNQ0	2	2	2	tr|Q8PNQ0|Q8PNQ0_XANAC GTP-binding elongation factor protein OS=Xanthomonas axonopodis pv. citri (strain 306) OX=190486 GN=typA PE=4 SV=1	1	2	2	2	0	2	2	0	2	2	0	2	2	4.4	4.4	4.4	67.333	609	609	0	4					0	4.0514		By MS/MS	By MS/MS	0	4.4	4.4	965060	0	478090	486960	31	31131	0	15422	15708	0	3288200
Q8PNQ2	Q8PNQ2	1	1	1	tr|Q8PNQ2|Q8PNQ2_XANAC Glu-tRNAGln amidotransferase A subunit OS=Xanthomonas axonopodis pv. citri (strain 306) OX=190486 GN=gatAX PE=4 SV=1	1	1	1	1	1	0	0	1	0	0	1	0	0	4.7	4.7	4.7	52.773	509	509	3.5				1	1	0	3.8402	By MS/MS			4.7	0	0	867620	867620	0	0	23	37723	37723	0	0	0	0
Q8PNQ5	Q8PNQ5	6	6	6	tr|Q8PNQ5|Q8PNQ5_XANAC Colicin I receptor OS=Xanthomonas axonopodis pv. citri (strain 306) OX=190486 GN=cirA PE=4 SV=1	1	6	6	6	5	1	2	5	1	2	5	1	2	12	12	12	76.5	707	707	2.64	3			3	5	0	36.835	By MS/MS	By MS/MS	By MS/MS	9.3	2	4.7	11311000	10983000	71660	256120	28	403970	392260	2559.3	9147	0	0
Q8PNQ7	Q8PNQ7	7	7	7	sp|Q8PNQ7|RL17_XANAC 50S ribosomal protein L17 OS=Xanthomonas axonopodis pv. citri (strain 306) OX=190486 GN=rplQ PE=3 SV=1	1	7	7	7	1	7	7	1	7	7	1	7	7	53.5	53.5	53.5	14.317	127	127	0.0476	20	1				0	18.117	By MS/MS	By MS/MS	By MS/MS	7.9	53.5	53.5	93902000	2916800	72936000	18050000	6	15650000	486130	12156000	3008300	0	271710000
Q8PNQ8	Q8PNQ8	3	3	3	tr|Q8PNQ8|Q8PNQ8_XANAC Protein translocase subunit SecY OS=Xanthomonas axonopodis pv. citri (strain 306) OX=190486 GN=secY PE=3 SV=1	1	3	3	3	1	2	2	1	2	2	1	2	2	8.4	8.4	8.4	47.994	454	454	0.2	4	1				0	14.534	By MS/MS	By MS/MS	By MS/MS	3.1	5.3	5.3	11989000	9750500	1454100	784700	10	1198900	975050	145410	78470	0	6492500
Q8PNQ9	Q8PNQ9	4	4	4	sp|Q8PNQ9|RL15_XANAC 50S ribosomal protein L15 OS=Xanthomonas axonopodis pv. citri (strain 306) OX=190486 GN=rplO PE=3 SV=1	1	4	4	4	0	4	3	0	4	3	0	4	3	32	32	32	15.334	147	147	0	7					0	11.698		By MS/MS	By MS/MS	0	32	23.8	7197000	0	6532100	664830	7	1028100	0	933160	94976	0	24820000
Q8PNR0	Q8PNR0	1	1	1	sp|Q8PNR0|RL30_XANAC 50S ribosomal protein L30 OS=Xanthomonas axonopodis pv. citri (strain 306) OX=190486 GN=rpmD PE=3 SV=2	1	1	1	1	0	1	1	0	1	1	0	1	1	17.5	17.5	17.5	7.2073	63	63	0	3					0.0042796	2.3998		By MS/MS	By MS/MS	0	17.5	17.5	3796000	0	3561900	234170	1	3796000	0	3561900	234170	0	0
Q8PNR1	Q8PNR1	2	2	2	sp|Q8PNR1|RL18_XANAC 50S ribosomal protein L18 OS=Xanthomonas axonopodis pv. citri (strain 306) OX=190486 GN=rplR PE=3 SV=1	1	2	2	2	1	2	2	1	2	2	1	2	2	24.4	24.4	24.4	12.802	119	119	0.143	6	1				0	13.307	By MS/MS	By MS/MS	By MS/MS	10.9	24.4	24.4	10107000	5148600	3089900	1868100	4	2526700	1287200	772490	467020	0	20473000
Q8PNR2	Q8PNR2	2	2	2	sp|Q8PNR2|RL6_XANAC 50S ribosomal protein L6 OS=Xanthomonas axonopodis pv. citri (strain 306) OX=190486 GN=rplF PE=3 SV=1	1	2	2	2	1	1	1	1	1	1	1	1	1	12.6	12.6	12.6	18.278	175	175	0.333	2	1				0	7.5165	By MS/MS	By MS/MS	By MS/MS	4.6	8	8	3739200	3156900	414460	167880	8	467400	394610	51808	20985	0	0
Q8PNR3	Q8PNR3	7	7	7	sp|Q8PNR3|RS8_XANAC 30S ribosomal protein S8 OS=Xanthomonas axonopodis pv. citri (strain 306) OX=190486 GN=rpsH PE=3 SV=1	1	7	7	7	2	7	7	2	7	7	2	7	7	57.6	57.6	57.6	14.275	132	132	0.0769	24	2				0	49.023	By MS/MS	By MS/MS	By MS/MS	19.7	57.6	57.6	29171000	4343500	19050000	5778300	10	2917100	434350	1905000	577830	1455300	43456000
Q8PNR4	Q8PNR4	8	8	8	sp|Q8PNR4|RL5_XANAC 50S ribosomal protein L5 OS=Xanthomonas axonopodis pv. citri (strain 306) OX=190486 GN=rplE PE=3 SV=1	1	8	8	8	1	8	8	1	8	8	1	8	8	35	35	35	20.128	180	180	0.269	23	1	1		1	0	21.756	By MS/MS	By MS/MS	By MS/MS	4.4	35	35	135900000	3083500	111650000	21169000	12	11325000	256960	9304300	1764100	0	372280000
Q8PNR8	Q8PNR8	3	3	3	sp|Q8PNR8|RL16_XANAC 50S ribosomal protein L16 OS=Xanthomonas axonopodis pv. citri (strain 306) OX=190486 GN=rplP PE=3 SV=1	1	3	3	3	0	3	3	0	3	3	0	3	3	31.4	31.4	31.4	15.499	137	137	0	12					0	44.525		By MS/MS	By MS/MS	0	31.4	31.4	24055000	0	14661000	9393500	5	4811000	0	2932300	1878700	0	49296000
Q8PNR9	Q8PNR9	4	4	4	sp|Q8PNR9|RS3_XANAC 30S ribosomal protein S3 OS=Xanthomonas axonopodis pv. citri (strain 306) OX=190486 GN=rpsC PE=3 SV=1	1	4	4	4	1	4	4	1	4	4	1	4	4	19.3	19.3	19.3	27.466	244	244	0.111	8	1				0	13.091	By MS/MS	By MS/MS	By MS/MS	7.8	19.3	19.3	9102800	1246300	5490500	2365900	13	700210	95871	422350	182000	0	20756000
Q8PNS1	Q8PNS1	5	5	5	sp|Q8PNS1|RL2_XANAC 50S ribosomal protein L2 OS=Xanthomonas axonopodis pv. citri (strain 306) OX=190486 GN=rplB PE=3 SV=1	1	5	5	5	1	5	5	1	5	5	1	5	5	20.4	20.4	20.4	29.898	275	275	0.0909	10	1				0	29.65	By MS/MS	By MS/MS	By MS/MS	5.1	20.4	20.4	15654000	2225200	9713000	3715400	14	1118100	158940	693780	265390	0	31946000
Q8PNS2	Q8PNS2	5	5	5	sp|Q8PNS2|RL23_XANAC 50S ribosomal protein L23 OS=Xanthomonas axonopodis pv. citri (strain 306) OX=190486 GN=rplW PE=3 SV=1	1	5	5	5	0	5	4	0	5	4	0	5	4	49.5	49.5	49.5	11.043	99	99	0	9					0	28.229		By MS/MS	By MS/MS	0	49.5	31.3	24514000	0	20444000	4069800	4	6128500	0	5111000	1017400	0	79261000
Q8PNS3	Q8PNS3	2	2	2	sp|Q8PNS3|RL4_XANAC 50S ribosomal protein L4 OS=Xanthomonas axonopodis pv. citri (strain 306) OX=190486 GN=rplD PE=3 SV=1	1	2	2	2	0	2	2	0	2	2	0	2	2	12.4	12.4	12.4	21.769	201	201	0	10					0	31.195		By MS/MS	By MS/MS	0	12.4	12.4	8624400	0	3335800	5288600	10	862440	0	333580	528860	0	28870000
Q8PNS6	Q8PNS6	4	4	4	sp|Q8PNS6|EFG_XANAC Elongation factor G OS=Xanthomonas axonopodis pv. citri (strain 306) OX=190486 GN=fusA PE=3 SV=1	1	4	4	4	3	2	2	3	2	2	3	2	2	8.1	8.1	8.1	77.634	705	705	2	4			2	3	0	32.196	By MS/MS	By MS/MS	By MS/MS	6.2	4.3	4.3	2975000	2423500	295330	256140	37	80405	65500	7981.9	6922.7	0	1558300
Q8PNS7	Q8PNS7	4	4	4	sp|Q8PNS7|RS7_XANAC 30S ribosomal protein S7 OS=Xanthomonas axonopodis pv. citri (strain 306) OX=190486 GN=rpsG PE=3 SV=1	1	4	4	4	0	3	3	0	3	3	0	3	3	23.2	23.2	23.2	17.274	155	155	0	6					0	15.167		By MS/MS	By MS/MS	0	22.6	16.8	6647200	0	5192900	1454200	10	664720	0	519290	145420	0	24143000
Q8PNS9	Q8PNS9	41	41	41	sp|Q8PNS9|RPOC_XANAC DNA-directed RNA polymerase subunit beta OS=Xanthomonas axonopodis pv. citri (strain 306) OX=190486 GN=rpoC PE=3 SV=1	1	41	41	41	34	18	18	34	18	18	34	18	18	32.2	32.2	32.2	155.13	1404	1404	1.95	37	11	16	10	35	0	323.31	By MS/MS	By MS/MS	By MS/MS	26.9	13.1	13.7	295030000	255340000	27903000	11781000	85	3470900	3004000	328270	138600	48721000	91068000
Q8PNT0	Q8PNT0	37	37	37	sp|Q8PNT0|RPOB_XANAC DNA-directed RNA polymerase subunit beta OS=Xanthomonas axonopodis pv. citri (strain 306) OX=190486 GN=rpoB PE=3 SV=1	1	37	37	37	27	17	15	27	17	15	27	17	15	28.4	28.4	28.4	154.2	1383	1383	1.69	34	5	5	1	25	0	264.05	By MS/MS	By MS/MS	By MS/MS	23.5	12.5	12.4	145840000	112250000	21478000	12114000	73	1997900	1537700	294220	165950	10879000	37028000
Q8PNT1	Q8PNT1	1	1	1	sp|Q8PNT1|RL7_XANAC 50S ribosomal protein L7/L12 OS=Xanthomonas axonopodis pv. citri (strain 306) OX=190486 GN=rplL PE=3 SV=1	1	1	1	1	0	1	1	0	1	1	0	1	1	11.6	11.6	11.6	12.515	121	121	0	4					0	37.762		By MS/MS	By MS/MS	0	11.6	11.6	3063400	0	1714500	1348900	5	612670	0	342890	269780	0	12903000
Q8PNT2	Q8PNT2	3	3	3	sp|Q8PNT2|RL10_XANAC 50S ribosomal protein L10 OS=Xanthomonas axonopodis pv. citri (strain 306) OX=190486 GN=rplJ PE=3 SV=1	1	3	3	3	1	2	1	1	2	1	1	2	1	18.6	18.6	18.6	18.351	177	177	0.75	3			1		0	6.3102	By MS/MS	By MS/MS	By matching	4	14.7	7.3	1466800	0	1137800	328950	10	146680	0	113780	32895	0	0
Q8PNT4	Q8PNT4	3	3	3	sp|Q8PNT4|RL11_XANAC 50S ribosomal protein L11 OS=Xanthomonas axonopodis pv. citri (strain 306) OX=190486 GN=rplK PE=3 SV=1	1	3	3	3	2	2	1	2	2	1	2	2	1	33.8	33.8	33.8	14.84	142	142	0.5	5	2	1			0	34.866	By MS/MS	By MS/MS	By MS/MS	23.9	21.8	12	24548000	3985400	16003000	4560100	11	2231700	362310	1454800	414550	0	108780000
Q8PNT9	Q8PNT9	1	1	1	sp|Q8PNT9|RL25_XANAC 50S ribosomal protein L25 OS=Xanthomonas axonopodis pv. citri (strain 306) OX=190486 GN=rplY PE=3 SV=1	1	1	1	1	1	0	0	1	0	0	1	0	0	5.2	5.2	5.2	23.35	211	211	2			1			0.0029586	2.7195	By MS/MS			5.2	0	0	435670	435670	0	0	7	62239	62239	0	0	0	0
Q8PNU2	Q8PNU2	5	5	5	sp|Q8PNU2|LOLB_XANAC Outer-membrane lipoprotein LolB OS=Xanthomonas axonopodis pv. citri (strain 306) OX=190486 GN=lolB PE=3 SV=1	1	5	5	5	0	5	5	0	5	5	0	5	5	24	24	24	23.201	217	217	0	10					0	17.942		By MS/MS	By MS/MS	0	24	24	14316000	0	7023200	7293300	12	1193000	0	585270	607770	0	17331000
Q8PNU3	Q8PNU3	13	13	13	tr|Q8PNU3|Q8PNU3_XANAC TPR_REGION domain-containing protein OS=Xanthomonas axonopodis pv. citri (strain 306) OX=190486 GN=XAC0946 PE=4 SV=1	1	13	13	13	10	9	7	10	9	7	10	9	7	29	29	29	61.884	565	565	1.83	16	1	2	7	10	0	56.998	By MS/MS	By MS/MS	By MS/MS	21.2	19.5	17.3	42810000	32778000	5674600	4357700	32	1337800	1024300	177330	136180	4665000	15708000
Q8PNZ7	Q8PNZ7	2	2	2	tr|Q8PNZ7|Q8PNZ7_XANAC Uncharacterized protein OS=Xanthomonas axonopodis pv. citri (strain 306) OX=190486 GN=XAC0891 PE=4 SV=1	1	2	2	2	0	2	2	0	2	2	0	2	2	44	44	44	7.6037	75	75	0	4					0	8.0184		By MS/MS	By MS/MS	0	44	44	2619900	0	1215700	1404200	5	523970	0	243140	280830	0	7258900
Q8PP00	Q8PP00	9	9	9	tr|Q8PP00|Q8PP00_XANAC Glucose-fructose oxidoreductase OS=Xanthomonas axonopodis pv. citri (strain 306) OX=190486 GN=gfo PE=4 SV=1	1	9	9	9	9	1	1	9	1	1	9	1	1	27	27	27	41.618	378	378	2.43	2		2	10		0	57.16	By MS/MS	By matching	By MS/MS	27	2.6	2.6	149180000	148670000	168570	332900	20	7458800	7433700	8428.4	16645	0	0
Q8PP01	Q8PP01	5	5	5	tr|Q8PP01|Q8PP01_XANAC Gluconolactonase OS=Xanthomonas axonopodis pv. citri (strain 306) OX=190486 GN=XAC0887 PE=4 SV=1	1	5	5	5	0	4	5	0	4	5	0	4	5	30.4	30.4	30.4	30.501	286	286	0	9					0	46.856		By MS/MS	By MS/MS	0	26.9	30.4	2086300	0	542130	1544200	15	139090	0	36142	102950	0	2096600
Q8PP03	Q8PP03	1	1	1	tr|Q8PP03|Q8PP03_XANAC EF-hand domain-containing protein OS=Xanthomonas axonopodis pv. citri (strain 306) OX=190486 GN=XAC0885 PE=4 SV=1	1	1	1	1	0	1	1	0	1	1	0	1	1	9.9	9.9	9.9	20.774	192	192	0	4					0	11.246		By MS/MS	By MS/MS	0	9.9	9.9	1396400	0	574120	822310	10	139640	0	57412	82231	0	3452200
Q8PP04	Q8PP04	1	1	1	tr|Q8PP04|Q8PP04_XANAC Transcriptional regulator marR family OS=Xanthomonas axonopodis pv. citri (strain 306) OX=190486 GN=XAC0884 PE=4 SV=1	1	1	1	1	0	1	1	0	1	1	0	1	1	5.7	5.7	5.7	16.705	157	157	0	2					0.0028818	2.5195		By MS/MS	By matching	0	5.7	5.7	3320700	0	2418700	902030	10	332070	0	241870	90203	0	0
Q8PP20	Q8PP20	5	5	5	tr|Q8PP20|Q8PP20_XANAC Uncharacterized protein OS=Xanthomonas axonopodis pv. citri (strain 306) OX=190486 GN=XAC0868 PE=4 SV=1	1	5	5	5	2	4	3	2	4	3	2	4	3	29.4	29.4	29.4	28.092	269	269	0.545	7	2	2			0	21.573	By MS/MS	By MS/MS	By MS/MS	15.6	18.2	15.2	12534000	6095200	4166900	2271800	10	1253400	609520	416690	227180	0	16245000
Q8PP22	Q8PP22	18	18	18	sp|Q8PP22|LPTD_XANAC LPS-assembly protein LptD OS=Xanthomonas axonopodis pv. citri (strain 306) OX=190486 GN=lptD PE=3 SV=2	1	18	18	18	17	6	6	17	6	6	17	6	6	30.6	30.6	30.6	92.242	813	813	2.48	13		3	12	18	0	234.02	By MS/MS	By MS/MS	By MS/MS	30.6	10.6	10.6	72820000	57507000	6158000	9155200	47	1549400	1223600	131020	194790	6292000	17302000
Q8PP23	Q8PP23	22	22	22	sp|Q8PP23|SURA_XANAC Chaperone SurA OS=Xanthomonas axonopodis pv. citri (strain 306) OX=190486 GN=surA PE=3 SV=1	1	22	22	22	14	22	20	14	22	20	14	22	20	54	54	54	50.113	463	463	0.93	57	1	8	17	3	0	323.31	By MS/MS	By MS/MS	By MS/MS	36.3	54	48.8	117890000	58849000	36502000	22535000	27	4366100	2179600	1351900	834620	10376000	78715000
Q8PP46	Q8PP46	1	1	1	sp|Q8PP46|TYSY_XANAC Thymidylate synthase OS=Xanthomonas axonopodis pv. citri (strain 306) OX=190486 GN=thyA PE=3 SV=1	1	1	1	1	0	1	1	0	1	1	0	1	1	4.9	4.9	4.9	30.129	264	264	0	2					0	3.2345		By MS/MS	By MS/MS	0	4.9	4.9	683720	0	478150	205570	10	68372	0	47815	20557	0	0
Q8PP47	Q8PP47	4	4	4	sp|Q8PP47|LGT_XANAC Phosphatidylglycerol--prolipoprotein diacylglyceryl transferase OS=Xanthomonas axonopodis pv. citri (strain 306) OX=190486 GN=lgt PE=3 SV=1	1	4	4	4	4	0	0	4	0	0	4	0	0	16.9	16.9	16.9	32.741	296	296	2			5			0	19.302	By MS/MS			16.9	0	0	17237000	17237000	0	0	11	1567000	1567000	0	0	0	0
Q8PP50	Q8PP50	5	5	5	tr|Q8PP50|Q8PP50_XANAC Uncharacterized protein OS=Xanthomonas axonopodis pv. citri (strain 306) OX=190486 GN=XAC0838 PE=3 SV=1	1	5	5	5	3	2	2	3	2	2	3	2	2	35.4	35.4	35.4	23.73	212	212	0.5	4	4				0	24.537	By MS/MS	By MS/MS	By MS/MS	17.5	17.9	17.9	22081000	21402000	444010	235380	14	1577200	1528700	31715	16813	0	2441200
Q8PP52	Q8PP52	5	5	5	tr|Q8PP52|Q8PP52_XANAC SGNH_hydro domain-containing protein OS=Xanthomonas axonopodis pv. citri (strain 306) OX=190486 GN=XAC0836 PE=4 SV=1	1	5	5	5	5	2	0	5	2	0	5	2	0	26.6	26.6	26.6	23.922	214	214	1.43	2		5			0	69.585	By MS/MS	By MS/MS		26.6	10.3	0	4648400	3607500	1040900	0	15	309890	240500	69391	0	0	0
Q8PP55	Q8PP55	6	6	6	tr|Q8PP55|Q8PP55_XANAC Acyl-CoA thioesterase I OS=Xanthomonas axonopodis pv. citri (strain 306) OX=190486 GN=tesA PE=4 SV=1	1	6	6	6	6	0	0	6	0	0	6	0	0	39.4	39.4	39.4	22.054	208	208	1		8				0	18.736	By MS/MS			39.4	0	0	40376000	40376000	0	0	11	3670500	3670500	0	0	0	0
Q8PP65	Q8PP65	18	18	18	tr|Q8PP65|Q8PP65_XANAC Outer membrane hemin receptor OS=Xanthomonas axonopodis pv. citri (strain 306) OX=190486 GN=phuR PE=3 SV=1	1	18	18	18	15	7	8	15	7	8	15	7	8	28.3	28.3	28.3	86.053	782	782	2.38	15		4	13	18	0	216.13	By MS/MS	By MS/MS	By MS/MS	24.6	11.6	12.8	104830000	96790000	4559000	3477300	46	2278800	2104100	99109	75594	6119100	14330000
Q8PP69	Q8PP69	2	2	2	tr|Q8PP69|Q8PP69_XANAC Nucleoside transporter OS=Xanthomonas axonopodis pv. citri (strain 306) OX=190486 GN=yeiM PE=3 SV=1	1	2	2	2	1	1	1	1	1	1	1	1	1	6.9	6.9	6.9	45.164	432	432	1	2			1		0	4.1069	By MS/MS	By MS/MS	By matching	4.2	2.8	2.8	1233800	804800	220050	208930	14	88127	57485	15718	14924	0	0
Q8PP75	Q8PP75	5	5	5	sp|Q8PP75|METK_XANAC S-adenosylmethionine synthase OS=Xanthomonas axonopodis pv. citri (strain 306) OX=190486 GN=metK PE=3 SV=1	1	5	5	5	3	3	2	3	3	2	3	3	2	16.6	16.6	16.6	43.662	403	403	0.5	7	1	2			0	17.643	By MS/MS	By MS/MS	By MS/MS	12.2	8.2	6.5	8435300	2282800	4590400	1562200	20	421770	114140	229520	78109	0	33299000
Q8PP76	Q8PP76	2	2	2	tr|Q8PP76|Q8PP76_XANAC Phosphoanhydride phosphohydrolase OS=Xanthomonas axonopodis pv. citri (strain 306) OX=190486 GN=appA PE=4 SV=1	1	2	2	2	2	0	0	2	0	0	2	0	0	6.1	6.1	6.1	41.566	392	392	3.33				2	1	0.0014881	2.7572	By MS/MS			6.1	0	0	7387400	7387400	0	0	16	461710	461710	0	0	0	0
Q8PP77	Q8PP77	25	25	25	tr|Q8PP77|Q8PP77_XANAC TonB-dependent receptor OS=Xanthomonas axonopodis pv. citri (strain 306) OX=190486 GN=cirA PE=3 SV=1	1	25	25	25	19	19	17	19	19	17	19	19	17	40	40	40	101.26	937	937	1.65	42	2	5	11	23	0	184.38	By MS/MS	By MS/MS	By MS/MS	33.4	30.4	27.4	140770000	100710000	19651000	20407000	43	3273600	2342000	457010	474590	8694100	35063000
Q8PP83	Q8PP83	4	4	4	tr|Q8PP83|Q8PP83_XANAC Peptidase_S9 domain-containing protein OS=Xanthomonas axonopodis pv. citri (strain 306) OX=190486 GN=XAC0805 PE=4 SV=1	1	4	4	4	3	2	2	3	2	2	3	2	2	8.8	8.8	8.8	91.878	844	844	1.88	4			1	3	0	23.838	By MS/MS	By MS/MS	By MS/MS	6.5	3.9	3.9	2530900	2179900	188280	162760	41	61730	53168	4592.2	3969.8	0	966730
Q8PP90	Q8PP90	7	7	7	tr|Q8PP90|Q8PP90_XANAC Alpha-amylase OS=Xanthomonas axonopodis pv. citri (strain 306) OX=190486 GN=amy PE=3 SV=1	1	7	7	7	7	0	0	7	0	0	7	0	0	21.7	21.7	21.7	51.748	475	475	2.9			1	9		0	135.17	By MS/MS			21.7	0	0	29956000	29956000	0	0	21	1426500	1426500	0	0	0	0
Q8PP96	Q8PP96	3	3	3	tr|Q8PP96|Q8PP96_XANAC Glyco_hydro_2_C domain-containing protein OS=Xanthomonas axonopodis pv. citri (strain 306) OX=190486 GN=XAC0792 PE=4 SV=1	1	3	3	3	1	1	2	1	1	2	1	1	2	9.9	9.9	9.9	51.813	474	474	0.2	4	1				0	6.4749	By MS/MS	By MS/MS	By MS/MS	3.2	2.3	6.8	354130	0	115050	239080	28	12648	0	4108.9	8538.7	0	0
Q8PP97	Q8PP97	1	1	1	tr|Q8PP97|Q8PP97_XANAC Methylenetetrahydrofolate reductase OS=Xanthomonas axonopodis pv. citri (strain 306) OX=190486 GN=metF PE=3 SV=1	1	1	1	1	1	0	0	1	0	0	1	0	0	5.1	5.1	5.1	30.306	275	275	1		1				1	-2	By MS/MS			5.1	0	0	14211000	14211000	0	0	14	1015100	1015100	0	0	0	0
Q8PPA0	Q8PPA0	10	10	10	sp|Q8PPA0|SECA_XANAC Protein translocase subunit SecA OS=Xanthomonas axonopodis pv. citri (strain 306) OX=190486 GN=secA PE=3 SV=1	1	10	10	10	2	8	8	2	8	8	2	8	8	12.2	12.2	12.2	102.46	912	912	0.381	19				2	0	73.697	By MS/MS	By MS/MS	By MS/MS	3.1	9.4	10.1	5365700	818870	2598200	1948600	49	109500	16712	53025	39767	0	6683600
Q8PPA5	Q8PPA5	4	4	4	tr|Q8PPA5|Q8PPA5_XANAC Cell division protein FtsQ OS=Xanthomonas axonopodis pv. citri (strain 306) OX=190486 GN=ftsQ PE=3 SV=1	1	4	4	4	4	1	1	4	1	1	4	1	1	14	14	14	31.007	278	278	1.33	2		4			0	42.986	By MS/MS	By MS/MS	By MS/MS	14	4.3	4.3	35325000	34410000	563910	351150	17	2078000	2024100	33171	20656	0	0
Q8PPA9	Q8PPA9	1	1	1	tr|Q8PPA9|Q8PPA9_XANAC Probable peptidoglycan glycosyltransferase FtsW OS=Xanthomonas axonopodis pv. citri (strain 306) OX=190486 GN=ftsW PE=3 SV=1	1	1	1	1	1	0	0	1	0	0	1	0	0	5.7	5.7	5.7	49.322	458	458	3			1	1	1	0.0029412	2.6928	By MS/MS			5.7	0	0	631920	631920	0	0	15	42128	42128	0	0	0	0
Q8PPC1	Q8PPC1	28	28	28	tr|Q8PPC1|Q8PPC1_XANAC Uncharacterized protein OS=Xanthomonas axonopodis pv. citri (strain 306) OX=190486 GN=XAC0765 PE=4 SV=1	1	28	28	28	26	20	21	26	20	21	26	20	21	64.6	64.6	64.6	59.693	576	576	1.97	48	11	21	31	36	0	323.31	By MS/MS	By MS/MS	By MS/MS	64.6	42.4	47.7	767230000	629180000	68328000	69729000	29	26456000	21696000	2356200	2404400	44254000	130820000
Q8PPC4	Q8PPC4	2	2	2	tr|Q8PPC4|Q8PPC4_XANAC D-lactate dehydrogenase OS=Xanthomonas axonopodis pv. citri (strain 306) OX=190486 GN=dld PE=4 SV=1	1	2	2	2	2	0	0	2	0	0	2	0	0	4.3	4.3	4.3	47.742	461	461	4					2	0.001506	2.9262	By MS/MS			4.3	0	0	605180	605180	0	0	20	30259	30259	0	0	0	0
Q8PPD9	Q8PPD9	12	12	12	tr|Q8PPD9|Q8PPD9_XANAC Uncharacterized protein OS=Xanthomonas axonopodis pv. citri (strain 306) OX=190486 GN=XAC0747 PE=4 SV=1	1	12	12	12	12	3	3	12	3	3	12	3	3	60.4	60.4	60.4	22.408	207	207	1.26	8	86	17	8	2	0	323.31	By MS/MS	By MS/MS	By MS/MS	60.4	30.4	30.4	4320900000	4309900000	2511200	8454400	8	540110000	538740000	313900	1056800	2741800000	15343000
Q8PPF5	Q8PPF5	2	2	2	tr|Q8PPF5|Q8PPF5_XANAC Glycos_transf_1 domain-containing protein OS=Xanthomonas axonopodis pv. citri (strain 306) OX=190486 GN=XAC0731 PE=4 SV=1	1	2	2	2	1	1	1	1	1	1	1	1	1	7.7	7.7	7.7	40.541	366	366	1	2			1		0	3.8945	By MS/MS	By MS/MS	By matching	3.6	4.1	4.1	885610	531700	235800	118120	19	46611	27984	12410	6216.8	0	0
Q8PPG0	Q8PPG0	3	3	3	tr|Q8PPG0|Q8PPG0_XANAC Methyl parathion hydrolase OS=Xanthomonas axonopodis pv. citri (strain 306) OX=190486 GN=mpd PE=4 SV=1	1	3	3	3	1	1	2	1	1	2	1	1	2	11.2	11.2	11.2	36.209	340	340	0.5	3		1			0	4.2473	By MS/MS	By MS/MS	By MS/MS	3.2	2.4	7.9	826380	556510	133780	136090	11	75125	50592	12162	12371	0	0
Q8PPG2	Q8PPG2	5	5	5	tr|Q8PPG2|Q8PPG2_XANAC Cytochrome C4 OS=Xanthomonas axonopodis pv. citri (strain 306) OX=190486 GN=cycA PE=4 SV=1	1	5	5	5	5	0	0	5	0	0	5	0	0	22.8	22.8	22.8	25.701	246	246	2			5			0	61.597	By MS/MS			22.8	0	0	5785200	5785200	0	0	15	385680	385680	0	0	0	0
Q8PPG3	Q8PPG3	2	2	2	tr|Q8PPG3|Q8PPG3_XANAC Thiol:disulfide interchange protein OS=Xanthomonas axonopodis pv. citri (strain 306) OX=190486 GN=dsbA PE=3 SV=1	1	2	2	2	0	2	2	0	2	2	0	2	2	15.3	15.3	15.3	23.791	216	216	0	4					0	27.759		By MS/MS	By MS/MS	0	15.3	15.3	5055700	0	2417200	2638500	12	421310	0	201430	219880	0	11791000
Q8PPG4	Q8PPG4	5	5	5	tr|Q8PPG4|Q8PPG4_XANAC Thiol:disulfide interchange protein DsbA OS=Xanthomonas axonopodis pv. citri (strain 306) OX=190486 GN=dsbA PE=3 SV=1	1	5	5	5	3	1	2	3	1	2	3	1	2	29	29	29	28.578	272	272	1.8	3		3	4		0	80.41	By MS/MS	By MS/MS	By MS/MS	14.3	4.4	14.7	36920000	33865000	643140	2412300	12	3076700	2822100	53595	201020	0	0
Q8PPH0	Q8PPH0	26	25	25	tr|Q8PPH0|Q8PPH0_XANAC TonB-dependent receptor OS=Xanthomonas axonopodis pv. citri (strain 306) OX=190486 GN=fyuA PE=3 SV=1	1	26	25	25	24	5	6	23	5	6	23	5	6	41.7	39.9	39.9	93.038	849	849	2.8	11	1	6	14	29	0	214.48	By MS/MS	By MS/MS	By MS/MS	38.8	7.3	11.5	402750000	397710000	1564400	3474300	37	10885000	10749000	42281	93900	31336000	2203600
Q8PPI0	Q8PPI0	9	9	9	tr|Q8PPI0|Q8PPI0_XANAC TonB-dependent receptor OS=Xanthomonas axonopodis pv. citri (strain 306) OX=190486 GN=iroN PE=3 SV=1	1	9	9	9	9	0	0	9	0	0	9	0	0	14.6	14.6	14.6	99.103	902	902	3.62		1		2	10	0	203.69	By MS/MS			14.6	0	0	32661000	32661000	0	0	35	933160	933160	0	0	0	0
Q8PPJ3	Q8PPJ3	19	19	19	tr|Q8PPJ3|Q8PPJ3_XANAC TonB-dependent receptor OS=Xanthomonas axonopodis pv. citri (strain 306) OX=190486 GN=fecA PE=3 SV=1	1	19	19	19	16	9	8	16	9	8	16	9	8	27	27	27	97.275	885	885	2.05	17	1	2	5	16	0	152.51	By MS/MS	By MS/MS	By MS/MS	22.9	14	12	49737000	41898000	4900300	2939100	44	1130400	952220	111370	66798	2669700	9601000
Q8PPJ4	Q8PPJ4	3	3	3	tr|Q8PPJ4|Q8PPJ4_XANAC Uncharacterized protein OS=Xanthomonas axonopodis pv. citri (strain 306) OX=190486 GN=XAC0692 PE=4 SV=1	1	3	3	3	3	2	2	3	2	2	3	2	2	7.9	7.9	7.9	51.824	506	506	1.73	4	1	2	2	2	0	40.051	By MS/MS	By MS/MS	By MS/MS	7.9	5.9	5.9	33083000	30532000	378220	2172800	12	2756900	2544400	31519	181070	0	1328400
Q8PPJ6	Q8PPJ6	14	14	14	tr|Q8PPJ6|Q8PPJ6_XANAC TonB-dependent receptor OS=Xanthomonas axonopodis pv. citri (strain 306) OX=190486 GN=fecA PE=3 SV=1	1	14	14	14	12	8	9	12	8	9	12	8	9	24.8	24.8	24.8	75.968	681	681	1.68	17		1	2	11	0	65.378	By MS/MS	By MS/MS	By MS/MS	21.6	16.6	18.4	310380000	244020000	38762000	27596000	38	8167900	6421700	1020000	726210	113330000	211920000
Q8PPK3	Q8PPK3	4	4	4	tr|Q8PPK3|Q8PPK3_XANAC Histidine kinase OS=Xanthomonas axonopodis pv. citri (strain 306) OX=190486 GN=XAC0683 PE=4 SV=1	1	4	4	4	3	2	1	3	2	1	3	2	1	5.2	5.2	5.2	69.541	619	619	0.5	3	3				0	41.142	By MS/MS	By MS/MS	By MS/MS	3.7	3.4	1.5	7397300	6820600	333560	243130	37	199930	184340	9015.2	6571.1	0	0
Q8PPK4	Q8PPK4	5	5	5	tr|Q8PPK4|Q8PPK4_XANAC BON domain-containing protein OS=Xanthomonas axonopodis pv. citri (strain 306) OX=190486 GN=XAC0682 PE=4 SV=1	1	5	5	5	0	4	5	0	4	5	0	4	5	26.7	26.7	26.7	12.413	120	120	0	11					0	131.9		By MS/MS	By MS/MS	0	26.7	26.7	29661000	0	4039600	25621000	5	5932200	0	807920	5124300	0	20956000
Q8PPK7	Q8PPK7	1	1	1	tr|Q8PPK7|Q8PPK7_XANAC Uncharacterized protein OS=Xanthomonas axonopodis pv. citri (strain 306) OX=190486 GN=XAC0679 PE=4 SV=1	1	1	1	1	1	0	0	1	0	0	1	0	0	2.6	2.6	2.6	51.447	470	470	2			2			1	-2	By MS/MS			2.6	0	0	66721000	66721000	0	0	17	3924800	3924800	0	0	0	0
Q8PPK8	Q8PPK8	2	2	2	tr|Q8PPK8|Q8PPK8_XANAC Rick_17kDa_Anti domain-containing protein OS=Xanthomonas axonopodis pv. citri (strain 306) OX=190486 GN=XAC0678 PE=4 SV=1	1	2	2	2	0	1	2	0	1	2	0	1	2	26.2	26.2	26.2	13.349	126	126	0	3					0	6.6498		By MS/MS	By MS/MS	0	7.1	26.2	1406400	0	634550	771870	6	234400	0	105760	128650	0	0
Q8PPK9	Q8PPK9	9	9	9	tr|Q8PPK9|Q8PPK9_XANAC Uncharacterized protein OS=Xanthomonas axonopodis pv. citri (strain 306) OX=190486 GN=XAC0677 PE=4 SV=1	1	9	9	9	8	6	7	8	6	7	8	6	7	29.5	29.5	29.5	27.315	271	271	1.37	14	8	7	6	3	0	219.47	By MS/MS	By MS/MS	By MS/MS	25.5	24.7	25.1	325610000	195770000	62617000	67225000	14	23258000	13984000	4472600	4801800	19296000	240490000
Q8PPL4	Q8PPL4	3	3	3	tr|Q8PPL4|Q8PPL4_XANAC Endo/exonuclease/phosphatase domain-containing protein OS=Xanthomonas axonopodis pv. citri (strain 306) OX=190486 GN=XAC0672 PE=4 SV=1	1	3	3	3	2	2	2	2	2	2	2	2	2	15.3	15.3	15.3	32.633	287	287	0.667	4		2			0	8.5479	By MS/MS	By MS/MS	By MS/MS	9.8	11.1	11.1	7178200	3474900	1929100	1774300	18	398790	193050	107170	98572	0	0
Q8PPL7	Q8PPL7	22	22	22	tr|Q8PPL7|Q8PPL7_XANAC Tail-specific protease OS=Xanthomonas axonopodis pv. citri (strain 306) OX=190486 GN=prc PE=3 SV=1	1	22	22	22	17	17	17	17	17	17	17	17	17	36	36	36	80.066	727	727	1.68	35		2	9	20	0	135.53	By MS/MS	By MS/MS	By MS/MS	29.4	28.3	29.6	108220000	77705000	14264000	16252000	43	2516800	1807100	331730	377940	5797600	24458000
Q8PPM1	Q8PPM1	4	4	4	tr|Q8PPM1|Q8PPM1_XANAC Uncharacterized protein OS=Xanthomonas axonopodis pv. citri (strain 306) OX=190486 GN=XAC0665 PE=4 SV=1	1	4	4	4	2	1	2	2	1	2	2	1	2	16.1	16.1	16.1	39.133	353	353	1.38	3	1	2	2		0	9.5556	By MS/MS	By MS/MS	By MS/MS	10.5	2.3	5.7	8543000	7086200	372420	1084400	16	533940	442880	23277	67775	0	0
Q8PPM2	Q8PPM2	12	12	12	tr|Q8PPM2|Q8PPM2_XANAC Serine-type D-Ala-D-Ala carboxypeptidase OS=Xanthomonas axonopodis pv. citri (strain 306) OX=190486 GN=dacC PE=3 SV=1	1	12	12	12	12	9	8	12	9	8	12	9	8	36.4	36.4	36.4	43.568	401	401	1.49	18	3	8	16		0	182.51	By MS/MS	By MS/MS	By MS/MS	36.4	29.2	29.2	213710000	205730000	4468600	3511400	18	11873000	11430000	248260	195080	25369000	11176000
Q8PPM3	Q8PPM3	18	18	18	tr|Q8PPM3|Q8PPM3_XANAC Endolytic peptidoglycan transglycosylase RlpA OS=Xanthomonas axonopodis pv. citri (strain 306) OX=190486 GN=rlpA PE=3 SV=1	1	18	18	18	17	7	10	17	7	10	17	7	10	49.1	49.1	49.1	48.484	475	475	2.28	20	3	11	16	24	0	210.07	By MS/MS	By MS/MS	By MS/MS	46.7	25.3	32.8	215250000	198300000	3392800	13566000	26	8279000	7626800	130490	521750	22560000	15024000
Q8PPM4	Q8PPM4	5	5	5	tr|Q8PPM4|Q8PPM4_XANAC Membrane-bound lytic transglycosylase OS=Xanthomonas axonopodis pv. citri (strain 306) OX=190486 GN=mltB PE=4 SV=1	1	5	5	5	5	2	2	5	2	2	5	2	2	17.9	17.9	17.9	40.9	379	379	2.18	4	1	3	6	3	0	54.806	By MS/MS	By MS/MS	By MS/MS	17.9	6.1	6.1	36036000	30853000	3247300	1935200	12	3003000	2571100	270610	161270	7215900	30742000
Q8PPP0	Q8PPP0	12	12	12	tr|Q8PPP0|Q8PPP0_XANAC Aminopeptidase N OS=Xanthomonas axonopodis pv. citri (strain 306) OX=190486 GN=pepN PE=3 SV=1	1	12	12	12	6	9	8	6	9	8	6	9	8	25.5	25.5	25.5	67.224	609	609	1.15	18			2	6	0	32.471	By MS/MS	By MS/MS	By MS/MS	14.1	19	17.1	19991000	11619000	4872300	3499700	40	499770	290470	121810	87492	3285600	11480000
Q8PPP7	Q8PPP7	1	1	1	sp|Q8PPP7|HSLU_XANAC ATP-dependent protease ATPase subunit HslU OS=Xanthomonas axonopodis pv. citri (strain 306) OX=190486 GN=hslU PE=3 SV=1	1	1	1	1	0	1	0	0	1	0	0	1	0	2.6	2.6	2.6	50.712	455	455	0	1					0	4.4518		By MS/MS		0	2.6	0	280620	0	280620	0	30	9354	0	9354	0	0	0
Q8PPQ4	Q8PPQ4	5	5	5	tr|Q8PPQ4|Q8PPQ4_XANAC Protease II OS=Xanthomonas axonopodis pv. citri (strain 306) OX=190486 GN=ptrB PE=4 SV=1	1	5	5	5	4	4	4	4	4	4	4	4	4	9.7	9.7	9.7	78.197	690	690	1.73	8			2	5	0	26.879	By MS/MS	By MS/MS	By MS/MS	8.1	7.5	7.5	13356000	10330000	1692200	1333600	36	370990	286940	47006	37043	1437500	6490900
Q8PPQ7	Q8PPQ7	13	13	13	tr|Q8PPQ7|Q8PPQ7_XANAC Prolyl oligopeptidase OS=Xanthomonas axonopodis pv. citri (strain 306) OX=190486 GN=XAC0628 PE=4 SV=1	1	13	13	13	9	4	4	9	4	4	9	4	4	16.5	16.5	16.5	77.07	697	697	2.17	8			1	9	0	27.914	By MS/MS	By MS/MS	By MS/MS	11.5	6.7	6.7	26023000	22442000	2131000	1450600	34	765390	660050	62676	42666	0	13531000
Q8PPQ9	Q8PPQ9	7	7	7	tr|Q8PPQ9|Q8PPQ9_XANAC Outer membrane lipoprotein Blc OS=Xanthomonas axonopodis pv. citri (strain 306) OX=190486 GN=XAC0626 PE=3 SV=1	1	7	7	7	7	1	1	7	1	1	7	1	1	41.1	41.1	41.1	23.657	207	207	0.833	2	10				0	29.478	By MS/MS	By MS/MS	By matching	41.1	3.4	3.4	54291000	53909000	229150	152510	13	4176200	4146800	17627	11732	0	0
Q8PPR2	Q8PPR2	12	12	12	tr|Q8PPR2|Q8PPR2_XANAC Uncharacterized protein OS=Xanthomonas axonopodis pv. citri (strain 306) OX=190486 GN=XAC0623 PE=4 SV=1	1	12	12	12	12	1	2	12	1	2	12	1	2	48.5	48.5	48.5	29.143	266	266	1.81	3	10	40	5		0	323.31	By MS/MS	By MS/MS	By MS/MS	48.5	6	10.5	3014000000	3013100000	303740	642690	11	274000000	273920000	27612	58427	356800000	0
Q8PPS0	Q8PPS0	20	20	20	tr|Q8PPS0|Q8PPS0_XANAC Aminopeptidase OS=Xanthomonas axonopodis pv. citri (strain 306) OX=190486 GN=XAC0615 PE=4 SV=1	1	20	20	20	17	6	7	17	6	7	17	6	7	39.5	39.5	39.5	59.278	549	549	2.44	13			4	19	0	184.36	By MS/MS	By MS/MS	By MS/MS	33.5	13.5	13.7	73396000	67219000	2428600	3748200	32	2293600	2100600	75894	117130	7544800	5546300
Q8PPS3	Q8PPS3	3	3	3	tr|Q8PPS3|Q8PPS3_XANAC Endoglucanase OS=Xanthomonas axonopodis pv. citri (strain 306) OX=190486 GN=engXCA PE=3 SV=1	1	3	3	3	3	0	0	3	0	0	3	0	0	10.5	10.5	10.5	51.294	474	474	3				3		0	4.1534	By MS/MS			10.5	0	0	2632500	2632500	0	0	18	146250	146250	0	0	0	0
Q8PPS6	Q8PPS6	17	17	17	tr|Q8PPS6|Q8PPS6_XANAC Zinc protease OS=Xanthomonas axonopodis pv. citri (strain 306) OX=190486 GN=XAC0609 PE=3 SV=1	1	17	17	17	15	9	9	15	9	9	15	9	9	22.2	22.2	22.2	103.18	959	959	1.93	20		1	5	16	0	58.67	By MS/MS	By MS/MS	By MS/MS	21.1	11.4	11.4	112870000	98238000	8275900	6358300	52	2170600	1889200	159150	122270	15001000	24166000
Q8PPT1	Q8PPT1	6	6	6	sp|Q8PPT1|TREA_XANAC Periplasmic trehalase OS=Xanthomonas axonopodis pv. citri (strain 306) OX=190486 GN=treA PE=3 SV=1	1	6	6	6	6	3	4	6	3	4	6	3	4	13.7	13.7	13.7	63.26	568	568	2.17	7			5	6	0	81.763	By MS/MS	By MS/MS	By MS/MS	13.7	6.9	10	26089000	22495000	1975700	1617900	28	931750	803410	70561	57782	3518400	10105000
Q8PPT7	Q8PPT7	4	4	4	tr|Q8PPT7|Q8PPT7_XANAC Cyclohexadienyl dehydratase OS=Xanthomonas axonopodis pv. citri (strain 306) OX=190486 GN=pheC PE=4 SV=1	1	4	4	4	3	1	1	3	1	1	3	1	1	19	19	19	30.191	268	268	1.2	2		3			0	17.066	By MS/MS	By MS/MS	By MS/MS	14.9	4.1	4.1	5646700	4875500	505140	266120	14	403340	348250	36081	19009	0	0
Q8PPU3	Q8PPU3	10	10	10	tr|Q8PPU3|Q8PPU3_XANAC Uncharacterized protein OS=Xanthomonas axonopodis pv. citri (strain 306) OX=190486 GN=XAC0592 PE=4 SV=1	1	10	10	10	10	2	2	10	2	2	10	2	2	31.1	31.1	31.1	39.368	363	363	2.13	4		1	10		0	120.41	By MS/MS	By MS/MS	By MS/MS	31.1	8.5	8.5	65184000	63487000	575090	1121400	18	3621300	3527100	31949	62298	15461000	1828900
Q8PPV9	Q8PPV9	1	1	1	tr|Q8PPV9|Q8PPV9_XANAC Lipase_3 domain-containing protein OS=Xanthomonas axonopodis pv. citri (strain 306) OX=190486 GN=XAC0574 PE=4 SV=1	1	1	1	1	1	0	0	1	0	0	1	0	0	3.2	3.2	3.2	46.861	440	440	2			1			1	-2	By MS/MS			3.2	0	0	0	0	0	0	28	0	0	0	0	0	0
Q8PPW0	Q8PPW0	4	4	4	tr|Q8PPW0|Q8PPW0_XANAC Uncharacterized protein OS=Xanthomonas axonopodis pv. citri (strain 306) OX=190486 GN=XAC0573 PE=4 SV=1	1	4	4	4	4	1	1	4	1	1	4	1	1	15.5	15.5	15.5	25.359	232	232	1.33	2		4			0	10.177	By MS/MS	By MS/MS	By MS/MS	15.5	3.4	3.4	11878000	11655000	131590	91351	13	913690	896540	10122	7027	0	0
Q8PPX8	Q8PPX8	8	8	8	tr|Q8PPX8|Q8PPX8_XANAC YceI domain-containing protein OS=Xanthomonas axonopodis pv. citri (strain 306) OX=190486 GN=XAC0555 PE=4 SV=1	1	8	8	8	7	4	5	7	4	5	7	4	5	24.1	24.1	24.1	28.087	274	274	0.708	10	11	3			0	49.233	By MS/MS	By MS/MS	By MS/MS	24.1	13.9	20.4	44259000	39733000	1779000	2747400	13	3404600	3056400	136850	211340	13810000	6703900
Q8PPY9	Q8PPY9	13	13	13	tr|Q8PPY9|Q8PPY9_XANAC Uncharacterized protein OS=Xanthomonas axonopodis pv. citri (strain 306) OX=190486 GN=XAC0544 PE=3 SV=1	1	13	13	13	9	4	5	9	4	5	9	4	5	23.9	23.9	23.9	103.19	937	937	2.1	10				11	0	114.16	By MS/MS	By MS/MS	By MS/MS	19.5	4.4	6.6	31070000	24846000	2376300	3847400	47	661060	528640	50561	81859	7374100	9710900
Q8PPZ1	Q8PPZ1	18	18	18	sp|Q8PPZ1|CH60_XANAC 60 kDa chaperonin OS=Xanthomonas axonopodis pv. citri (strain 306) OX=190486 GN=groL PE=3 SV=1	1	18	18	18	13	18	16	13	18	16	13	18	16	38.8	38.8	38.8	57.166	546	546	1.13	45	8	12	10	8	0	318.8	By MS/MS	By MS/MS	By MS/MS	30.4	38.8	36.3	198190000	89624000	75144000	33427000	29	6834300	3090500	2591200	1152600	17154000	220150000
Q8PQ04	Q8PQ04	5	5	5	tr|Q8PQ04|Q8PQ04_XANAC Uncharacterized protein OS=Xanthomonas axonopodis pv. citri (strain 306) OX=190486 GN=XAC0528 PE=4 SV=1	1	5	5	5	4	3	3	4	3	3	4	3	3	23	23	23	32.499	309	309	0.8	6		4			0	36.918	By MS/MS	By MS/MS	By MS/MS	18.8	10.4	10.4	10178000	7990300	1603700	584310	11	925300	726390	145790	53119	2864500	6489300
Q8PQ10	Q8PQ10	1	1	1	sp|Q8PQ10|FISL_XANAC Putative Fis-like DNA-binding protein OS=Xanthomonas axonopodis pv. citri (strain 306) OX=190486 GN=XAC0522 PE=3 SV=1	1	1	1	1	0	1	1	0	1	1	0	1	1	17.8	17.8	17.8	10.132	90	90	0	2					0.0056738	2.3403		By MS/MS	By MS/MS	0	17.8	17.8	140690	0	45178	95508	5	28137	0	9035.6	19102	0	0
Q8PQ20	Q8PQ20	1	1	1	tr|Q8PQ20|Q8PQ20_XANAC Uncharacterized protein OS=Xanthomonas axonopodis pv. citri (strain 306) OX=190486 GN=XAC0512 PE=4 SV=1	1	1	1	1	0	1	1	0	1	1	0	1	1	6.4	6.4	6.4	29.706	281	281	0	2					0	4.0542		By MS/MS	By MS/MS	0	6.4	6.4	865410	0	506440	358970	11	78674	0	46040	32634	0	0
Q8PQ45	Q8PQ45	4	4	4	sp|Q8PQ45|CLP_XANAC CRP-like protein Clp OS=Xanthomonas axonopodis pv. citri (strain 306) OX=190486 GN=clp PE=1 SV=1	1	4	4	4	1	4	2	1	4	2	1	4	2	24.8	24.8	24.8	25.621	230	230	0.143	6	1				0	57.932	By MS/MS	By MS/MS	By MS/MS	3.9	24.8	10.4	6863500	2264400	4071200	527850	13	527960	174190	313170	40604	0	18454000
Q8PQ56	Q8PQ56	3	3	3	tr|Q8PQ56|Q8PQ56_XANAC Membrane protein OS=Xanthomonas axonopodis pv. citri (strain 306) OX=190486 GN=XAC0473 PE=4 SV=1	1	3	3	3	2	1	1	2	1	1	2	1	1	12	12	12	49.937	474	474	1	2		2			0	44.068	By MS/MS	By MS/MS	By MS/MS	9.1	3	3	3288100	1899800	803070	585280	19	173060	99989	42267	30804	0	0
Q8PQ60	Q8PQ60	2	2	2	tr|Q8PQ60|Q8PQ60_XANAC Uncharacterized protein OS=Xanthomonas axonopodis pv. citri (strain 306) OX=190486 GN=XAC0468 PE=4 SV=1	1	2	2	2	2	1	1	2	1	1	2	1	1	20.9	20.9	20.9	17.734	172	172	0.5	2	2				0	4.2744	By MS/MS	By MS/MS	By matching	20.9	8.1	8.1	4799200	3751500	684940	362820	9	533250	416830	76104	40313	0	0
Q8PQ78	Q8PQ78	3	3	3	tr|Q8PQ78|Q8PQ78_XANAC Thioredoxin domain-containing protein OS=Xanthomonas axonopodis pv. citri (strain 306) OX=190486 GN=XAC0450 PE=4 SV=1	1	3	3	3	3	2	1	3	2	1	3	2	1	19.4	19.4	19.4	20.612	196	196	0.5	3	3				0	14.594	By MS/MS	By MS/MS	By MS/MS	19.4	12.2	5.6	16863000	15634000	544720	684130	9	1873600	1737100	60524	76014	0	0
Q8PQ81	Q8PQ81	7	7	7	tr|Q8PQ81|Q8PQ81_XANAC Nuclease OS=Xanthomonas axonopodis pv. citri (strain 306) OX=190486 GN=nucH PE=4 SV=1	1	7	7	7	5	3	1	5	3	1	5	3	1	11.4	11.4	11.4	115.75	1131	1131	2.22	4				5	0	34.233	By MS/MS	By MS/MS	By matching	8.4	4.1	1.1	5220100	4446000	647610	126490	37	141080	120160	17503	3418.5	0	0
Q8PQ99	Q8PQ99	2	2	2	tr|Q8PQ99|Q8PQ99_XANAC Maltooligosyltrehalose synthase OS=Xanthomonas axonopodis pv. citri (strain 306) OX=190486 GN=glgY PE=4 SV=1	1	2	2	2	2	0	0	2	0	0	2	0	0	2.2	2.2	2.2	96.044	869	869	4					2	0	4.7913	By MS/MS			2.2	0	0	1181500	1181500	0	0	41	28816	28816	0	0	0	0
Q8PQA5	Q8PQA5	1	1	1	tr|Q8PQA5|Q8PQA5_XANAC Uncharacterized protein OS=Xanthomonas axonopodis pv. citri (strain 306) OX=190486 GN=XAC0423 PE=4 SV=1	1	1	1	1	1	1	1	1	1	1	1	1	1	4.5	4.5	4.5	32.824	313	313	0.667	2		1			0	19.678	By MS/MS	By MS/MS	By MS/MS	4.5	4.5	4.5	1264400	924340	186590	153470	10	126440	92434	18659	15347	0	0
Q8PQE5	Q8PQE5	2	2	2	tr|Q8PQE5|Q8PQE5_XANAC DUF218 domain-containing protein OS=Xanthomonas axonopodis pv. citri (strain 306) OX=190486 GN=XAC0380 PE=4 SV=1	1	2	2	2	2	0	0	2	0	0	2	0	0	10.4	10.4	10.4	22.724	201	201	1		2				0	4.0995	By MS/MS			10.4	0	0	3149500	3149500	0	0	14	224960	224960	0	0	0	0
Q8PQF3	Q8PQF3	1	1	1	tr|Q8PQF3|Q8PQF3_XANAC Hydrolase OS=Xanthomonas axonopodis pv. citri (strain 306) OX=190486 GN=XAC0372 PE=4 SV=1	1	1	1	1	1	0	0	1	0	0	1	0	0	8.2	8.2	8.2	30.178	280	280	2			1			0.0043103	2.4665	By MS/MS			8.2	0	0	383160	383160	0	0	12	31930	31930	0	0	0	0
Q8PQG5	Q8PQG5	9	9	9	tr|Q8PQG5|Q8PQG5_XANAC Glycerol-3-phosphate dehydrogenase OS=Xanthomonas axonopodis pv. citri (strain 306) OX=190486 GN=glpD PE=3 SV=1	1	9	9	9	9	4	3	9	4	3	9	4	3	18.8	18.8	18.8	55.917	501	501	2.25	7				9	0	39.444	By MS/MS	By MS/MS	By MS/MS	18.8	9.4	7.8	13662000	12297000	960940	403450	24	569230	512380	40039	16811	1932900	4012600
Q8PQH9	Q8PQH9	3	3	3	tr|Q8PQH9|Q8PQH9_XANAC Degenerated cellulase OS=Xanthomonas axonopodis pv. citri (strain 306) OX=190486 GN=XAC0346 PE=3 SV=1	1	3	3	3	3	0	0	3	0	0	3	0	0	5.7	5.7	5.7	49.093	453	453	3				4		0	16.559	By MS/MS			5.7	0	0	5423200	5423200	0	0	24	225970	225970	0	0	0	0
Q8PQI5	Q8PQI5	6	6	6	tr|Q8PQI5|Q8PQI5_XANAC Uncharacterized protein OS=Xanthomonas axonopodis pv. citri (strain 306) OX=190486 GN=XAC0338 PE=4 SV=1	1	6	6	6	6	0	0	6	0	0	6	0	0	11.7	11.7	11.7	60.181	549	549	3.25				6	2	0	34.71	By MS/MS			11.7	0	0	26533000	26533000	0	0	26	1020500	1020500	0	0	0	0
Q8PQI7	Q8PQI7	4	4	4	tr|Q8PQI7|Q8PQI7_XANAC 5-methyltetrahydropteroyltriglutamate-homocysteine methyltransferase OS=Xanthomonas axonopodis pv. citri (strain 306) OX=190486 GN=metE PE=4 SV=1	1	4	4	4	3	1	1	3	1	1	3	1	1	13.2	13.2	13.2	38.32	342	342	1.8	2			3		0	11.15	By MS/MS	By MS/MS	By MS/MS	13.2	2.9	2.9	6283600	5840600	308430	134640	17	369630	343560	18143	7920	0	0
Q8PQI8	Q8PQI8	1	1	1	tr|Q8PQI8|Q8PQI8_XANAC Uncharacterized protein OS=Xanthomonas axonopodis pv. citri (strain 306) OX=190486 GN=XAC0335 PE=4 SV=1	1	1	1	1	0	1	1	0	1	1	0	1	1	4	4	4	37.383	327	327	0	2					0	12.369		By MS/MS	By MS/MS	0	4	4	457340	0	249550	207800	18	25408	0	13864	11544	0	0
Q8PQL5	Q8PQL5	2	2	2	tr|Q8PQL5|Q8PQL5_XANAC Adenosine deaminase OS=Xanthomonas axonopodis pv. citri (strain 306) OX=190486 GN=add PE=4 SV=1	1	2	2	2	2	0	0	2	0	0	2	0	0	9.3	9.3	9.3	42.874	389	389	3.75				1	3	0	6.6904	By MS/MS			9.3	0	0	1056500	1056500	0	0	25	42258	42258	0	0	0	0
Q8PQM9	Q8PQM9	3	3	3	tr|Q8PQM9|Q8PQM9_XANAC Uncharacterized protein OS=Xanthomonas axonopodis pv. citri (strain 306) OX=190486 GN=XAC0294 PE=4 SV=1	1	3	3	3	0	3	2	0	3	2	0	3	2	15.9	15.9	15.9	17.855	157	157	0	5					0	9.4408		By MS/MS	By matching	0	15.9	15.9	4430100	0	3482200	947890	11	402730	0	316560	86172	0	21374000
Q8PQN1	Q8PQN1	2	2	2	tr|Q8PQN1|Q8PQN1_XANAC Uncharacterized protein OS=Xanthomonas axonopodis pv. citri (strain 306) OX=190486 GN=XAC0292 PE=4 SV=1	1	2	2	2	1	2	2	1	2	2	1	2	2	14	14	14	15.009	143	143	0.2	4	1				0	4.4837	By MS/MS	By MS/MS	By MS/MS	6.3	14	14	3164000	347000	1623300	1193600	10	316400	34700	162330	119360	0	10326000
Q8PQN2	Q8PQN2	4	4	4	tr|Q8PQN2|Q8PQN2_XANAC Oar protein OS=Xanthomonas axonopodis pv. citri (strain 306) OX=190486 GN=oar PE=3 SV=1	1	4	4	4	2	2	2	2	2	2	2	2	2	7.2	7.2	7.2	107.85	997	997	1.71	4				3	0	11.838	By MS/MS	By MS/MS	By MS/MS	3.9	3.3	3.3	1877500	912070	458980	506410	44	42669	20729	10431	11509	0	2344000
Q8PQN4	Q8PQN4	12	12	12	tr|Q8PQN4|Q8PQN4_XANAC Uncharacterized protein OS=Xanthomonas axonopodis pv. citri (strain 306) OX=190486 GN=XAC0289 PE=4 SV=1	1	12	12	12	12	1	1	12	1	1	12	1	1	41	41	41	29.598	273	273	1.87	2	2	17	1	1	0	86.664	By MS/MS	By MS/MS	By MS/MS	41	5.5	5.5	622010000	620930000	739440	345100	14	44429000	44352000	52817	24650	0	0
Q8PQP8	Q8PQP8	22	22	22	tr|Q8PQP8|Q8PQP8_XANAC Nuclease OS=Xanthomonas axonopodis pv. citri (strain 306) OX=190486 GN=XAC0274 PE=4 SV=1	1	22	22	22	19	11	13	19	11	13	19	11	13	52.2	52.2	52.2	64.542	609	609	2.21	24	2	7	13	26	0	194.51	By MS/MS	By MS/MS	By MS/MS	45.6	27.4	32.3	140000000	122470000	7834400	9697300	34	4117600	3601900	230420	285210	6564500	17121000
Q8PQQ0	Q8PQQ0	6	6	6	tr|Q8PQQ0|Q8PQQ0_XANAC Uncharacterized protein OS=Xanthomonas axonopodis pv. citri (strain 306) OX=190486 GN=XAC0272 PE=4 SV=1	1	6	6	6	5	2	3	5	2	3	5	2	3	36.4	36.4	36.4	23.121	214	214	0.636	5	5	1			0	22.82	By MS/MS	By MS/MS	By MS/MS	29.9	8.9	15.4	48047000	33838000	6344000	7864800	12	4003900	2819800	528670	655400	7901500	32594000
Q8PQS3	Q8PQS3	17	17	17	tr|Q8PQS3|Q8PQS3_XANAC Peptidyl-dipeptidase OS=Xanthomonas axonopodis pv. citri (strain 306) OX=190486 GN=dcp PE=3 SV=1	1	17	17	17	12	10	9	12	10	9	12	10	9	28.8	28.8	28.8	76.955	692	692	1.55	19				12	0	100.75	By MS/MS	By MS/MS	By MS/MS	21.8	18.4	16.6	29805000	22299000	4720800	2785100	35	851570	637110	134880	79573	3001400	9929900
Q8PQS4	Q8PQS4	5	5	5	tr|Q8PQS4|Q8PQS4_XANAC Asparaginase OS=Xanthomonas axonopodis pv. citri (strain 306) OX=190486 GN=ansA PE=4 SV=1	1	5	5	5	1	3	3	1	3	3	1	3	3	19.6	19.6	19.6	32.57	311	311	1.3	6		1	1	2	0	11.567	By MS/MS	By MS/MS	By MS/MS	3.9	11.9	11.3	16718000	15569000	377090	772530	18	928800	864930	20950	42918	0	994680
Q8PQS7	Q8PQS7	2	2	2	tr|Q8PQS7|Q8PQS7_XANAC DUF2059 domain-containing protein OS=Xanthomonas axonopodis pv. citri (strain 306) OX=190486 GN=XAC0245 PE=4 SV=1	1	2	2	2	0	2	2	0	2	2	0	2	2	11.7	11.7	11.7	20.08	180	180	0	4					0	7.8237		By MS/MS	By matching	0	11.7	11.7	1634900	0	1308900	325990	10	163490	0	130890	32599	0	0
Q8PQT1	Q8PQT1	1	1	1	tr|Q8PQT1|Q8PQT1_XANAC Ubiquinone biosynthesis accessory factor UbiJ OS=Xanthomonas axonopodis pv. citri (strain 306) OX=190486 GN=ubiJ PE=3 SV=1	1	1	1	1	0	1	1	0	1	1	0	1	1	7.9	7.9	7.9	22.885	214	214	0	2					0.0015083	2.9392		By MS/MS	By matching	0	7.9	7.9	197060	0	123720	73336	14	14076	0	8837.4	5238.3	0	0
Q8PQT9	Q8PQT9	2	2	2	tr|Q8PQT9|Q8PQT9_XANAC Uncharacterized protein OS=Xanthomonas axonopodis pv. citri (strain 306) OX=190486 GN=XAC0232 PE=4 SV=1	1	2	2	2	1	2	2	1	2	2	1	2	2	32.4	32.4	32.4	10.818	102	102	0.143	6	1				0	67.764	By MS/MS	By MS/MS	By MS/MS	9.8	32.4	32.4	73490000	5625400	32414000	35451000	4	18373000	1406400	8103500	8862700	0	155960000
Q8PQU4	Q8PQU4	6	6	6	tr|Q8PQU4|Q8PQU4_XANAC Uncharacterized protein OS=Xanthomonas axonopodis pv. citri (strain 306) OX=190486 GN=XAC0227 PE=4 SV=1	1	6	6	6	6	0	2	6	0	2	6	0	2	50.4	50.4	50.4	25.294	250	250	1.56	2		7			0	100.29	By MS/MS		By MS/MS	50.4	0	23.6	33800000	33315000	0	484590	11	3072700	3028700	0	44054	6800300	0
Q8PQU8	Q8PQU8	20	20	20	tr|Q8PQU8|Q8PQU8_XANAC Uncharacterized protein OS=Xanthomonas axonopodis pv. citri (strain 306) OX=190486 GN=XAC0223 PE=4 SV=1	1	20	20	20	20	6	6	20	6	6	20	6	6	60.6	60.6	60.6	21.906	198	198	1.48	36	379	99	74	28	0	323.31	By MS/MS	By MS/MS	By MS/MS	60.6	41.9	41.9	26909000000	26855000000	17320000	37043000	8	3363600000	3356800000	2165000	4630300	3484900000	22171000
Q8PQV2	Q8PQV2	1	1	1	tr|Q8PQV2|Q8PQV2_XANAC Uncharacterized protein OS=Xanthomonas axonopodis pv. citri (strain 306) OX=190486 GN=XAC0219 PE=4 SV=1	1	1	1	1	0	0	1	0	0	1	0	0	1	10	10	10	15.887	140	140	0	1					0	8.1184			By MS/MS	0	0	10	394270	0	0	394270	6	65712	0	0	65712	0	0
Q8PQV8	Q8PQV8	14	14	14	tr|Q8PQV8|Q8PQV8_XANAC Acyl-CoA thiolase OS=Xanthomonas axonopodis pv. citri (strain 306) OX=190486 GN=yfcY PE=3 SV=1	1	14	14	14	12	8	7	12	8	7	12	8	7	43.4	43.4	43.4	45.56	431	431	1.54	18	1	5	16	1	0	106.94	By MS/MS	By MS/MS	By MS/MS	37.1	27.4	24.8	107150000	96661000	6311400	4180800	22	4870600	4393700	286880	190040	14876000	20481000
Q8PQW1	Q8PQW1	1	1	1	tr|Q8PQW1|Q8PQW1_XANAC Superoxide dismutase [Cu-Zn] OS=Xanthomonas axonopodis pv. citri (strain 306) OX=190486 GN=sodC2 PE=3 SV=1	1	1	1	1	1	1	1	1	1	1	1	1	1	9.7	9.7	9.7	16.678	165	165	1.25	2		1	1		0	15.698	By MS/MS	By MS/MS	By MS/MS	9.7	9.7	9.7	5419000	3847200	598020	973800	7	774150	549600	85432	139110	0	0
Q8PQW2	Q8PQW2	10	10	10	tr|Q8PQW2|Q8PQW2_XANAC Superoxide dismutase [Cu-Zn] OS=Xanthomonas axonopodis pv. citri (strain 306) OX=190486 GN=yojM PE=3 SV=1	1	10	10	10	9	6	6	9	6	6	9	6	6	93.1	93.1	93.1	15.855	159	159	0.786	18	19	2	2	1	0	64.101	By MS/MS	By MS/MS	By MS/MS	81.8	54.7	54.7	2050500000	1985100000	29352000	36102000	11	186410000	180460000	2668400	3282000	418640000	62727000
Q8PQW7	Q8PQW7	1	1	1	tr|Q8PQW7|Q8PQW7_XANAC Uncharacterized protein OS=Xanthomonas axonopodis pv. citri (strain 306) OX=190486 GN=XAC0202 PE=4 SV=1	1	1	1	1	1	0	0	1	0	0	1	0	0	6.3	6.3	6.3	28.496	271	271	2			1			0.0029112	2.541	By MS/MS			6.3	0	0	209910	209910	0	0	11	19083	19083	0	0	0	0
Q8PQX4	Q8PQX4	4	4	4	tr|Q8PQX4|Q8PQX4_XANAC Cardiolipin synthase OS=Xanthomonas axonopodis pv. citri (strain 306) OX=190486 GN=cls PE=4 SV=1	1	4	4	4	1	3	4	1	3	4	1	3	4	7.4	7.4	7.4	73.88	672	672	0.5	7				1	0	10.122	By MS/MS	By MS/MS	By MS/MS	2.4	5.1	7.4	2568200	543820	954210	1070200	35	73379	15538	27263	30578	0	3549700
Q8PQX9	Q8PQX9	7	7	7	tr|Q8PQX9|Q8PQX9_XANAC Uncharacterized protein OS=Xanthomonas axonopodis pv. citri (strain 306) OX=190486 GN=XAC0190 PE=4 SV=1	1	7	7	7	7	0	0	7	0	0	7	0	0	21.7	21.7	21.7	28.346	258	258	1		8				0	79.185	By MS/MS			21.7	0	0	111580000	111580000	0	0	15	7438600	7438600	0	0	0	0
Q8PQY0	Q8PQY0	1	1	1	tr|Q8PQY0|Q8PQY0_XANAC Indolepyruvate ferredoxin oxidoreductase chain alpha OS=Xanthomonas axonopodis pv. citri (strain 306) OX=190486 GN=iorA PE=4 SV=1	1	1	1	1	1	0	0	1	0	0	1	0	0	1.1	1.1	1.1	129.35	1189	1189	1.5		1	1			0	3.3731	By MS/MS			1.1	0	0	1010600	1010600	0	0	52	19434	19434	0	0	0	0
Q8PQZ1	Q8PQZ1	8	8	8	tr|Q8PQZ1|Q8PQZ1_XANAC Uncharacterized protein OS=Xanthomonas axonopodis pv. citri (strain 306) OX=190486 GN=XAC0178 PE=4 SV=1	1	8	8	8	8	0	0	8	0	0	8	0	0	29.3	29.3	29.3	29.767	287	287	3			1	9	1	0	20.542	By MS/MS			29.3	0	0	20324000	20324000	0	0	18	1129100	1129100	0	0	0	0
Q8PQZ2	Q8PQZ2	16	16	16	tr|Q8PQZ2|Q8PQZ2_XANAC PNPLA domain-containing protein OS=Xanthomonas axonopodis pv. citri (strain 306) OX=190486 GN=XAC0177 PE=4 SV=1	1	16	16	16	15	10	9	15	10	9	15	10	9	51.9	51.9	51.9	36.038	345	345	1.39	25	6	19	11	3	0	170.95	By MS/MS	By MS/MS	By MS/MS	49	37.1	34.2	391170000	319770000	37459000	33944000	20	19559000	15989000	1872900	1697200	25726000	80724000
Q8PQZ3	Q8PQZ3	29	29	29	tr|Q8PQZ3|Q8PQZ3_XANAC Ferripyoverdine receptor OS=Xanthomonas axonopodis pv. citri (strain 306) OX=190486 GN=fpvA PE=3 SV=1	1	29	29	29	29	7	7	29	7	7	29	7	7	49.1	49.1	49.1	82.168	746	746	2.7	18	2	17	27	43	0	323.31	By MS/MS	By MS/MS	By MS/MS	49.1	13.5	13.5	1144600000	1128400000	10851000	5331100	39	29349000	28934000	278220	136700	105880000	13215000
Q8PR11	Q8PR11	7	7	7	tr|Q8PR11|Q8PR11_XANAC L-fucose dehydrogenase OS=Xanthomonas axonopodis pv. citri (strain 306) OX=190486 GN=XAC0158 PE=4 SV=1	1	7	7	7	7	1	1	7	1	1	7	1	1	29.5	29.5	29.5	37.982	349	349	2.4	2			8		0	24.883	By MS/MS	By MS/MS	By MS/MS	29.5	4	4	19477000	18790000	403210	284320	18	1082100	1043900	22401	15795	0	0
Q8PR14	Q8PR14	1	1	1	tr|Q8PR14|Q8PR14_XANAC Maltokinase OS=Xanthomonas axonopodis pv. citri (strain 306) OX=190486 GN=XAC0155 PE=3 SV=1	1	1	1	1	0	1	1	0	1	1	0	1	1	1.4	1.4	1.4	125.38	1116	1116	0	4					0	7.7501		By MS/MS	By MS/MS	0	1.4	1.4	449360	0	310100	139260	53	8478.5	0	5851	2627.5	0	0
Q8PR22	Q8PR22	17	17	17	tr|Q8PR22|Q8PR22_XANAC TonB-dependent receptor OS=Xanthomonas axonopodis pv. citri (strain 306) OX=190486 GN=iroN PE=3 SV=1	1	17	17	17	17	0	0	17	0	0	17	0	0	22.1	22.1	22.1	100.3	926	926	3.69		1	1	3	21	0	200.77	By MS/MS			22.1	0	0	109970000	109970000	0	0	37	2972200	2972200	0	0	0	0
Q8PR25	Q8PR25	4	4	4	sp|Q8PR25|FABV_XANAC Enoyl-[acyl-carrier-protein] reductase [NADH] OS=Xanthomonas axonopodis pv. citri (strain 306) OX=190486 GN=fabV PE=3 SV=1	1	4	4	4	0	4	3	0	4	3	0	4	3	10.2	10.2	10.2	43.848	402	402	0	7					0	7.5017		By MS/MS	By MS/MS	0	10.2	10.2	1767600	0	1124900	642730	20	88379	0	56243	32136	0	3450400
Q8PR33	Q8PR33	5	5	5	sp|Q8PR33|LLDD_XANAC L-lactate dehydrogenase OS=Xanthomonas axonopodis pv. citri (strain 306) OX=190486 GN=lldD PE=3 SV=1	1	5	5	5	3	2	2	3	2	2	3	2	2	13.4	13.4	13.4	41.83	388	388	1.29	4			3		0	13.214	By MS/MS	By MS/MS	By MS/MS	8.2	5.2	5.2	6583800	5592300	629370	362130	23	286250	243140	27364	15745	0	0
Q8PR40	Q8PR40	35	35	35	tr|Q8PR40|Q8PR40_XANAC Iron transporter OS=Xanthomonas axonopodis pv. citri (strain 306) OX=190486 GN=yncD PE=3 SV=1	1	35	35	35	35	7	13	35	7	13	35	7	13	57.5	57.5	57.5	76.546	706	706	2.75	21	1	5	19	47	0	323.31	By MS/MS	By MS/MS	By MS/MS	57.5	13.6	25.1	585890000	570590000	5544400	9748700	37	15835000	15421000	149850	263480	58878000	11269000
Q8PR41	Q8PR41	8	8	8	tr|Q8PR41|Q8PR41_XANAC Aminotransferase OS=Xanthomonas axonopodis pv. citri (strain 306) OX=190486 GN=tyrB PE=3 SV=1	1	8	8	8	6	3	2	6	3	2	6	3	2	29.8	29.8	29.8	43.137	400	400	1.46	5	2	1	5		0	27.293	By MS/MS	By MS/MS	By MS/MS	22.8	9	9	8529500	7614100	777660	137720	23	370850	331050	33811	5987.7	2106100	3434400
Q8PR42	Q8PR42	4	4	4	sp|Q8PR42|F16PA_XANAC Fructose-1,6-bisphosphatase class 1 OS=Xanthomonas axonopodis pv. citri (strain 306) OX=190486 GN=fbp PE=3 SV=1	1	4	4	4	0	4	3	0	4	3	0	4	3	8.6	8.6	8.6	36.653	336	336	0	9					0	10.466		By MS/MS	By MS/MS	0	8.6	8.3	3842300	0	3069600	772720	14	274450	0	219260	55194	0	12220000
Q8PR44	Q8PR44	15	14	14	tr|Q8PR44|Q8PR44_XANAC TldD protein OS=Xanthomonas axonopodis pv. citri (strain 306) OX=190486 GN=tldD PE=3 SV=1	1	15	14	14	8	11	8	8	10	8	8	10	8	37.1	37.1	37.1	56.674	526	526	1.36	18			2	8	0	174.33	By MS/MS	By MS/MS	By MS/MS	20.9	27.9	22.4	23172000	12933000	6658400	3581100	34	681540	380380	195840	105330	3985100	16795000
Q8PR45	Q8PR45	18	18	17	tr|Q8PR45|Q8PR45_XANAC TldD protein OS=Xanthomonas axonopodis pv. citri (strain 306) OX=190486 GN=tldD PE=3 SV=1	1	18	18	17	15	10	8	15	10	8	15	9	8	39.5	39.5	39.5	56.857	531	531	2.08	21		2	8	19	0	287.66	By MS/MS	By MS/MS	By MS/MS	36.2	24.7	21.5	93322000	75241000	11303000	6778000	32	2916300	2351300	353210	211810	5557500	20712000
Q8PR46	Q8PR46	15	15	15	tr|Q8PR46|Q8PR46_XANAC TldD protein OS=Xanthomonas axonopodis pv. citri (strain 306) OX=190486 GN=tldD PE=3 SV=1	1	15	15	15	12	9	10	12	9	10	12	9	10	39.6	39.6	39.6	48.641	444	444	1.49	21		5	14	3	0	130.1	By MS/MS	By MS/MS	By MS/MS	34.5	23.9	24.8	73445000	51503000	10584000	11358000	25	2937800	2060100	423370	454310	3732200	27816000
Q8PR54	Q8PR54	6	6	6	tr|Q8PR54|Q8PR54_XANAC Uncharacterized protein OS=Xanthomonas axonopodis pv. citri (strain 306) OX=190486 GN=XAC0112 PE=4 SV=1	1	6	6	6	6	1	1	6	1	1	6	1	1	20.2	20.2	20.2	27.399	263	263	1.42	2	3	7			0	52.435	By MS/MS	By MS/MS	By MS/MS	20.2	4.2	4.2	14146000	14030000	59794	56389	15	943090	935340	3986.3	3759.3	0	0
Q8PR69	Q8PR69	2	2	2	tr|Q8PR69|Q8PR69_XANAC Uncharacterized protein OS=Xanthomonas axonopodis pv. citri (strain 306) OX=190486 GN=XAC0097 PE=4 SV=1	1	2	2	2	1	1	2	1	1	2	1	1	2	13.2	13.2	13.2	23.385	212	212	0.25	3	1				0	4.7414	By MS/MS	By MS/MS	By MS/MS	6.6	6.6	13.2	1195800	892860	100080	202870	11	108710	81169	9098.2	18443	0	0
Q8PR89	Q8PR89	16	16	16	tr|Q8PR89|Q8PR89_XANAC TonB-dependent receptor OS=Xanthomonas axonopodis pv. citri (strain 306) OX=190486 GN=cirA PE=3 SV=1	1	16	16	16	14	4	6	14	4	6	14	4	6	23.9	23.9	23.9	95.325	871	871	2.34	12			5	15	0	186.54	By MS/MS	By MS/MS	By MS/MS	20.4	7.1	10.6	29025000	26024000	816550	2184000	43	674990	605210	18990	50790	2441700	3411000
Q8PR93	Q8PR93	2	2	2	tr|Q8PR93|Q8PR93_XANAC Ankyrin-like protein OS=Xanthomonas axonopodis pv. citri (strain 306) OX=190486 GN=XAC0070 PE=4 SV=1	1	2	2	2	0	1	2	0	1	2	0	1	2	4.4	4.4	4.4	61.014	573	573	0	3					0	4.4369		By MS/MS	By MS/MS	0	1.9	4.4	276610	0	95517	181090	26	10639	0	3673.7	6965	0	0
Q8PRB2	Q8PRB2	1	1	1	tr|Q8PRB2|Q8PRB2_XANAC Asparagine synthase OS=Xanthomonas axonopodis pv. citri (strain 306) OX=190486 GN=asnB PE=3 SV=1	1	1	1	1	1	0	0	1	0	0	1	0	0	1.8	1.8	1.8	67.521	613	613	2			2			1	-2	By MS/MS			1.8	0	0	1872600	1872600	0	0	32	58520	58520	0	0	0	0
Q8PRB5	Q8PRB5	1	1	1	tr|Q8PRB5|Q8PRB5_XANAC Uncharacterized protein OS=Xanthomonas axonopodis pv. citri (strain 306) OX=190486 GN=XAC0048 PE=4 SV=1	1	1	1	1	1	0	0	1	0	0	1	0	0	1.9	1.9	1.9	49.282	463	463	1		1				1	-2	By MS/MS			1.9	0	0	2681300	2681300	0	0	15	178750	178750	0	0	0	0
Q8PRC7	Q8PRC7	3	3	3	tr|Q8PRC7|Q8PRC7_XANAC Uncharacterized protein OS=Xanthomonas axonopodis pv. citri (strain 306) OX=190486 GN=XAC0036 PE=4 SV=1	1	3	3	3	3	2	2	3	2	2	3	2	2	23.7	23.7	23.7	11.376	114	114	1.2	6	4	2	2	1	0	49.321	By MS/MS	By MS/MS	By MS/MS	23.7	11.4	11.4	55117000	34556000	9107800	11453000	2	27559000	17278000	4553900	5726700	10811000	35317000
Q8PRD3	Q8PRD3	13	13	13	tr|Q8PRD3|Q8PRD3_XANAC Cellulase OS=Xanthomonas axonopodis pv. citri (strain 306) OX=190486 GN=egl PE=1 SV=1	1	13	13	13	12	7	8	12	7	8	12	7	8	46.8	46.8	46.8	39.308	357	357	1.49	17	8	14	13	1	0	231.97	By MS/MS	By MS/MS	By MS/MS	46.5	21	25.5	71773000	54200000	5370000	12203000	19	3777500	2852600	282630	642270	5506600	17040000
Q8PRD4;Q8PRD5	Q8PRD4	5;1	5;1	5;1	tr|Q8PRD4|Q8PRD4_XANAC Cellulase OS=Xanthomonas axonopodis pv. citri (strain 306) OX=190486 GN=egl PE=1 SV=1	2	5	5	5	4	4	4	4	4	4	4	4	4	16.3	16.3	16.3	38.475	350	350;377	1.39	8	1	4	4	1	0	24.538	By MS/MS	By MS/MS	By MS/MS	12.9	13.1	13.1	13415000	8296800	3314500	1803700	14	958210	592630	236750	128830	2109600	10692000
Q8PRD6	Q8PRD6	2	2	2	tr|Q8PRD6|Q8PRD6_XANAC Uncharacterized protein OS=Xanthomonas axonopodis pv. citri (strain 306) OX=190486 GN=XAC0027 PE=4 SV=1	1	2	2	2	0	2	2	0	2	2	0	2	2	23.8	23.8	23.8	15.715	147	147	0	4					0.0014948	2.8149		By MS/MS	By MS/MS	0	23.8	23.8	1035700	0	489060	546610	9	115070	0	54340	60735	0	2277500
Q8PRD7	Q8PRD7	1	1	1	tr|Q8PRD7|Q8PRD7_XANAC Uncharacterized protein OS=Xanthomonas axonopodis pv. citri (strain 306) OX=190486 GN=XAC0026 PE=4 SV=1	1	1	1	1	0	1	1	0	1	1	0	1	1	2	2	2	64.174	598	598	0	2					0.002924	2.5762		By MS/MS	By MS/MS	0	2	2	281060	0	167710	113360	31	9066.5	0	5409.9	3656.6	0	0
Q8PRD8	Q8PRD8	2	2	2	tr|Q8PRD8|Q8PRD8_XANAC Uncharacterized protein OS=Xanthomonas axonopodis pv. citri (strain 306) OX=190486 GN=XAC0025 PE=4 SV=1	1	2	2	2	0	1	2	0	1	2	0	1	2	11.9	11.9	11.9	22.171	218	218	0	3					0	6.0661		By matching	By MS/MS	0	4.6	11.9	852950	0	351670	501280	14	60925	0	25119	35806	0	0
Q8PRD9	Q8PRD9	7	7	7	tr|Q8PRD9|Q8PRD9_XANAC Peptidase_M23 domain-containing protein OS=Xanthomonas axonopodis pv. citri (strain 306) OX=190486 GN=XAC0024 PE=4 SV=1	1	7	7	7	7	0	0	7	0	0	7	0	0	18	18	18	44.337	411	411	2.09		2	6	3		0	25.44	By MS/MS			18	0	0	11599000	11599000	0	0	21	552350	552350	0	0	0	0
Q8PRE0	Q8PRE0	12	12	12	tr|Q8PRE0|Q8PRE0_XANAC Carboxyl-terminal protease OS=Xanthomonas axonopodis pv. citri (strain 306) OX=190486 GN=ctp PE=3 SV=1	1	12	12	12	11	8	7	11	8	7	11	8	7	32.1	32.1	32.1	52.873	508	508	1.85	17		4	8	10	0	105.18	By MS/MS	By MS/MS	By MS/MS	28.9	24.8	23.4	108530000	75675000	20740000	12113000	25	4341100	3027000	829610	484520	11018000	44723000
Q8PRF4	Q8PRF4	6	6	6	tr|Q8PRF4|Q8PRF4_XANAC Biopolymer transport ExbB protein OS=Xanthomonas axonopodis pv. citri (strain 306) OX=190486 GN=exbB PE=3 SV=1	1	6	6	6	5	3	3	5	3	3	5	3	3	32.4	32.4	32.4	26.696	253	253	0.571	10	10	1			0	116.07	By MS/MS	By MS/MS	By MS/MS	26.1	17	17	349770000	282960000	33601000	33209000	6	58295000	47160000	5600100	5534900	120150000	145480000
Q8PRF5	Q8PRF5	2	2	2	tr|Q8PRF5|Q8PRF5_XANAC TonB protein OS=Xanthomonas axonopodis pv. citri (strain 306) OX=190486 GN=tonB PE=3 SV=1	1	2	2	2	2	1	1	2	1	1	2	1	1	15.7	15.7	15.7	23.587	223	223	1	2	2	2			0	11.231	By MS/MS	By MS/MS	By MS/MS	15.7	11.2	11.2	13433000	12396000	441770	594600	11	1221200	1127000	40161	54055	0	0
Q8PRF6	Q8PRF6	18	18	18	tr|Q8PRF6|Q8PRF6_XANAC TPR_REGION domain-containing protein OS=Xanthomonas axonopodis pv. citri (strain 306) OX=190486 GN=XAC0007 PE=4 SV=1	1	18	18	18	16	11	12	16	11	12	16	11	12	43.1	43.1	43.1	43.442	397	397	1.6	26	6	13	25	2	0	270.36	By MS/MS	By MS/MS	By MS/MS	40.1	27.7	30.7	662750000	604220000	37849000	20677000	21	31559000	28772000	1802300	984630	94819000	53628000
Q8PRF7	Q8PRF7	9	9	9	tr|Q8PRF7|Q8PRF7_XANAC Peptidase_M48 domain-containing protein OS=Xanthomonas axonopodis pv. citri (strain 306) OX=190486 GN=XAC0006 PE=3 SV=1	1	9	9	9	9	4	7	9	4	7	9	4	7	45.9	45.9	45.9	28.401	268	268	1.04	14		13	1		0	323.31	By MS/MS	By MS/MS	By MS/MS	45.9	20.5	30.2	431920000	418970000	3810300	9140400	10	43192000	41897000	381030	914040	72874000	10582000
Q8PRG1	Q8PRG1	5	5	5	tr|Q8PRG1|Q8PRG1_XANAC Beta sliding clamp OS=Xanthomonas axonopodis pv. citri (strain 306) OX=190486 GN=dnaN PE=3 SV=1	1	5	5	5	3	3	2	3	3	2	3	3	2	22.1	22.1	22.1	40.752	366	366	1.1	5	1	2	2		0	21.778	By MS/MS	By MS/MS	By MS/MS	12.8	13.7	11.5	4796600	2512100	2123000	161510	25	191860	100480	84919	6460.3	0	0
Q8PRH5	Q8PRH5	1	1	1	tr|Q8PRH5|Q8PRH5_XANAC UDP-N-acetylglucosamine kinase OS=Xanthomonas axonopodis pv. citri (strain 306) OX=190486 GN=XACb0057 PE=3 SV=1	1	1	1	1	1	0	0	1	0	0	1	0	0	4.1	4.1	4.1	45.7	395	395	4					1	1	-2	By MS/MS			4.1	0	0	3945000	3945000	0	0	24	164380	164380	0	0	0	0
Q8PRI8	Q8PRI8	2	2	2	tr|Q8PRI8|Q8PRI8_XANAC VirB5 protein OS=Xanthomonas axonopodis pv. citri (strain 306) OX=190486 GN=virB5 PE=4 SV=1	1	2	2	2	2	0	0	2	0	0	2	0	0	15.5	15.5	15.5	23.6	220	220	1		2				0	5.3094	By MS/MS			15.5	0	0	1489000	1489000	0	0	8	186120	186120	0	0	0	0
Q8PRI9	Q8PRI9	1	1	1	tr|Q8PRI9|Q8PRI9_XANAC Uncharacterized protein OS=Xanthomonas axonopodis pv. citri (strain 306) OX=190486 GN=XACb0043 PE=4 SV=1	1	1	1	1	1	1	1	1	1	1	1	1	1	18.3	18.3	18.3	9.0745	82	82	0.333	2	1				0	63.179	By MS/MS	By MS/MS	By MS/MS	18.3	18.3	18.3	3928500	720110	1965900	1242500	3	1309500	240040	655290	414170	0	0
Q8PRJ3	Q8PRJ3	10	10	10	tr|Q8PRJ3|Q8PRJ3_XANAC VirB9 protein OS=Xanthomonas axonopodis pv. citri (strain 306) OX=190486 GN=virB9 PE=3 SV=1	1	10	10	10	10	1	2	10	1	2	10	1	2	38.1	38.1	38.1	28.512	260	260	1.55	3	4	15			0	90.319	By MS/MS	By MS/MS	By MS/MS	38.1	3.5	6.5	233120000	229190000	1623700	2308000	13	17933000	17630000	124900	177540	52941000	0
Q8PRL3;Q8PHM6	Q8PRL3;Q8PHM6	12;12	12;12	12;12	tr|Q8PRL3|Q8PRL3_XANAC Lytic murein transglycosylase OS=Xanthomonas axonopodis pv. citri (strain 306) OX=190486 GN=mlt PE=4 SV=1;tr|Q8PHM6|Q8PHM6_XANAC Transglycosylase OS=Xanthomonas axonopodis pv. citri (strain 306) OX=190486 GN=mltB PE=4 SV=1	2	12	12	12	12	5	5	12	5	5	12	5	5	27.8	27.8	27.8	46.185	425	425;425	1.89	12	1	1	21		0	266.82	By MS/MS	By MS/MS	By MS/MS	27.8	14.1	15.1	108130000	103700000	2942000	1488300	18	6007400	5761200	163440	82681	14365000	10151000
Q9RBJ9	Q9RBJ9	1	1	1	tr|Q9RBJ9|Q9RBJ9_XANAC Ammonium transporter OS=Xanthomonas axonopodis pv. citri (strain 306) OX=190486 GN=amtB PE=3 SV=1	1	1	1	1	1	0	0	1	0	0	1	0	0	2.6	2.6	2.6	50.288	491	491	3.5				1	1	0	4.4979	By MS/MS			2.6	0	0	284210	284210	0	0	6	47368	47368	0	0	0	0
[truncated: 18 more columns]
