# Supplementary material for: Functional Cargo in Membrane Vesicles From a Citrus Pathogen
Source: Environ Microbiol Rep. 2025 Jul 22;17(4):e70101. doi: 10.1111/1758-2229.70101 (PMC12280403; doi:10.1111/1758-2229.70101)
Supplement: Supplementary file 2 — Data S2. Proteomic data for purified X. citri OMVs, containing details of the filtered proteins identified for the in‐gel digestion, including their iBAQ values (XLSX file). [file EMI4-17-e70101-s001.xlsx]

## Sheet: proteinGroups
Protein IDs	Majority protein IDs	Peptide counts (all)	Peptide counts (razor+unique)	Peptide counts (unique)	Fasta headers	Number of proteins	Peptides	Razor + unique peptides	Unique peptides	Peptides gel bands	Razor + unique peptides gel bands	Unique peptides gel bands	Sequence coverage [%]	Unique + razor sequence coverage [%]	Unique sequence coverage [%]	Mol. weight [kDa]	Sequence length	Sequence lengths	Fraction average	Fraction 1	Fraction 2	Fraction 3	Fraction 4	Q-value	Score	Identification type gel bands	Sequence coverage gel bands [%]	Intensity	Intensity gel bands	iBAQ peptides	iBAQ	iBAQ gel bands	MS/MS count	Only identified by site	Reverse	Potential contaminant	id	Peptide IDs	Peptide is razor	Mod. peptide IDs	Evidence IDs	MS/MS IDs	Best MS/MS	Oxidation (M) site IDs	Oxidation (M) site positions	Taxonomy IDs
P0A0Y2	P0A0Y2	5	5	5	sp|P0A0Y2|RPOA_XANAC DNA-directed RNA polymerase subunit alpha OS=Xanthomonas axonopodis pv. citri (strain 306) OX=190486 GN=rpoA PE=3 SV=2	1	5	5	5	5	5	5	16.3	16.3	16.3	36.363	332	332	2.2	2	4	4		0	27.849	By MS/MS	16.3	31581000	31581000	18	1754500	1754500	3				27	108;1194;1465;2666;3908	True;True;True;True;True	113;1226;1500;2763;4044	296;3610;3611;4678;8551;8552;8553;12302;12303;12304	368;4966;6388;11574;16198	368;4966;6388;11574;16198			-1
P58938	P58938	1	1	1	sp|P58938|BCSC_XANAC Cellulose synthase operon protein C OS=Xanthomonas axonopodis pv. citri (strain 306) OX=190486 GN=bcsC PE=3 SV=1	1	1	1	1	1	1	1	1.1	1.1	1.1	159.72	1508	1508	4				1	0	25.766	By MS/MS	1.1	544960	544960	72	7568.9	7568.9	1				28	444	True	462	1333	2046	2046			-1
P66160	P66160	2	2	2	sp|P66160|RL28_XANAC 50S ribosomal protein L28 OS=Xanthomonas axonopodis pv. citri (strain 306) OX=190486 GN=rpmB PE=3 SV=1	1	2	2	2	2	2	2	23.1	23.1	23.1	9.0913	78	78	1	2				0.0023923	11.313	By MS/MS	23.1	2617000	2617000	6	436170	436170	2				29	2819;2820	True;True	2924;2925	8914;8915	12024;12025	12024;12025			-1
P66309	P66309	1	1	1	sp|P66309|RL36_XANAC 50S ribosomal protein L36 OS=Xanthomonas axonopodis pv. citri (strain 306) OX=190486 GN=rpmJ PE=3 SV=1	1	1	1	1	1	1	1	19.5	19.5	19.5	4.8719	41	41	1.5	1	1			0.00625	7.2852	By MS/MS	19.5	13827000	13827000	0	NaN	NaN	1				30	1259	True	1291	3957;3958	5401	5401			-1
Q8NKX3	Q8NKX3	1	1	1	sp|Q8NKX3|RS13_XANAC 30S ribosomal protein S13 OS=Xanthomonas axonopodis pv. citri (strain 306) OX=190486 GN=rpsM PE=3 SV=1	1	1	1	1	1	1	1	10.2	10.2	10.2	13.375	118	118	1	1				0.0042827	7.6908	By MS/MS	10.2	724340	724340	7	103480	103480	1				31	1906	True	1955	6018	7983	7983			-1
Q8NKY2	Q8NKY2	1	1	1	tr|Q8NKY2|Q8NKY2_XANAC Cell division ATP-binding protein FtsE OS=Xanthomonas axonopodis pv. citri (strain 306) OX=190486 GN=ftsE PE=3 SV=1	1	1	1	1	1	1	1	5.7	5.7	5.7	25	228	228	2		1			0.0058708	6.5297	By MS/MS	5.7	293140	293140	10	29314	29314	1				32	3041	True	3153	9687	13121	13121			-1
Q8NKZ2	Q8NKZ2	3	3	3	tr|Q8NKZ2|Q8NKZ2_XANAC Cell division protein FtsA OS=Xanthomonas axonopodis pv. citri (strain 306) OX=190486 GN=ftsA PE=3 SV=1	1	3	3	3	3	3	3	11.4	11.4	11.4	43.994	411	411	3			3		0	17.034	By MS/MS	11.4	4050500	4050500	21	192880	192880	2				33	922;3455;3887	True;True;True	949;3580;4021	2744;10967;12240	3815;14610;16129	3815;14610;16129			-1
Q8NL02	Q8NL02	2	2	2	sp|Q8NL02|RL14_XANAC 50S ribosomal protein L14 OS=Xanthomonas axonopodis pv. citri (strain 306) OX=190486 GN=rplN PE=3 SV=1	1	2	2	2	2	2	2	12.3	12.3	12.3	13.524	122	122	2.67	1		1	1	0.0046189	10.633	By MS/MS	12.3	14481000	14481000	8	1810100	1810100	1				34	1604;2857	True;True	1640;2964	5106;5107;8998	6911;12112	6911;12112			-1
Q8NL14	Q8NL14	4	4	4	tr|Q8NL14|Q8NL14_XANAC Two-component system regulatory protein OS=Xanthomonas axonopodis pv. citri (strain 306) OX=190486 GN=phoP PE=4 SV=1	1	4	4	4	4	4	4	22.5	22.5	22.5	25.387	227	227	1	4				0	26.034	By MS/MS	22.5	14285000	14285000	11	1298600	1298600	5				35	900;1778;1791;3165	True;True;True;True	926;1823;1836;3281	2677;5588;5667;10046	3727;7448;7592;7593;13514	3727;7448;7592;13514			-1
Q8NL21	Q8NL21	5	5	5	sp|Q8NL21|RL13_XANAC 50S ribosomal protein L13 OS=Xanthomonas axonopodis pv. citri (strain 306) OX=190486 GN=rplM PE=3 SV=1	1	5	5	5	5	5	5	40.8	40.8	40.8	16.08	142	142	2	3	5	1	1	0	37.076	By MS/MS	40.8	15791000	15791000	9	1754600	1754600	6				36	739;1068;1509;3314;3711	True;True;True;True;True	763;1096;1544;3434;3842	2220;2221;3188;4797;4798;10578;11714;11715;11716;11717	3103;4400;6517;14164;15489;15490	3103;4400;6517;14164;15489			-1
Q8NL22	Q8NL22	12	12	12	sp|Q8NL22|EFTU_XANAC Elongation factor Tu OS=Xanthomonas axonopodis pv. citri (strain 306) OX=190486 GN=tufA PE=3 SV=1	1	12	12	12	12	12	12	37.6	37.6	37.6	43.143	396	396	2.62	4	5	11	4	0	110.42	By MS/MS	37.6	32059000	32059000	21	1526600	1526600	17				37	1477;1532;1873;2053;2252;2344;2769;3514;3533;3669;3670;4002	True;True;True;True;True;True;True;True;True;True;True;True	1512;1567;1920;2108;2317;2428;2873;3642;3661;3800;3801;4143	4701;4702;4703;4704;4861;4862;4863;5886;5887;5888;5889;6620;6621;7235;7236;7237;7663;8792;11103;11133;11593;11594;11595;12535	6407;6408;6409;6596;6597;7834;7835;9007;9753;9754;9755;10489;11827;14759;14792;15355;15356;16522	6409;6596;7834;9007;9755;10489;11827;14759;14792;15355;15356;16522	39;40	361;371	-1
Q8NL26	Q8NL26	8	8	8	tr|Q8NL26|Q8NL26_XANAC Peptidyl-prolyl cis-trans isomerase OS=Xanthomonas axonopodis pv. citri (strain 306) OX=190486 GN=XAC1585 PE=3 SV=1	1	8	8	8	8	8	8	47.8	47.8	47.8	24.955	232	232	1.43	9	4	1		0	92.701	By MS/MS	47.8	92699000	92699000	15	6179900	6179900	10				38	357;706;1109;1174;1813;3168;3376;3830	True;True;True;True;True;True;True;True	373;728;1139;1206;1859;3284;3497;3963	1013;1014;1015;2141;3284;3550;3551;5726;5727;10055;10056;10057;10722;12087	1415;1416;1417;1418;3024;4499;4885;7650;13529;13530;13531;14336;15951	1415;3024;4499;4885;7650;13529;14336;15951			-1
Q8PEI0	Q8PEI0	3	3	3	tr|Q8PEI0|Q8PEI0_XANAC Acid phosphatase OS=Xanthomonas axonopodis pv. citri (strain 306) OX=190486 GN=phoC PE=3 SV=1	1	3	3	3	3	3	3	17.9	17.9	17.9	29.962	285	285	2		4			0	27.21	By MS/MS	17.9	21319000	21319000	10	2131900	2131900	4				39	2248;2723;3901	True;True;True	2313;2825;4035	7226;7227;8678;12273	9747;9748;11708;16165	9747;11708;16165			-1
Q8PEI1	Q8PEI1	9	9	9	tr|Q8PEI1|Q8PEI1_XANAC TonB-dependent receptor OS=Xanthomonas axonopodis pv. citri (strain 306) OX=190486 GN=fecA PE=3 SV=1	1	9	9	9	9	9	9	15.3	15.3	15.3	84.269	778	778	3.5		1	6	9	0	75.384	By MS/MS	15.3	31376000	31376000	38	825680	825680	13				40	367;881;977;1719;1967;2077;2192;2656;3185	True;True;True;True;True;True;True;True;True	383;907;1004;1763;2017;2134;2251;2753;3302	1035;1036;2631;2632;2921;2922;2923;5453;6299;6703;6704;6705;6706;7055;8517;10108	1434;3676;3677;3678;4024;7307;8417;9098;9099;9100;9527;11532;13593	1434;3677;4024;7307;8417;9100;9527;11532;13593			-1
Q8PEI2	Q8PEI2	2	2	2	tr|Q8PEI2|Q8PEI2_XANAC Glycerophosphoryl diester phosphodiesterase OS=Xanthomonas axonopodis pv. citri (strain 306) OX=190486 GN=glpQ PE=4 SV=1	1	2	2	2	2	2	2	8.2	8.2	8.2	39.778	368	368	3			2		0	38.43	By MS/MS	8.2	8774700	8774700	21	417840	417840	2				41	1489;3978	True;True	1524;4117	4723;12465	6434;16428	6434;16428			-1
Q8PEI7	Q8PEI7	10	10	10	tr|Q8PEI7|Q8PEI7_XANAC Dipeptidase OS=Xanthomonas axonopodis pv. citri (strain 306) OX=190486 GN=XAC4362 PE=4 SV=1	1	10	10	10	10	10	10	28.7	28.7	28.7	44.942	418	418	3			14		0	77.083	By MS/MS	28.7	103320000	103320000	18	5739800	5739800	15				42	67;262;931;1099;1623;1712;2195;2270;2916;3922	True;True;True;True;True;True;True;True;True;True	68;273;958;1128;1661;1753;2254;2335;3024;4059	202;739;740;2756;3261;5164;5165;5410;7061;7343;7344;9192;9193;12335	270;986;987;3829;4475;6984;6985;7240;7241;9530;9531;10087;10088;12333;12334;16231	270;986;3829;4475;6984;7241;9531;10088;12334;16231			-1
Q8PEJ5	Q8PEJ5	1	1	1	tr|Q8PEJ5|Q8PEJ5_XANAC Amino acid transporter OS=Xanthomonas axonopodis pv. citri (strain 306) OX=190486 GN=yhdG PE=4 SV=1	1	1	1	1	1	1	1	2.1	2.1	2.1	48.992	471	471	2.5		1	1		0.006012	6.8003	By MS/MS	2.1	591310	591310	13	45485	45485	1				43	3106	True	3219	9880;9881	13319	13319			-1
Q8PEK5	Q8PEK5	15	15	15	tr|Q8PEK5|Q8PEK5_XANAC Lipoprotein OS=Xanthomonas axonopodis pv. citri (strain 306) OX=190486 GN=vacJ PE=3 SV=1	1	15	15	15	15	15	15	37.9	37.9	37.9	37.41	351	351	2.45	11	19	14	11	0	190.94	By MS/MS	37.9	316180000	316180000	15	21079000	21079000	60				44	334;335;671;703;825;934;1030;1086;1424;2478;2589;2856;2878;2975;4029	True;True;True;True;True;True;True;True;True;True;True;True;True;True;True	347;348;349;350;692;725;850;961;1057;1115;1459;2571;2686;2963;2986;3083;4172	943;944;945;946;947;948;949;950;951;952;953;2016;2017;2018;2134;2135;2136;2453;2454;2761;2762;2763;2764;3059;3060;3061;3062;3236;3237;3238;3239;4492;4493;4494;4495;4496;4497;8040;8362;8996;8997;9053;9054;9055;9056;9057;9393;9394;9395;9396;12620;12621;12622;12623;12624	1335;1336;1337;1338;1339;1340;1341;1342;1343;1344;2870;2871;2872;2873;3018;3019;3020;3386;3387;3388;3834;3835;3836;3837;3838;3839;3840;4185;4186;4187;4456;4457;6083;6084;6085;6086;6087;10956;11363;12111;12176;12177;12178;12179;12629;12630;12631;12632;16626;16627;16628;16629;16630;16631;16632;16633;16634;16635;16636;16637	1336;1340;2873;3019;3388;3836;4185;4456;6087;10956;11363;12111;12178;12630;16627	41;42;43	135;195;285	-1
Q8PEK7	Q8PEK7	9	9	9	tr|Q8PEK7|Q8PEK7_XANAC Toluene tolerance protein OS=Xanthomonas axonopodis pv. citri (strain 306) OX=190486 GN=yrbC PE=4 SV=1	1	9	9	9	9	9	9	38.6	38.6	38.6	23.397	220	220	1.14	12	2			0	69.116	By MS/MS	38.6	159980000	159980000	15	10666000	10666000	16				45	116;155;211;1661;1951;2984;3469;3536;4049	True;True;True;True;True;True;True;True;True	122;163;221;1700;2001;3092;3595;3666;4192	319;320;321;404;611;5266;6258;9503;11005;11148;12667;12668;12669;12670	395;396;397;490;836;7084;8368;12875;12876;12877;14659;14660;14807;16686;16687;16688	395;490;836;7084;8368;12876;14659;14807;16686	44	162	-1
Q8PEL0	Q8PEL0	2	2	2	tr|Q8PEL0|Q8PEL0_XANAC Toluene tolerance protein OS=Xanthomonas axonopodis pv. citri (strain 306) OX=190486 GN=yrbF PE=4 SV=1	1	2	2	2	2	2	2	10.6	10.6	10.6	27.598	264	264	2.67		2		1	0.002551	13.102	By MS/MS	10.6	10575000	10575000	9	1175100	1175100	3				46	1378;3267	True;True	1411;3385	4310;10444;10445	5853;14014;14015	5853;14014			-1
Q8PEP9	Q8PEP9	6	6	6	tr|Q8PEP9|Q8PEP9_XANAC Glucose-6-phosphate 1-epimerase OS=Xanthomonas axonopodis pv. citri (strain 306) OX=190486 GN=XAC4296 PE=3 SV=1	1	6	6	6	6	6	6	6.6	6.6	6.6	89.091	828	828	3.75			2	6	0	44.413	By MS/MS	6.6	7431100	7431100	40	185780	185780	4				47	201;837;1211;1998;2038;2799	True;True;True;True;True;True	211;862;1243;2050;2092;2904	586;2480;2481;3651;6500;6501;6584;8836	816;3420;5009;8805;8970;11874	816;3420;5009;8805;8970;11874			-1
Q8PEQ6	Q8PEQ6	2	2	2	sp|Q8PEQ6|OPGD_XANAC Glucans biosynthesis protein D OS=Xanthomonas axonopodis pv. citri (strain 306) OX=190486 GN=opgD PE=3 SV=1	1	2	2	2	2	2	2	2.8	2.8	2.8	59.86	533	533	4				2	0.0024691	12.257	By MS/MS	2.8	1274700	1274700	27	47211	47211	2				48	631;1193	True;True	650;1225	1937;3609	2792;4965	2792;4965			-1
Q8PER6	Q8PER6	52	52	52	tr|Q8PER6|Q8PER6_XANAC OmpA-related protein OS=Xanthomonas axonopodis pv. citri (strain 306) OX=190486 GN=XAC4274 PE=4 SV=1	1	52	52	52	52	52	52	51.5	51.5	51.5	109.81	1011	1011	3.44	7	22	44	120	0	323.31	By MS/MS	51.5	5252800000	5252800000	49	107200000	107200000	240				49	32;80;113;320;548;549;599;795;911;1023;1079;1213;1352;1572;1573;1583;1592;1593;1594;1663;2072;2073;2087;2164;2311;2314;2315;2415;2439;2440;2464;2516;2679;2786;2801;3022;3035;3037;3223;3232;3279;3322;3397;3488;3530;3610;3715;3767;3842;3843;4152;4153	True;True;True;True;True;True;True;True;True;True;True;True;True;True;True;True;True;True;True;True;True;True;True;True;True;True;True;True;True;True;True;True;True;True;True;True;True;True;True;True;True;True;True;True;True;True;True;True;True;True;True;True	32;83;118;333;566;567;617;820;937;1050;1108;1245;1385;1608;1609;1619;1628;1629;1630;1702;1703;2128;2129;2144;2222;2382;2386;2387;2388;2500;2528;2529;2554;2611;2777;2891;2906;3131;3146;3149;3340;3349;3397;3442;3518;3614;3658;3741;3846;3900;3975;3976;4297;4298	88;89;90;91;92;93;235;308;309;310;311;312;313;314;912;913;1736;1737;1738;1866;1867;1868;2343;2344;2345;2346;2347;2700;2701;2702;2703;2704;2705;2706;2707;2708;2709;2710;2711;2712;2713;2714;2715;2716;2717;2718;2719;2720;3029;3030;3031;3032;3212;3653;3654;3655;3656;3657;3658;3659;3660;3661;3662;3663;4256;5028;5029;5030;5031;5032;5050;5051;5072;5073;5074;5075;5076;5077;5078;5079;5080;5269;5270;5271;5…	106;107;108;109;110;111;112;113;114;115;116;304;382;383;384;385;386;387;388;389;1303;1304;1305;2582;2583;2584;2721;2722;2723;2724;2725;3236;3237;3238;3239;3750;3751;3752;3753;3754;3755;3756;3757;3758;3759;3760;3761;3762;3763;3764;3765;3766;3767;3768;3769;3770;3771;3772;4148;4149;4150;4151;4152;4425;4426;5011;5012;5013;5014;5015;5016;5017;5018;5019;5020;5021;5022;5023;5024;5789;6820;6821;6822;6823…	112;304;388;1304;2583;2584;2722;3239;3753;4152;4426;5017;5789;6820;6822;6845;6878;6881;6886;7092;9086;9088;9119;9462;10356;10365;10367;10698;10785;10787;10867;11046;11609;11852;11879;13022;13097;13107;13822;13846;14048;14182;14379;14706;14787;15128;15495;15641;16009;16010;17027;17029	45;46;47;48	303;495;569;771	-1
Q8PER7	Q8PER7	47	47	47	tr|Q8PER7|Q8PER7_XANAC OmpA-related protein OS=Xanthomonas axonopodis pv. citri (strain 306) OX=190486 GN=XAC4273 PE=4 SV=1	1	47	47	47	47	47	47	50.7	50.7	50.7	109.18	1012	1012	3.26	7	14	32	57	0	323.31	By MS/MS	50.7	837280000	837280000	56	14951000	14951000	114				50	96;184;379;536;540;578;612;653;1004;1029;1144;1149;1192;1212;1235;1350;1351;1421;1422;1747;1980;1984;2008;2224;2225;2397;2425;2463;2482;2483;2550;2677;2693;2730;2758;2871;2888;2938;3021;3134;3391;3459;3489;3516;3590;3850;3861	True;True;True;True;True;True;True;True;True;True;True;True;True;True;True;True;True;True;True;True;True;True;True;True;True;True;True;True;True;True;True;True;True;True;True;True;True;True;True;True;True;True;True;True;True;True;True	100;194;395;554;558;596;630;674;1031;1056;1175;1180;1224;1244;1267;1383;1384;1456;1457;1791;2032;2036;2061;2286;2287;2482;2510;2553;2575;2576;2647;2775;2792;2832;2860;2861;2979;2996;3046;3130;3248;3512;3584;3615;3644;3721;3983;3994	263;264;265;553;1066;1067;1068;1069;1714;1725;1811;1812;1901;1902;1987;1988;1989;2978;2979;3055;3056;3057;3058;3380;3387;3388;3389;3608;3652;3766;4247;4248;4249;4250;4251;4252;4253;4254;4255;4480;4481;4482;4483;5508;5509;6425;6434;6435;6516;6517;6518;7139;7140;7141;7789;7790;7791;7792;7874;7980;7981;8044;8045;8046;8214;8215;8577;8578;8579;8580;8620;8621;8622;8693;8694;8766;8767;8768;8769;9043;910…	338;339;340;341;790;1467;1468;1469;1470;1471;2559;2571;2661;2758;2841;2842;2843;2844;4093;4094;4179;4180;4181;4182;4183;4184;4599;4606;4607;4608;4964;5010;5186;5785;5786;5787;5788;6070;6071;6072;6073;7356;8685;8686;8695;8696;8827;9612;9613;9614;9615;9616;9617;9618;9619;9620;10642;10643;10644;10645;10646;10745;10862;10863;10864;10961;10962;10963;10964;11181;11182;11183;11599;11600;11601;11644;1172…	339;790;1470;2559;2571;2661;2758;2844;4094;4183;4599;4606;4964;5010;5186;5787;5788;6070;6073;7356;8685;8695;8827;9614;9617;10643;10745;10864;10961;10963;11182;11601;11644;11725;11802;12163;12233;12532;13008;13409;14365;14614;14719;14761;15014;16030;16055			-1
Q8PES3	Q8PES3	1	1	1	tr|Q8PES3|Q8PES3_XANAC Uncharacterized protein OS=Xanthomonas axonopodis pv. citri (strain 306) OX=190486 GN=XAC4267 PE=4 SV=1	1	1	1	1	1	1	1	4.3	4.3	4.3	25.391	232	232	1	1				0.005988	6.7033	By MS/MS	4.3	546970	546970	15	36464	36464	0				51	626	True	645	1928	2783	2783			-1
Q8PET4	Q8PET4	5	5	5	tr|Q8PET4|Q8PET4_XANAC TonB-dependent receptor OS=Xanthomonas axonopodis pv. citri (strain 306) OX=190486 GN=cirA PE=3 SV=1	1	5	5	5	5	5	5	7.6	7.6	7.6	103.39	957	957	3.83			1	5	0	82.833	By MS/MS	7.6	9577400	9577400	44	217670	217670	6				52	76;493;1011;2494;3509	True;True;True;True;True	77;511;1038;2588;3637	220;1438;2995;2996;8065;11092	291;2177;4112;10985;10986;14748	291;2177;4112;10985;14748			-1
Q8PEX1	Q8PEX1	7	7	7	tr|Q8PEX1|Q8PEX1_XANAC Ysc84 domain-containing protein OS=Xanthomonas axonopodis pv. citri (strain 306) OX=190486 GN=XAC4219 PE=4 SV=1	1	7	7	7	7	7	7	23.3	23.3	23.3	31.555	301	301	2.1	7	7	5	2	0	62.494	By MS/MS	23.3	70413000	70413000	15	4694200	4694200	18				53	105;206;1672;1673;2346;2355;3487	True;True;True;True;True;True;True	110;216;1712;1713;2430;2439;3613	288;591;592;593;594;5291;5292;5293;5294;5295;5296;5297;5298;5299;7666;7667;7668;7683;11042;11043;11044	363;821;822;823;7105;7106;7107;7108;7109;7110;7111;7112;10491;10492;10493;10494;10509;14704	363;823;7106;7108;10492;10509;14704			-1
Q8PEY4	Q8PEY4	8	8	8	tr|Q8PEY4|Q8PEY4_XANAC Autotransporter assembly factor TamA OS=Xanthomonas axonopodis pv. citri (strain 306) OX=190486 GN=XAC4204 PE=3 SV=1	1	8	8	8	8	8	8	22.3	22.3	22.3	66.644	593	593	3.5		1	4	7	0	79.84	By MS/MS	22.3	13841000	13841000	32	432520	432520	10				54	772;803;971;1210;1932;2284;3445;3556	True;True;True;True;True;True;True;True	797;828;998;1242;1981;2349;3569;3686	2294;2295;2358;2900;2901;2902;3649;3650;6200;7373;10928;11243	3188;3189;3252;4000;4001;5008;8298;10121;14569;14914	3189;3252;4000;5008;8298;10121;14569;14914			-1
Q8PEY9	Q8PEY9	8	8	8	tr|Q8PEY9|Q8PEY9_XANAC Polyvinylalcohol dehydrogenase OS=Xanthomonas axonopodis pv. citri (strain 306) OX=190486 GN=XAC4199 PE=4 SV=1	1	8	8	8	8	8	8	17	17	17	52.816	501	501	2.96	2	5	8	8	0	72.34	By MS/MS	17	51795000	51795000	15	3453000	3453000	15				55	1391;1723;2148;2179;3024;3047;3048;3524	True;True;True;True;True;True;True;True	1426;1767;2206;2238;3133;3160;3161;3652	4352;4353;5459;5460;5461;5462;6909;6910;7026;7027;7028;9624;9625;9707;9708;9709;9710;9711;9712;11117;11118;11119;11120	5902;7313;7314;7315;9363;9364;9503;9504;13032;13139;13140;14774;14775;14776;14777;14778;14779	5902;7314;9364;9504;13032;13139;13140;14776			-1
Q8PF09	Q8PF09	1	1	1	sp|Q8PF09|ACSA_XANAC Acetyl-coenzyme A synthetase OS=Xanthomonas axonopodis pv. citri (strain 306) OX=190486 GN=acsA PE=3 SV=1	1	1	1	1	1	1	1	2.3	2.3	2.3	71.276	647	647	4				1	0.006135	6.9765	By MS/MS	2.3	412140	412140	35	11775	11775	1				56	2064	True	2119	6648	9038	9038			-1
Q8PF10	Q8PF10	7	7	7	tr|Q8PF10|Q8PF10_XANAC Uncharacterized protein OS=Xanthomonas axonopodis pv. citri (strain 306) OX=190486 GN=XAC4178 PE=4 SV=1	1	7	7	7	7	7	7	22.5	22.5	22.5	53.598	494	494	3.17		1	8	3	0	105.78	By MS/MS	22.5	33305000	33305000	19	1752900	1752900	14				57	41;1419;2940;3483;3772;4090;4125	True;True;True;True;True;True;True	41;1454;3048;3609;3905;4234;4270	109;110;4475;9313;9314;11029;11030;11875;11876;12752;12753;12828	133;134;6063;12535;12536;12537;14687;14688;14689;15656;15657;16771;16772;16773;16872	133;6063;12535;14688;15656;16773;16872			-1
Q8PF24	Q8PF24	11	11	11	tr|Q8PF24|Q8PF24_XANAC Uncharacterized protein OS=Xanthomonas axonopodis pv. citri (strain 306) OX=190486 GN=XAC4164 PE=4 SV=1	1	11	11	11	11	11	11	26.2	26.2	26.2	68.472	614	614	4				13	0	77.318	By MS/MS	26.2	24799000	24799000	32	774960	774960	13				58	919;1009;1900;2005;2260;2621;2667;2704;3448;3511;4063	True;True;True;True;True;True;True;True;True;True;True	946;1036;1948;2057;2058;2325;2718;2764;2803;3572;3639;4206	2736;2992;5987;6512;6513;7312;8434;8554;8639;8640;10933;11094;12702	3804;4109;7948;8823;8824;10058;11440;11575;11576;11659;11660;14573;14750;16720	3804;4109;7948;8823;10058;11440;11576;11660;14573;14750;16720	49	466	-1
Q8PF28	Q8PF28	2	2	2	tr|Q8PF28|Q8PF28_XANAC Cation efflux system protein OS=Xanthomonas axonopodis pv. citri (strain 306) OX=190486 GN=czcA PE=3 SV=1	1	2	2	2	2	2	2	1.4	1.4	1.4	114.17	1064	1064	1	2				0.0046296	10.657	By MS/MS	1.4	4371400	4371400	47	93008	93008	2				59	71;2796	True;True	72;2901	207;8829	277;11866	277;11866			-1
Q8PF50	Q8PF50	4	4	4	tr|Q8PF50|Q8PF50_XANAC Uncharacterized protein OS=Xanthomonas axonopodis pv. citri (strain 306) OX=190486 GN=XAC4135 PE=4 SV=1	1	4	4	4	4	4	4	32.2	32.2	32.2	25.255	233	233	1.83	1	5			0	98.165	By MS/MS	32.2	11897000	11897000	10	1189700	1189700	5				60	369;1156;1861;2101	True;True;True;True	385;1188;1908;2159	1039;1040;3403;3404;5863;6771	1436;1437;1438;4627;7811;9177	1436;4627;7811;9177			-1
Q8PF79	Q8PF79	3	3	3	tr|Q8PF79|Q8PF79_XANAC Dipeptidyl peptidase OS=Xanthomonas axonopodis pv. citri (strain 306) OX=190486 GN=XAC4106 PE=4 SV=1	1	3	3	3	3	3	3	4.4	4.4	4.4	89.391	800	800	4				3	0	29.244	By MS/MS	4.4	2139300	2139300	42	50936	50936	3				61	70;147;3329	True;True;True	71;155;3449	206;391;10612	276;473;14200	276;473;14200			-1
Q8PF89	Q8PF89	1	1	1	tr|Q8PF89|Q8PF89_XANAC Fatty acyl CoA synthetase OS=Xanthomonas axonopodis pv. citri (strain 306) OX=190486 GN=XAC4096 PE=4 SV=1	1	1	1	1	1	1	1	6.5	6.5	6.5	23.229	215	215	2		1			0.0043197	7.7915	By MS/MS	6.5	567220	567220	11	51565	51565	1				62	888	True	914	2655	3701	3701			-1
Q8PFA7	Q8PFA7	1	1	1	tr|Q8PFA7|Q8PFA7_XANAC Integral membrane protein OS=Xanthomonas axonopodis pv. citri (strain 306) OX=190486 GN=XAC4076 PE=4 SV=1	1	1	1	1	1	1	1	2.9	2.9	2.9	37.834	347	347	1	2				0.0045351	8.7662	By MS/MS	2.9	7806500	7806500	9	867390	867390	2				63	1794	True	1839	5672;5673	7599;7600	7600			-1
Q8PFC1	Q8PFC1	2	2	2	tr|Q8PFC1|Q8PFC1_XANAC TonB-dependent receptor OS=Xanthomonas axonopodis pv. citri (strain 306) OX=190486 GN=fhuA PE=3 SV=1	1	2	2	2	2	2	2	4.8	4.8	4.8	78.454	726	726	4				2	0.0047059	10.915	By MS/MS	4.8	783770	783770	33	23751	23751	2				64	673;880	True;True	694;906	2033;2630	2887;3675	2887;3675			-1
Q8PFD5	Q8PFD5	45	45	44	tr|Q8PFD5|Q8PFD5_XANAC TonB-dependent receptor OS=Xanthomonas axonopodis pv. citri (strain 306) OX=190486 GN=iroN PE=3 SV=1	1	45	45	44	45	45	44	53.3	53.3	53.3	108.87	1004	1004	3.27	13	24	46	99	0	323.31	By MS/MS	53.3	6155900000	6155900000	47	130980000	130980000	217				65	53;122;389;518;519;541;552;558;988;1001;1039;1155;1334;1381;1382;1395;1396;1401;1412;1433;1435;1700;1704;1705;1801;1854;2092;2137;2160;2376;2399;2401;2408;2441;2585;2590;2613;2687;2715;2931;3166;3266;3417;3783;4024	True;True;True;True;True;True;True;True;True;True;True;True;True;True;True;True;True;True;True;True;True;True;True;True;True;True;True;True;True;True;True;True;True;True;True;True;True;True;True;True;True;True;True;True;True	53;128;405;536;537;559;570;576;1015;1028;1066;1187;1367;1414;1415;1416;1417;1430;1431;1436;1447;1468;1470;1741;1745;1746;1846;1901;2149;2195;2218;2461;2484;2486;2493;2530;2682;2687;2710;2785;2815;2816;3039;3282;3383;3384;3539;3916;4167	130;131;132;133;134;135;136;334;1097;1098;1099;1100;1651;1652;1653;1726;1727;1746;1747;1753;1754;2947;2948;2949;2973;2974;2975;3077;3402;4184;4185;4186;4187;4188;4189;4190;4191;4192;4193;4194;4195;4196;4197;4198;4321;4322;4323;4324;4325;4384;4385;4386;4387;4388;4389;4396;4457;4458;4459;4519;4520;4521;4522;4523;4524;4526;4527;4528;4529;4530;4531;4532;4533;4534;4535;5370;5371;5372;5381;5382;5383;53…	155;156;157;158;159;160;161;162;411;1497;1498;1499;1500;1501;1502;1503;1504;2455;2456;2457;2572;2573;2592;2598;2599;4056;4057;4058;4086;4087;4088;4089;4204;4624;4625;4626;5699;5700;5701;5702;5703;5704;5705;5706;5707;5708;5709;5710;5711;5712;5713;5714;5715;5716;5717;5718;5719;5720;5721;5722;5723;5724;5725;5726;5865;5866;5867;5868;5869;5870;5871;5872;5944;5945;5946;5947;5955;5956;6041;6042;6043;610…	156;411;1502;2456;2457;2573;2592;2599;4058;4088;4204;4625;5704;5865;5870;5944;5946;5956;6042;6109;6117;7196;7204;7205;7624;7789;9129;9335;9442;10577;10649;10658;10672;10794;11286;11364;11414;11631;11689;12509;13518;14013;14486;15675;16619	50;51;52;53	66;133;194;347	-1
Q8PFE0	Q8PFE0	8	8	8	tr|Q8PFE0|Q8PFE0_XANAC Uncharacterized protein OS=Xanthomonas axonopodis pv. citri (strain 306) OX=190486 GN=XAC4044 PE=4 SV=1	1	8	8	8	8	8	8	15.8	15.8	15.8	68.101	615	615	3.57		1	4	9	0	134.6	By MS/MS	15.8	38705000	38705000	26	1488600	1488600	13				66	291;434;1436;1537;2118;2689;2768;2772	True;True;True;True;True;True;True;True	304;452;1471;1572;2176;2787;2872;2877	832;1306;4536;4537;4875;4876;4877;6803;6804;6805;8610;8790;8791;8799	1209;1210;2021;6124;6606;6607;9210;9211;9212;11635;11825;11826;11833	1209;2021;6124;6606;9212;11635;11826;11833			-1
Q8PFE8	Q8PFE8	3	3	3	tr|Q8PFE8|Q8PFE8_XANAC Uncharacterized protein OS=Xanthomonas axonopodis pv. citri (strain 306) OX=190486 GN=XAC4035 PE=4 SV=1	1	3	3	3	3	3	3	13.7	13.7	13.7	30.492	293	293	1.75	1	3			0	29.782	By MS/MS	13.7	4120200	4120200	14	294300	294300	2				67	313;1258;3343	True;True;True	326;1290;3463	892;893;3956;10659	1281;5400;14266	1281;5400;14266			-1
Q8PFE9	Q8PFE9	2	2	2	sp|Q8PFE9|AROE_XANAC Shikimate dehydrogenase (NADP(+)) OS=Xanthomonas axonopodis pv. citri (strain 306) OX=190486 GN=aroE PE=3 SV=1	1	2	2	2	2	2	2	5.3	5.3	5.3	29.742	283	283	2	1	2	1		0.0026525	14.551	By MS/MS	5.3	2697300	2697300	14	192670	192670	2				68	761;762	True;True	786;787	2274;2275;2276;2277	3164;3165	3164;3165			-1
Q8PFF6	Q8PFF6	1	1	1	tr|Q8PFF6|Q8PFF6_XANAC Uncharacterized protein OS=Xanthomonas axonopodis pv. citri (strain 306) OX=190486 GN=XAC4027 PE=4 SV=1	1	1	1	1	1	1	1	7.1	7.1	7.1	18.127	156	156	2		1			1	-2	By MS/MS	7.1	636660	636660	9	70740	70740	1	+			69	2781	True	2886	8811	11846	11846	54	91	-1
Q8PFH3	Q8PFH3	1	1	1	tr|Q8PFH3|Q8PFH3_XANAC Entericidin A OS=Xanthomonas axonopodis pv. citri (strain 306) OX=190486 GN=ecnA PE=3 SV=1	1	1	1	1	1	1	1	22	22	22	5.122	50	50	1.8	2	2	1		0.0044346	8.1533	By MS/MS	22	3389700	3389700	2	1694900	1694900	4				70	650	True	670	1975;1976;1977;1978;1979	2830;2831;2832;2833	2830			-1
Q8PFH7	Q8PFH7	20	20	20	tr|Q8PFH7|Q8PFH7_XANAC Peptidase OS=Xanthomonas axonopodis pv. citri (strain 306) OX=190486 GN=XAC4004 PE=4 SV=1	1	20	20	20	20	20	20	45.1	45.1	45.1	57.66	536	536	3.48		4	16	26	0	231.02	By MS/MS	45.1	134230000	134230000	31	4329900	4329900	35				71	10;226;348;597;889;1130;1276;1365;2048;2049;2312;2371;2785;2821;3235;3419;3528;3531;3659;3840	True;True;True;True;True;True;True;True;True;True;True;True;True;True;True;True;True;True;True;True	10;236;363;615;915;1161;1308;1398;2103;2104;2383;2456;2890;2926;3352;3541;3656;3659;3790;3973	25;26;27;28;649;650;651;988;1861;2656;2657;2658;3347;3348;3349;3350;3985;3986;3987;4283;4284;4285;6610;6611;6612;6613;6614;6615;7540;7541;7729;7730;8816;8916;8917;10303;10304;10857;10858;11124;11129;11130;11131;11565;11566;12132	30;31;32;33;34;886;1387;1388;2718;3702;3703;4562;4563;4564;5433;5434;5435;5819;5820;9000;9001;9002;9003;10357;10358;10566;10567;11851;12026;13867;14489;14783;14788;14789;14790;15327;15328;16007	33;886;1387;2718;3703;4564;5435;5820;9000;9003;10357;10566;11851;12026;13867;14489;14783;14789;15327;16007			-1
Q8PFI9	Q8PFI9	1	1	1	tr|Q8PFI9|Q8PFI9_XANAC ThuA domain-containing protein OS=Xanthomonas axonopodis pv. citri (strain 306) OX=190486 GN=XAC3992 PE=4 SV=1	1	1	1	1	1	1	1	5	5	5	31.874	280	280	2		1			0.0077821	6.4389	By MS/MS	5	1355000	1355000	14	96786	96786	1				72	3231	True	3348	10291	13843	13843			-1
Q8PFJ1	Q8PFJ1	3	3	3	tr|Q8PFJ1|Q8PFJ1_XANAC Catalase-related peroxidase OS=Xanthomonas axonopodis pv. citri (strain 306) OX=190486 GN=srpA PE=3 SV=1	1	3	3	3	3	3	3	9.9	9.9	9.9	39.019	363	363	2.75		1	3		0	22.564	By MS/MS	9.9	5004600	5004600	23	217590	217590	3				73	636;1263;1605	True;True;True	655;1295;1641	1944;1945;3965;5108	2797;5408;6912	2797;5408;6912			-1
Q8PFJ3	Q8PFJ3	1	1	1	tr|Q8PFJ3|Q8PFJ3_XANAC Transmembrane regulator protein prtR OS=Xanthomonas axonopodis pv. citri (strain 306) OX=190486 GN=prtR PE=4 SV=1	1	1	1	1	1	1	1	5.2	5.2	5.2	26.845	250	250	2		3			0.0045767	9.5839	By MS/MS	5.2	3202700	3202700	13	246360	246360	3				74	3031	True	3141;3142	9653;9654;9655	13081;13082;13083	13083	55	206	-1
Q8PFK1	Q8PFK1	10	10	10	tr|Q8PFK1|Q8PFK1_XANAC Periplasmic serine endoprotease DegP-like OS=Xanthomonas axonopodis pv. citri (strain 306) OX=190486 GN=htrA PE=3 SV=1	1	10	10	10	10	10	10	22.2	22.2	22.2	49.964	478	478	2.83	2	6	16	5	0	91.223	By MS/MS	22.2	58020000	58020000	19	3053700	3053700	19				75	98;204;1633;1964;2213;2491;2542;2847;3746;3820	True;True;True;True;True;True;True;True;True;True	102;214;1671;2014;2273;2585;2639;2953;3877;3953	270;271;272;273;274;275;589;5196;5197;5198;5199;5200;6293;6294;7107;7108;7109;8061;8062;8177;8976;8977;11798;11799;11800;11801;11802;12069;12070	346;347;348;349;350;819;7021;7022;7023;8413;9580;9581;9582;10982;11128;11129;12095;12096;15576;15577;15578;15579;15934	346;819;7022;8413;9581;10982;11128;12096;15579;15934	56	390	-1
Q8PFK9	Q8PFK9	3	3	3	tr|Q8PFK9|Q8PFK9_XANAC DUF4142 domain-containing protein OS=Xanthomonas axonopodis pv. citri (strain 306) OX=190486 GN=XAC3972 PE=4 SV=1	1	3	3	3	3	3	3	24.9	24.9	24.9	20.595	197	197	1	3				0	28.459	By MS/MS	24.9	18578000	18578000	13	1429000	1429000	3				76	1625;3069;3262	True;True;True	1663;3182;3379	5171;9791;10413	6990;13217;13989	6990;13217;13989			-1
Q8PFM6	Q8PFM6	1	1	1	tr|Q8PFM6|Q8PFM6_XANAC Uncharacterized protein OS=Xanthomonas axonopodis pv. citri (strain 306) OX=190486 GN=XAC3954 PE=4 SV=1	1	1	1	1	1	1	1	5.4	5.4	5.4	29.227	257	257	2		4			1	-2	By MS/MS	5.4	196250	196250	16	12266	12266	3	+			77	2298	True	2366	7399;7400;7401;7402	10150;10151;10152;10153	10152	57	1	-1
Q8PFQ2	Q8PFQ2	10	10	10	tr|Q8PFQ2|Q8PFQ2_XANAC OMP_b-brl domain-containing protein OS=Xanthomonas axonopodis pv. citri (strain 306) OX=190486 GN=XAC3926 PE=4 SV=1	1	10	10	10	10	10	10	52.2	52.2	52.2	28.217	270	270	1.59	15	11	3		0	185.88	By MS/MS	52.2	112900000	112900000	13	8685000	8685000	27				78	160;495;1028;2015;2567;2636;3026;3480;3481;3618	True;True;True;True;True;True;True;True;True;True	168;513;1055;2068;2664;2733;3135;3606;3607;3749	412;413;414;415;1446;1447;1448;1449;1450;3050;3051;3052;3053;3054;6531;6532;8279;8470;8471;9627;9628;11023;11024;11025;11026;11027;11434;11435;11436	499;500;501;2186;2187;2188;2189;2190;4174;4175;4176;4177;4178;8842;8843;11249;11483;13035;14680;14681;14682;14683;14684;15159;15160;15161;15162;15163	499;2188;4175;8843;11249;11483;13035;14680;14682;15160	58	134	-1
Q8PFR1	Q8PFR1	6	6	6	tr|Q8PFR1|Q8PFR1_XANAC SPOR domain-containing protein OS=Xanthomonas axonopodis pv. citri (strain 306) OX=190486 GN=XAC3917 PE=4 SV=1	1	6	6	6	6	6	6	43.2	43.2	43.2	29.489	294	294	2.36	2	3	6		0	121.74	By MS/MS	43.2	19478000	19478000	15	1298500	1298500	9				79	26;133;279;903;2308;4057	True;True;True;True;True;True	26;139;291;929;2378;4200	56;57;58;349;350;806;807;808;2685;7531;12690	69;70;429;1172;1173;1174;1175;3733;10348;16708	69;429;1173;3733;10348;16708	59	110	-1
Q8PFR9	Q8PFR9	5	5	5	tr|Q8PFR9|Q8PFR9_XANAC Dolichol-phosphate mannosyltransferase OS=Xanthomonas axonopodis pv. citri (strain 306) OX=190486 GN=dpm1 PE=4 SV=1	1	5	5	5	5	5	5	24.6	24.6	24.6	29.852	268	268	2		6			0	78.84	By MS/MS	24.6	14295000	14295000	13	1099600	1099600	6				80	396;539;659;3550;3738	True;True;True;True;True	413;557;680;3680;3869	1119;1120;1724;1998;11196;11780	1520;1521;2570;2854;14865;15549	1521;2570;2854;14865;15549			-1
Q8PFV3	Q8PFV3	1	1	1	tr|Q8PFV3|Q8PFV3_XANAC Beta-glucosidase OS=Xanthomonas axonopodis pv. citri (strain 306) OX=190486 GN=bglX PE=3 SV=1	1	1	1	1	1	1	1	2.5	2.5	2.5	77.499	723	723	2		1			1	-2	By MS/MS	2.5	2898600	2898600	29	99952	99952	1	+			81	2295	True	2360	7391	10140	10140	60;61	1;13	-1
Q8PFV4	Q8PFV4	8	8	8	tr|Q8PFV4|Q8PFV4_XANAC Dehydrogenase OS=Xanthomonas axonopodis pv. citri (strain 306) OX=190486 GN=yliI PE=4 SV=1	1	8	8	8	8	8	8	27.8	27.8	27.8	41.655	392	392	2.71		4	10		0	126.86	By MS/MS	27.8	118610000	118610000	17	6976900	6976900	15				82	1690;1816;1860;2226;2277;2426;2444;2949	True;True;True;True;True;True;True;True	1731;1862;1907;2288;2342;2511;2533;3057	5346;5347;5735;5736;5862;7142;7143;7360;7361;7875;7928;7929;9337;9338	7166;7167;7168;7658;7659;7810;9621;9622;10109;10746;10747;10748;10808;12560;12561	7168;7658;7810;9622;10109;10746;10808;12561			-1
Q8PFW2	Q8PFW2	10	10	10	tr|Q8PFW2|Q8PFW2_XANAC N-acetylmuramoyl-L-alanine amidase OS=Xanthomonas axonopodis pv. citri (strain 306) OX=190486 GN=XAC3860 PE=4 SV=1	1	10	10	10	10	10	10	32.1	32.1	32.1	29.203	268	268	1.88	2	15			0	132.98	By MS/MS	32.1	218020000	218020000	14	15573000	15573000	19				83	1409;1799;1847;2392;2393;2495;2604;3473;3474;4126	True;True;True;True;True;True;True;True;True;True	1444;1844;1894;2477;2478;2589;2701;3599;3600;4271	4445;4446;5687;5688;5828;7776;7777;8066;8067;8392;8393;11012;11013;11014;11015;12829;12830	6027;6028;7615;7616;7775;10630;10631;10987;10988;10989;11392;11393;11394;11395;14670;14671;14672;14673;16873;16874	6028;7615;7775;10630;10631;10988;11395;14672;14673;16873			-1
Q8PFX5	Q8PFX5	12	12	12	tr|Q8PFX5|Q8PFX5_XANAC N-acyl-L-amino acid amidohydrolase OS=Xanthomonas axonopodis pv. citri (strain 306) OX=190486 GN=amaA PE=4 SV=1	1	12	12	12	12	12	12	37.7	37.7	37.7	44.481	419	419	3		1	17	1	0	145.7	By MS/MS	37.7	136400000	136400000	18	7577800	7577800	15				84	78;553;1244;1549;2533;2724;2732;3244;3245;3346;3799;4098	True;True;True;True;True;True;True;True;True;True;True;True	79;80;571;1276;1585;2628;2826;2834;3361;3362;3466;3932;4243	224;225;226;227;1748;3927;4910;8157;8158;8159;8679;8696;10342;10343;10344;10665;12022;12023;12773	296;297;298;299;2593;5375;6638;11101;11102;11709;11728;13914;13915;14274;15871;15872;16797	299;2593;5375;6638;11102;11709;11728;13914;13915;14274;15871;16797	62;63	87;278	-1
Q8PFZ3	Q8PFZ3	1	1	1	sp|Q8PFZ3|RHLB_XANAC ATP-dependent RNA helicase RhlB OS=Xanthomonas axonopodis pv. citri (strain 306) OX=190486 GN=rhlB PE=3 SV=1	1	1	1	1	1	1	1	2.8	2.8	2.8	62.076	571	571	2		1			0.0044944	8.5108	By MS/MS	2.8	120910	120910	30	4030.3	4030.3	1				85	1676	True	1716	5303	7116	7116			-1
Q8PG07	Q8PG07	2	2	2	sp|Q8PG07|NORM_XANAC Probable multidrug resistance protein NorM OS=Xanthomonas axonopodis pv. citri (strain 306) OX=190486 GN=norM PE=3 SV=1	1	2	2	2	2	2	2	5.5	5.5	5.5	48.162	458	458	3			2		0.0026455	14.467	By MS/MS	5.5	2042000	2042000	11	185630	185630	2				86	195;3220	True;True	205;3337	574;10263	808;13816	808;13816			-1
Q8PG08	Q8PG08	2	2	2	tr|Q8PG08|Q8PG08_XANAC Protease 4 OS=Xanthomonas axonopodis pv. citri (strain 306) OX=190486 GN=sppA PE=3 SV=1	1	2	2	2	2	2	2	3.6	3.6	3.6	68.245	633	633	4				2	0.0026247	14.177	By MS/MS	3.6	1266900	1266900	34	37262	37262	2				87	1614;3477	True;True	1652;3603	5136;11019	6946;14677	6946;14677			-1
Q8PG10	Q8PG10	2	2	2	tr|Q8PG10|Q8PG10_XANAC Tropinone reductase OS=Xanthomonas axonopodis pv. citri (strain 306) OX=190486 GN=trn2 PE=4 SV=1	1	2	2	2	2	2	2	10.5	10.5	10.5	28.186	258	258	2		2			0.0026042	13.917	By MS/MS	10.5	1248300	1248300	14	89162	89162	2				88	3492;3762	True;True	3618;3895	11060;11846	14722;15623	14722;15623			-1
Q8PG11	Q8PG11	1	1	1	tr|Q8PG11|Q8PG11_XANAC Uncharacterized protein OS=Xanthomonas axonopodis pv. citri (strain 306) OX=190486 GN=XAC3810 PE=4 SV=1	1	1	1	1	1	1	1	4.4	4.4	4.4	23.686	225	225	2		1			0.004386	8.0649	By MS/MS	4.4	510740	510740	8	63843	63843	1				89	1056	True	1084	3119	4255	4255			-1
Q8PG19	Q8PG19	9	9	9	tr|Q8PG19|Q8PG19_XANAC LysM domain-containing protein OS=Xanthomonas axonopodis pv. citri (strain 306) OX=190486 GN=XAC3802 PE=4 SV=1	1	9	9	9	9	9	9	32.5	32.5	32.5	41.227	378	378	2.87		2	13		0	212.63	By MS/MS	32.5	83619000	83619000	18	4645500	4645500	18				90	44;417;725;801;1779;2414;2642;3721;3893	True;True;True;True;True;True;True;True;True	44;435;748;826;1824;2499;2739;3852;4027	115;1244;1245;2188;2356;5589;7837;8480;8481;8482;11748;12251;12252;12253;12254	139;1884;1885;1886;1887;3070;3250;7449;10694;10695;11495;11496;15519;16140;16141;16142;16143;16144	139;1887;3070;3250;7449;10694;11495;15519;16142			-1
Q8PG27	Q8PG27	2	2	2	tr|Q8PG27|Q8PG27_XANAC Uncharacterized protein OS=Xanthomonas axonopodis pv. citri (strain 306) OX=190486 GN=XAC3794 PE=4 SV=1	1	2	2	2	2	2	2	9	9	9	55.892	501	501	2	2			1	0.0047393	11.045	By MS/MS	9	13321000	13321000	26	512340	512340	1				91	1299;3109	True;True	1332;3222	4036;4037;9890	5483;5484;13329	5484;13329	64;65	189;202	-1
Q8PG61	Q8PG61	9	9	9	tr|Q8PG61|Q8PG61_XANAC Ferrichrome-iron receptor 3 OS=Xanthomonas axonopodis pv. citri (strain 306) OX=190486 GN=XAC3756 PE=3 SV=1	1	9	9	9	9	9	9	16.8	16.8	16.8	77.667	714	714	3.9			1	9	0	64.672	By MS/MS	16.8	13116000	13116000	41	319900	319900	9				92	24;436;624;1202;2186;2922;3118;3143;4174	True;True;True;True;True;True;True;True;True	24;454;643;1234;2245;3030;3232;3258;4320	54;1308;1925;3633;7043;9200;9908;9986;9987;13001	67;2023;2780;4989;9518;12342;13346;13433;13434;17127	67;2023;2780;4989;9518;12342;13346;13433;17127			-1
Q8PG80	Q8PG80	1	1	1	tr|Q8PG80|Q8PG80_XANAC Uncharacterized protein OS=Xanthomonas axonopodis pv. citri (strain 306) OX=190486 GN=XAC3737 PE=4 SV=1	1	1	1	1	1	1	1	21.4	21.4	21.4	8.2729	70	70	2		2			1	-2	By MS/MS	21.4	5431900	5431900	6	905320	905320	2	+			93	2328	True	2403	7580;7581	10402;10403	10403	66;67;68	2;8;10	-1
Q8PG92	Q8PG92	2	2	2	tr|Q8PG92|Q8PG92_XANAC DUF892 domain-containing protein OS=Xanthomonas axonopodis pv. citri (strain 306) OX=190486 GN=XAC3725 PE=4 SV=1	1	2	2	2	2	2	2	14.3	14.3	14.3	18.298	168	168	1	2				0	28.438	By MS/MS	14.3	4114500	4114500	9	457160	457160	1				94	897;2227	True;True	923;2289	2672;7144	3723;9623	3723;9623			-1
Q8PG95	Q8PG95	4	4	4	tr|Q8PG95|Q8PG95_XANAC D-amino acid oxidase OS=Xanthomonas axonopodis pv. citri (strain 306) OX=190486 GN=XAC3721 PE=4 SV=1	1	4	4	4	4	4	4	11.1	11.1	11.1	44.187	404	404	3			4		0	29.234	By MS/MS	11.1	7125200	7125200	19	375010	375010	4				95	250;834;1653;3004	True;True;True;True	261;859;1692;3112	713;2476;5249;9572	965;3412;7067;12964	965;3412;7067;12964			-1
Q8PGA3	Q8PGA3	2	2	2	tr|Q8PGA3|Q8PGA3_XANAC DUF2236 domain-containing protein OS=Xanthomonas axonopodis pv. citri (strain 306) OX=190486 GN=XAC3714 PE=4 SV=1	1	2	2	2	2	2	2	7.1	7.1	7.1	33.869	308	308	2.33		2	1		0.002445	12.087	By MS/MS	7.1	3393300	3393300	14	242380	242380	2				96	87;3515	True;True	91;3643	247;11104;11105	318;14760	318;14760			-1
Q8PGC2	Q8PGC2	1	1	1	tr|Q8PGC2|Q8PGC2_XANAC Uncharacterized protein OS=Xanthomonas axonopodis pv. citri (strain 306) OX=190486 GN=XAC3695 PE=4 SV=1	1	1	1	1	1	1	1	4.5	4.5	4.5	25.854	247	247	1	1				0.0062241	7.2248	By MS/MS	4.5	620790	620790	5	124160	124160	1				97	1511	True	1546	4800	6519	6519			-1
Q8PGC9	Q8PGC9	11	11	11	sp|Q8PGC9|DADA_XANAC D-amino acid dehydrogenase OS=Xanthomonas axonopodis pv. citri (strain 306) OX=190486 GN=dadA PE=3 SV=1	1	11	11	11	11	11	11	28.9	28.9	28.9	46.675	429	429	2.77	1	6	17	2	0	133.55	By MS/MS	28.9	418360000	418360000	17	24610000	24610000	31				98	110;314;531;1478;1941;2117;2690;3440;3678;4046;4068	True;True;True;True;True;True;True;True;True;True;True	115;327;549;1513;1991;2175;2788;2789;3564;3809;4189;4211;4212	303;894;895;896;897;1669;4705;4706;6235;6236;6237;6801;6802;8611;8612;10918;10919;10920;10921;10922;11635;12660;12661;12662;12710;12711	378;1282;1283;1284;1285;1286;2473;2474;6410;6411;8345;8346;8347;8348;9208;9209;11636;11637;14556;14557;14558;14559;14560;14561;14562;15404;16678;16679;16680;16681;16727;16728;16729	378;1286;2473;6411;8348;9209;11637;14560;15404;16679;16729	69;70;71	92;322;399	-1
Q8PGE9	Q8PGE9	1	1	1	tr|Q8PGE9|Q8PGE9_XANAC ABC transporter permease OS=Xanthomonas axonopodis pv. citri (strain 306) OX=190486 GN=yaeE PE=3 SV=1	1	1	1	1	1	1	1	6.9	6.9	6.9	24.217	231	231	1	1				0.0045872	9.84	By MS/MS	6.9	762260	762260	9	84696	84696	1				99	1107	True	1137	3282	4497	4497			-1
Q8PGF0	Q8PGF0	9	9	9	tr|Q8PGF0|Q8PGF0_XANAC Lipoprotein OS=Xanthomonas axonopodis pv. citri (strain 306) OX=190486 GN=XAC3667 PE=3 SV=1	1	9	9	9	9	9	9	41.3	41.3	41.3	29.097	269	269	2.07		13	1		0	90.484	By MS/MS	41.3	129130000	129130000	14	9223500	9223500	16				100	221;248;509;609;692;1052;2039;2674;3664	True;True;True;True;True;True;True;True;True	231;259;527;627;714;1080;2093;2772;3795	634;635;711;1610;1896;2113;2114;3107;6585;6586;8573;11578;11579;11580	864;865;963;2398;2753;2997;2998;4243;8971;8972;8973;8974;11595;15342;15343;15344	864;963;2398;2753;2997;4243;8974;11595;15342	72	186	-1
Q8PGF3	Q8PGF3	3	3	3	tr|Q8PGF3|Q8PGF3_XANAC Outer membrane protein OS=Xanthomonas axonopodis pv. citri (strain 306) OX=190486 GN=ompW PE=4 SV=1	1	3	3	3	3	3	3	24.1	24.1	24.1	23.811	228	228	2.12	6	5	4	2	0	78.688	By MS/MS	24.1	228610000	228610000	7	32658000	32658000	18				101	1530;1564;3680	True;True;True	1565;1600;3811	4851;4852;4853;4854;4855;4856;4857;5002;5003;5004;5005;5006;5007;5008;5009;11639;11640	6587;6588;6589;6590;6591;6592;6593;6797;6798;6799;6800;6801;6802;6803;6804;15407;15408;15409	6590;6802;15408			-1
Q8PGF7	Q8PGF7	7	7	7	tr|Q8PGF7|Q8PGF7_XANAC Uncharacterized protein OS=Xanthomonas axonopodis pv. citri (strain 306) OX=190486 GN=XAC3660 PE=4 SV=1	1	7	7	7	7	7	7	35.3	35.3	35.3	22.939	215	215	1.42	8	3	1		0	118.2	By MS/MS	35.3	71772000	71772000	13	5520900	5520900	11				102	1430;1431;2601;2617;3311;3946;4141	True;True;True;True;True;True;True	1465;1466;2698;2714;3431;4084;4286	4515;4516;4517;8388;8424;10570;10571;10572;12386;12897;12898;12899	6103;6104;11388;11430;14156;14157;14158;16287;16991;16992;16993	6103;6104;11388;11430;14156;16287;16992			-1
Q8PGF8	Q8PGF8	1	1	1	tr|Q8PGF8|Q8PGF8_XANAC Dihydrolipoyl dehydrogenase OS=Xanthomonas axonopodis pv. citri (strain 306) OX=190486 GN=lpdA PE=3 SV=1	1	1	1	1	1	1	1	2.1	2.1	2.1	63.213	607	607	2.5		1	1		0.0063025	7.3244	By MS/MS	2.1	411600	411600	32	12862	12862	1				103	12	True	12	30;31	37	37			-1
Q8PGG0	Q8PGG0	21	21	21	tr|Q8PGG0|Q8PGG0_XANAC Uncharacterized protein OS=Xanthomonas axonopodis pv. citri (strain 306) OX=190486 GN=XAC3657 PE=4 SV=1	1	21	21	21	21	21	21	50.7	50.7	50.7	29.862	270	270	2.22	39	271	69	31	0	323.31	By MS/MS	50.7	35111000000	35111000000	11	3191900000	3191900000	999				104	268;269;805;806;877;878;1312;1335;1926;1927;1971;1985;1986;2028;2029;2030;2411;2644;2738;2815;2816	True;True;True;True;True;True;True;True;True;True;True;True;True;True;True;True;True;True;True;True;True	280;281;830;831;902;903;1345;1368;1975;1976;2021;2022;2037;2038;2082;2083;2084;2496;2741;2840;2920;2921	748;749;750;751;752;753;754;755;756;757;758;759;760;761;762;763;764;765;766;767;768;769;770;771;772;773;774;775;776;777;778;779;780;781;782;2361;2362;2363;2364;2365;2366;2367;2368;2369;2370;2371;2372;2373;2374;2375;2376;2377;2378;2379;2380;2381;2382;2383;2384;2385;2386;2387;2388;2389;2390;2391;2392;2393;2394;2395;2396;2397;2398;2399;2400;2401;2402;2403;2404;2405;2406;2407;2408;2574;2575;2576;2577…	995;996;997;998;999;1000;1001;1002;1003;1004;1005;1006;1007;1008;1009;1010;1011;1012;1013;1014;1015;1016;1017;1018;1019;1020;1021;1022;1023;1024;1025;1026;1027;1028;1029;1030;1031;1032;1033;1034;1035;1036;1037;1038;1039;1040;1041;1042;1043;1044;1045;1046;1047;1048;1049;1050;1051;1052;1053;1054;1055;1056;1057;1058;1059;1060;1061;1062;1063;1064;1065;1066;1067;1068;1069;1070;1071;1072;1073;1074;1075…	1002;1140;3287;3295;3634;3668;5606;5748;8112;8265;8545;8706;8770;8881;8959;8960;10683;11498;11746;12012;12020	73	37	-1
Q8PGG5	Q8PGG5	10	10	10	sp|Q8PGG5|ATPA_XANAC ATP synthase subunit alpha OS=Xanthomonas axonopodis pv. citri (strain 306) OX=190486 GN=atpA PE=3 SV=1	1	10	10	10	10	10	10	21.7	21.7	21.7	55.284	515	515	2.65	4	6	7	6	0	90.71	By MS/MS	21.7	33772000	33772000	26	1298900	1298900	14				105	390;1167;1327;1652;2398;2680;3205;3255;3829;3916	True;True;True;True;True;True;True;True;True;True	406;1199;1360;1691;2483;2778;3322;3372;3962;4052	1101;1102;1103;3535;3536;4169;4170;4171;5246;5247;5248;7793;8586;10197;10198;10199;10397;10398;10399;10400;12086;12319;12320	1505;1506;1507;4869;5685;7065;7066;10647;11610;13737;13738;13739;13974;15950;16209;16210	1507;4869;5685;7065;10647;11610;13737;13974;15950;16210			-1
Q8PGG6	Q8PGG6	3	3	3	sp|Q8PGG6|ATPG_XANAC ATP synthase gamma chain OS=Xanthomonas axonopodis pv. citri (strain 306) OX=190486 GN=atpG PE=3 SV=1	1	3	3	3	3	3	3	15	15	15	31.984	287	287	1.5	2	2			0	20.665	By MS/MS	15	5629300	5629300	16	351830	351830	5				106	1265;2770;3698	True;True;True	1297;2874;3829	3968;3969;8793;11683	5411;5412;11828;15456;15457	5411;11828;15457			-1
Q8PGG7	Q8PGG7	7	7	7	sp|Q8PGG7|ATPB_XANAC ATP synthase subunit beta OS=Xanthomonas axonopodis pv. citri (strain 306) OX=190486 GN=atpD PE=3 SV=1	1	7	7	7	7	7	7	22	22	22	50.896	468	468	2.2	8	5	2	5	0	110.93	By MS/MS	22	24283000	24283000	25	971320	971320	14				107	202;1119;1253;2438;3542;3683;4157	True;True;True;True;True;True;True	212;1149;1285;2527;3672;3814;4302	587;3308;3309;3310;3311;3312;3945;3946;3947;7903;7904;7905;7906;11170;11650;11651;12945;12946;12947;12948	817;4526;4527;4528;4529;5390;5391;10782;10783;10784;14826;15424;15425;17047;17048	817;4526;5390;10782;14826;15425;17048			-1
Q8PGI1	Q8PGI1	2	2	2	tr|Q8PGI1|Q8PGI1_XANAC Uncharacterized protein OS=Xanthomonas axonopodis pv. citri (strain 306) OX=190486 GN=XAC3635 PE=4 SV=1	1	2	2	2	2	2	2	6.9	6.9	6.9	40.127	379	379	3			2		0	27.336	By MS/MS	6.9	5324800	5324800	15	354990	354990	2				108	927;3602	True;True	954;3733	2751;11387	3822;15106	3822;15106			-1
Q8PGI2	Q8PGI2	1	1	1	tr|Q8PGI2|Q8PGI2_XANAC PG_binding_1 domain-containing protein OS=Xanthomonas axonopodis pv. citri (strain 306) OX=190486 GN=XAC3634 PE=4 SV=1	1	1	1	1	1	1	1	3.6	3.6	3.6	33.458	306	306	4				1	0.0062762	7.2878	By MS/MS	3.6	1287800	1287800	19	67777	67777	1				109	2283	True	2348	7372	10120	10120			-1
Q8PGI3	Q8PGI3	4	4	4	tr|Q8PGI3|Q8PGI3_XANAC Uncharacterized protein OS=Xanthomonas axonopodis pv. citri (strain 306) OX=190486 GN=XAC3633 PE=4 SV=1	1	4	4	4	4	4	4	21	21	21	32.019	300	300	2.17		5	1		0	32.695	By MS/MS	21	3197200	3197200	15	213150	213150	4				110	1662;2060;3236;4184	True;True;True;True	1701;2115;3353;4330	5267;5268;6639;10305;10306;13053	7085;7086;9028;13868;13869;17187	7086;9028;13868;17187			-1
Q8PGI5	Q8PGI5	1	1	1	tr|Q8PGI5|Q8PGI5_XANAC Copper resistance protein B OS=Xanthomonas axonopodis pv. citri (strain 306) OX=190486 GN=copB PE=4 SV=1	1	1	1	1	1	1	1	5.2	5.2	5.2	40.329	364	364	2.5		2	2		0.0042553	7.4942	By MS/MS	5.2	603250	603250	17	35485	35485	5				111	296	True	309	841;842;843;844	1219;1220;1221;1222;1223	1223			-1
Q8PGJ6	Q8PGJ6	20	20	20	tr|Q8PGJ6|Q8PGJ6_XANAC Siderophore receptor protein OS=Xanthomonas axonopodis pv. citri (strain 306) OX=190486 GN=pfeA PE=3 SV=1	1	20	20	20	20	20	20	32.5	32.5	32.5	80.066	747	747	2.71	11	15	13	20	0	309	By MS/MS	32.5	164580000	164580000	33	4987100	4987100	51				112	301;470;808;855;945;1158;1418;1728;2180;2204;2229;2625;2646;2647;2664;2860;3293;3338;3547;4048	True;True;True;True;True;True;True;True;True;True;True;True;True;True;True;True;True;True;True;True	314;488;833;880;972;1190;1453;1772;2239;2264;2291;2722;2743;2744;2761;2967;3412;3458;3677;4191	852;853;854;855;856;857;858;1392;1393;1394;1395;2410;2411;2412;2413;2414;2528;2529;2797;2798;3407;4474;5470;5471;5472;7029;7030;7031;7083;7084;7085;7146;7147;8443;8444;8445;8446;8493;8494;8495;8496;8540;8541;9003;9004;9005;9006;9007;9008;9009;10499;10645;11184;11185;11186;11187;12664;12665;12666	1233;1234;1235;1236;1237;1238;1239;1240;1241;2124;2125;2126;3332;3333;3334;3335;3336;3337;3472;3870;3871;3872;3873;4633;6062;7324;9505;9506;9507;9556;9557;9625;11446;11447;11448;11512;11513;11514;11557;11558;11559;12120;12121;12122;12123;12124;14075;14246;14850;14851;16683;16684;16685	1238;2125;3335;3472;3870;4633;6062;7324;9507;9557;9625;11446;11512;11513;11559;12124;14075;14246;14851;16683			-1
Q8PGL1	Q8PGL1	39	39	39	tr|Q8PGL1|Q8PGL1_XANAC Outer membrane protein OS=Xanthomonas axonopodis pv. citri (strain 306) OX=190486 GN=uptE PE=4 SV=1	1	39	39	39	39	39	39	77	77	77	31.458	296	296	2.06	28	308	26	12	0	323.31	By MS/MS	77	15733000000	15733000000	19	828030000	828030000	585				113	14;31;92;222;223;445;446;514;515;546;547;679;680;830;831;959;1179;1363;1364;1841;1939;1940;2132;2133;2154;2170;2388;2389;2615;2616;2631;2794;2814;2841;2892;3641;3798;3836;3837	True;True;True;True;True;True;True;True;True;True;True;True;True;True;True;True;True;True;True;True;True;True;True;True;True;True;True;True;True;True;True;True;True;True;True;True;True;True;True	14;31;96;232;233;463;464;532;533;564;565;700;701;855;856;986;1211;1396;1397;1887;1989;1990;2190;2191;2212;2229;2473;2474;2712;2713;2728;2899;2919;2947;3000;3772;3931;3969;3970	34;74;75;76;77;78;79;80;81;82;83;84;85;86;87;255;256;257;636;637;638;639;640;641;642;643;644;645;1334;1335;1336;1337;1338;1339;1340;1341;1342;1343;1344;1345;1346;1347;1348;1349;1350;1351;1352;1353;1354;1616;1617;1618;1619;1620;1621;1622;1623;1624;1625;1626;1627;1628;1629;1630;1631;1632;1633;1634;1635;1636;1637;1638;1639;1640;1641;1642;1643;1644;1645;1646;1733;1734;1735;2068;2069;2070;2071;2072;20…	41;42;43;88;89;90;91;92;93;94;95;96;97;98;99;100;101;102;103;104;105;327;328;329;330;866;867;868;869;870;871;872;873;874;875;876;877;878;879;880;881;2047;2048;2049;2050;2051;2052;2053;2054;2055;2056;2057;2058;2059;2060;2061;2062;2063;2064;2065;2066;2067;2068;2069;2070;2071;2072;2073;2074;2075;2076;2077;2078;2079;2080;2081;2082;2403;2404;2405;2406;2407;2408;2409;2410;2411;2412;2413;2414;2415;2416;…	42;93;330;867;874;2047;2082;2405;2447;2579;2581;2940;2954;3397;3398;3902;4895;5817;5818;7714;8339;8343;9245;9320;9429;9483;10618;10625;11423;11429;11460;11863;12007;12081;12243;15239;15751;15964;15997			-1
Q8PGL9	Q8PGL9	1	1	1	tr|Q8PGL9|Q8PGL9_XANAC Uncharacterized protein OS=Xanthomonas axonopodis pv. citri (strain 306) OX=190486 GN=XAC3597 PE=4 SV=1	1	1	1	1	1	1	1	3.4	3.4	3.4	32.796	293	293	2		1			0.004415	8.1344	By MS/MS	3.4	0	0	15	0	0	1				114	1247	True	1279	3931	5378	5378			-1
Q8PGM0	Q8PGM0	2	2	2	tr|Q8PGM0|Q8PGM0_XANAC Uncharacterized protein OS=Xanthomonas axonopodis pv. citri (strain 306) OX=190486 GN=XAC3596 PE=4 SV=1	1	2	2	2	2	2	2	4.6	4.6	4.6	62.832	581	581	4				2	0.002457	12.223	By MS/MS	4.6	3240100	3240100	19	170530	170530	2				115	1737;2641	True;True	1781;2738	5490;8479	7339;11494	7339;11494			-1
Q8PGM2	Q8PGM2	1	1	1	tr|Q8PGM2|Q8PGM2_XANAC Phytoene desaturase OS=Xanthomonas axonopodis pv. citri (strain 306) OX=190486 GN=XAC3594 PE=4 SV=1	1	1	1	1	1	1	1	3.7	3.7	3.7	48.676	428	428	3		1	1	1	0.0043011	7.74	By MS/MS	3.7	1285400	1285400	21	61212	61212	2				116	1654	True	1693	5250;5251;5252	7068;7069	7069			-1
Q8PGN3	Q8PGN3	1	1	1	tr|Q8PGN3|Q8PGN3_XANAC dTDP-4-dehydrorhamnose 3,5-epimerase OS=Xanthomonas axonopodis pv. citri (strain 306) OX=190486 GN=rmlC PE=3 SV=1	1	1	1	1	1	1	1	5.9	5.9	5.9	20.44	185	185	1	1				0.0044248	8.1494	By MS/MS	5.9	2002100	2002100	12	166840	166840	1				117	1088	True	1117	3241	4459	4459			-1
Q8PGN7	Q8PGN7	1	1	1	tr|Q8PGN7|Q8PGN7_XANAC Phosphoglucomutase OS=Xanthomonas axonopodis pv. citri (strain 306) OX=190486 GN=xanA PE=1 SV=1	1	1	1	1	1	1	1	4.4	4.4	4.4	49.139	450	450	3			1		0.0046404	10.678	By MS/MS	4.4	543900	543900	24	22662	22662	1				118	715	True	738	2167	3052	3052			-1
Q8PGP1	Q8PGP1	6	6	6	tr|Q8PGP1|Q8PGP1_XANAC Electron transfer flavoprotein-ubiquinone oxidoreductase OS=Xanthomonas axonopodis pv. citri (strain 306) OX=190486 GN=etf-QO PE=4 SV=1	1	6	6	6	6	6	6	11.8	11.8	11.8	59.453	549	549	3.86			1	6	0	47.606	By MS/MS	11.8	15353000	15353000	27	568640	568640	8				119	265;845;1736;2142;2456;3731	True;True;True;True;True;True	276;870;1780;2200;2546;3862	743;2508;5489;6899;7956;11769;11770	990;3451;7338;9352;10834;10835;15539;15540	990;3451;7338;9352;10835;15539			-1
Q8PGQ1	Q8PGQ1	1	1	1	tr|Q8PGQ1|Q8PGQ1_XANAC CDP-diacylglycerol--serine O-phosphatidyltransferase OS=Xanthomonas axonopodis pv. citri (strain 306) OX=190486 GN=pssA PE=3 SV=1	1	1	1	1	1	1	1	4.3	4.3	4.3	28.072	257	257	2		1			0.00611	6.9649	By MS/MS	4.3	981500	981500	6	163580	163580	1				120	1033	True	1060	3067	4192	4192			-1
Q8PGQ3	Q8PGQ3	1	1	1	tr|Q8PGQ3|Q8PGQ3_XANAC [Ribosomal protein S18]-alanine N-acetyltransferase OS=Xanthomonas axonopodis pv. citri (strain 306) OX=190486 GN=rimI PE=3 SV=1	1	1	1	1	1	1	1	8.1	8.1	8.1	17.767	160	160	4				1	1	-2	By MS/MS	8.1	1217700	1217700	7	173950	173950	1	+			121	2337	True	2416	7617	10443	10443	74	1	-1
Q8PGQ5	Q8PGQ5	8	8	8	tr|Q8PGQ5|Q8PGQ5_XANAC Soluble lytic murein transglycosylase OS=Xanthomonas axonopodis pv. citri (strain 306) OX=190486 GN=slt PE=4 SV=1	1	8	8	8	8	8	8	15.3	15.3	15.3	77.217	701	701	3.57			6	8	0	71.714	By MS/MS	15.3	23391000	23391000	42	556920	556920	8				122	5;513;1160;1349;1561;2969;3044;3327	True;True;True;True;True;True;True;True	5;531;1192;1382;1597;3077;3156;3447	11;12;1614;1615;3409;3410;4246;4997;9384;9691;9692;9693;10608;10609	12;2402;4635;5784;6793;12618;13126;13127;14196	12;2402;4635;5784;6793;12618;13127;14196			-1
Q8PGQ6	Q8PGQ6	22	22	22	tr|Q8PGQ6|Q8PGQ6_XANAC TonB-dependent receptor OS=Xanthomonas axonopodis pv. citri (strain 306) OX=190486 GN=btuB PE=3 SV=1	1	22	22	22	22	22	22	28.7	28.7	28.7	103.41	959	959	3.43	1	5	16	29	0	323.31	By MS/MS	28.7	231010000	231010000	40	5775300	5775300	49				123	77;312;387;1040;1047;1640;1785;1832;1907;2201;2233;2719;2992;3248;3384;3501;3755;3962;3975;4016;4095;4139	True;True;True;True;True;True;True;True;True;True;True;True;True;True;True;True;True;True;True;True;True;True	78;325;403;1067;1075;1679;1830;1878;1956;2261;2295;2820;3100;3365;3505;3629;3886;4100;4113;4158;4240;4284	221;222;223;890;891;1093;3078;3079;3080;3081;3097;3098;3099;5225;5226;5600;5768;5769;6019;6020;7075;7076;7077;7078;7189;7190;8669;8670;8671;9534;10348;10349;10350;10351;10737;10738;10739;11078;11823;11824;11825;11826;12439;12461;12576;12766;12767;12768;12769;12886;12887	292;293;294;295;1278;1279;1280;1492;4205;4206;4207;4208;4209;4210;4211;4231;4232;4233;7046;7458;7689;7690;7691;7984;9551;9552;9715;11697;11698;12922;13919;13920;13921;14349;14350;14736;15600;15601;15602;15603;16400;16424;16560;16790;16791;16792;16975;16976;16977	294;1280;1492;4207;4233;7046;7458;7689;7984;9552;9715;11698;12922;13921;14350;14736;15603;16400;16424;16560;16792;16976			-1
Q8PGR6	Q8PGR6	9	9	9	tr|Q8PGR6|Q8PGR6_XANAC Thiol:disulfide interchange protein OS=Xanthomonas axonopodis pv. citri (strain 306) OX=190486 GN=dsbC PE=3 SV=1	1	9	9	9	9	9	9	43.8	43.8	43.8	28.261	267	267	1.87	2	13			0	143.73	By MS/MS	43.8	116070000	116070000	19	6108700	6108700	15				124	233;846;908;1732;1811;2502;2560;2661;4080	True;True;True;True;True;True;True;True;True	244;871;934;1776;1856;2596;2597;2657;2758;4224	667;668;669;2509;2694;2695;5480;5481;5717;8080;8081;8260;8530;12736;12737	911;912;913;3452;3743;3744;3745;7332;7641;11006;11007;11235;11236;11544;11545;16755;16756	913;3452;3744;7332;7641;11006;11235;11545;16755	75	218	-1
Q8PGS0;Q8PGR8	Q8PGS0;Q8PGR8	3;2	3;2	3;2	tr|Q8PGS0|Q8PGS0_XANAC Outer membrane protein OS=Xanthomonas axonopodis pv. citri (strain 306) OX=190486 GN=xadA PE=4 SV=1;tr|Q8PGR8|Q8PGR8_XANAC Outer membrane protein OS=Xanthomonas axonopodis pv. citri (strain 306) OX=190486 GN=xadA PE=3 SV=1	2	3	3	3	3	3	3	2.2	2.2	2.2	204.71	2190	2190;1114	4				3	0	39.828	By MS/MS	2.2	6205300	6205300	37	167710	167710	3				125	398;400;1345	True;True;True	415;417;1378	1201;1204;4237	1844;1846;5777	1844;1846;5777			-1;-1
Q8PGS2	Q8PGS2	1	1	1	tr|Q8PGS2|Q8PGS2_XANAC Type II secretion system protein E OS=Xanthomonas axonopodis pv. citri (strain 306) OX=190486 GN=xpsE PE=3 SV=1	1	1	1	1	1	1	1	2.3	2.3	2.3	58.87	531	531	1	1				1	-2	By MS/MS	2.3	11392000	11392000	32	355990	355990	0	+			126	3420	True	3542	10859	14490	14490	76	506	-1
Q8PGT2	Q8PGT2	8	8	8	tr|Q8PGT2|Q8PGT2_XANAC General secretion pathway protein D OS=Xanthomonas axonopodis pv. citri (strain 306) OX=190486 GN=xpsD PE=3 SV=1	1	8	8	8	8	8	8	14.9	14.9	14.9	79.494	763	763	3.41		1	8	8	0	64.138	By MS/MS	14.9	16479000	16479000	34	484680	484680	12				127	107;899;1923;2074;2347;3734;3863;4099	True;True;True;True;True;True;True;True	112;925;1972;2130;2431;3865;3996;4244	294;295;2674;2675;2676;6102;6103;6696;6697;7669;7670;11776;12183;12774;12775;12776;12777	367;3725;3726;8098;9091;9092;10495;15544;16058;16798;16799;16800	367;3726;8098;9092;10495;15544;16058;16800			-1
Q8PGU1	Q8PGU1	16	16	16	tr|Q8PGU1|Q8PGU1_XANAC Uncharacterized protein OS=Xanthomonas axonopodis pv. citri (strain 306) OX=190486 GN=XAC3525 PE=4 SV=1	1	16	16	16	16	16	16	60.1	60.1	60.1	31.97	301	301	1.92	6	29	3		0	323.31	By MS/MS	60.1	1069800000	1069800000	16	66863000	66863000	53				128	1357;1367;1455;1479;2144;2165;2431;2521;2640;2736;2948;3055;3140;3173;3565;3988	True;True;True;True;True;True;True;True;True;True;True;True;True;True;True;True	1390;1400;1490;1514;2202;2223;2517;2616;2737;2838;3056;3168;3255;3289;3695;4128	4270;4288;4656;4657;4707;4708;6902;6983;6984;6985;6986;7884;8137;8477;8478;8701;8702;8703;9331;9332;9333;9334;9335;9336;9752;9753;9973;9974;9975;9976;10067;11273;11274;11275;11276;12495;12496;12497	5807;5822;5823;6362;6363;6364;6365;6412;9354;9464;9465;9466;9467;10761;11072;11073;11074;11075;11076;11077;11078;11491;11492;11493;11733;11734;11735;11736;11737;11738;11739;11740;12555;12556;12557;12558;12559;13173;13174;13425;13426;13427;13428;13539;14957;14958;14959;14960;14961;14962;16473;16474;16475;16476;16477	5807;5822;6365;6412;9354;9465;10761;11074;11493;11737;12558;13174;13428;13539;14959;16476	77	283	-1
Q8PGV7	Q8PGV7	2	2	2	tr|Q8PGV7|Q8PGV7_XANAC Rhamnogalacturonan endolyase OS=Xanthomonas axonopodis pv. citri (strain 306) OX=190486 GN=rhgB PE=3 SV=1	1	2	2	2	2	2	2	6.2	6.2	6.2	56.601	533	533	3.25		1	1	2	0	16.239	By MS/MS	6.2	1181100	1181100	28	42183	42183	2				129	193;2106	True;True	203;2164	570;571;572;6780	806;9189	806;9189			-1
Q8PGW1	Q8PGW1	10	10	10	tr|Q8PGW1|Q8PGW1_XANAC Uncharacterized protein OS=Xanthomonas axonopodis pv. citri (strain 306) OX=190486 GN=XAC3501 PE=4 SV=1	1	10	10	10	10	10	10	46.4	46.4	46.4	30.931	289	289	2		16			0	272.79	By MS/MS	46.4	46691000	46691000	10	4669100	4669100	16				130	46;251;324;325;1238;1310;1636;1782;1842;3719	True;True;True;True;True;True;True;True;True;True	46;262;337;338;1270;1343;1675;1827;1888;1889;3850	117;118;714;715;922;923;924;3777;3778;4057;5219;5595;5820;5821;11743;11744	141;142;143;966;967;1316;1317;1318;5209;5210;5513;7039;7453;7767;7768;15515;15516;15517	143;966;1317;1318;5209;5513;7039;7453;7767;15516	78	92	-1
Q8PGW3	Q8PGW3	1	1	1	tr|Q8PGW3|Q8PGW3_XANAC Acetylxylan esterase OS=Xanthomonas axonopodis pv. citri (strain 306) OX=190486 GN=nodB PE=4 SV=1	1	1	1	1	1	1	1	6.8	6.8	6.8	29.02	263	263	3			2		1	-2	By MS/MS	6.8	2620300	2620300	11	238210	238210	2	+			131	2300	True	2368	7404;7405	10155;10156	10156	79;80	1;6	-1
Q8PGW4	Q8PGW4	31	31	31	tr|Q8PGW4|Q8PGW4_XANAC Outer membrane receptor for ferric iron uptake OS=Xanthomonas axonopodis pv. citri (strain 306) OX=190486 GN=fhuE PE=3 SV=1	1	31	31	31	31	31	31	49.7	49.7	49.7	80.71	731	731	3.26	4	14	25	45	0	323.31	By MS/MS	49.7	1088600000	1088600000	38	28648000	28648000	88				132	669;670;883;955;1102;1114;1191;1366;1414;1415;1420;1469;1481;1542;1595;1786;2141;2237;2435;2471;2518;2747;2763;2970;3162;3217;3623;3865;3890;4069;4131	True;True;True;True;True;True;True;True;True;True;True;True;True;True;True;True;True;True;True;True;True;True;True;True;True;True;True;True;True;True;True	690;691;909;982;1131;1144;1223;1399;1449;1450;1455;1504;1516;1578;1631;1831;2199;2299;2300;2523;2524;2561;2613;2849;2867;3078;3278;3334;3754;3998;4024;4213;4276	2012;2013;2014;2015;2644;2645;2646;2647;2815;2816;2817;3270;3271;3272;3273;3274;3301;3302;3606;3607;4286;4287;4465;4466;4467;4468;4469;4470;4471;4476;4477;4478;4479;4686;4687;4710;4711;4712;4895;4896;5081;5082;5083;5084;5601;5602;5603;5604;6898;7198;7199;7200;7201;7202;7203;7899;7900;7995;8125;8126;8127;8128;8735;8779;8780;9385;9386;9387;9388;10032;10033;10034;10258;10259;11450;11451;11452;12188;…	2867;2868;2869;3690;3691;3692;3693;3886;3887;4483;4484;4485;4486;4487;4488;4489;4518;4519;4963;5821;6048;6049;6050;6051;6052;6053;6054;6055;6056;6057;6064;6065;6066;6067;6068;6069;6395;6396;6414;6415;6416;6417;6418;6623;6624;6888;6889;6890;6891;7459;7460;7461;7462;9350;9351;9723;9724;9725;10778;10779;10882;10883;11055;11056;11057;11058;11059;11060;11771;11814;11815;11816;12619;12620;12621;12622;1…	2867;2869;3693;3887;4487;4519;4963;5821;6053;6055;6065;6396;6418;6623;6890;7461;9351;9725;10778;10883;11060;11771;11815;12620;13495;13812;15177;16070;16134;16732;16883	81	682	-1
Q8PGX3	Q8PGX3	39	39	39	tr|Q8PGX3|Q8PGX3_XANAC TonB-dependent receptor OS=Xanthomonas axonopodis pv. citri (strain 306) OX=190486 GN=fyuA PE=3 SV=1	1	39	39	39	39	39	39	52.8	52.8	52.8	88.747	824	824	3.3	16	41	47	150	0	323.31	By MS/MS	52.8	6956400000	6956400000	43	161780000	161780000	377				133	22;505;534;580;586;672;1059;1152;1228;1267;1279;1356;1397;1957;2042;2058;2059;2071;2313;2332;2419;2619;2809;2865;2881;2957;2958;2986;3121;3163;3167;3233;3299;3334;3467;3520;3593;3936;4006	True;True;True;True;True;True;True;True;True;True;True;True;True;True;True;True;True;True;True;True;True;True;True;True;True;True;True;True;True;True;True;True;True;True;True;True;True;True;True	22;523;552;598;604;693;1087;1184;1260;1299;1311;1389;1432;2007;2096;2113;2114;2127;2384;2385;2408;2409;2504;2716;2914;2972;2989;3065;3066;3094;3235;3279;3283;3350;3419;3454;3593;3648;3724;4074;4148	49;50;51;52;1586;1587;1588;1589;1590;1591;1592;1593;1594;1693;1694;1695;1696;1697;1698;1699;1700;1701;1702;1703;1704;1705;1706;1707;1708;1709;1710;1711;1815;1816;1817;1818;1819;1820;1821;1822;1823;1831;1832;1833;1834;1835;1836;1837;1838;1839;1840;2019;2020;2021;2022;2023;2024;2025;2026;2027;2028;2029;2030;2031;2032;3123;3124;3125;3126;3127;3128;3394;3395;3719;3720;3721;3722;3723;3724;3725;3726;37…	61;62;63;64;65;2367;2368;2369;2370;2371;2372;2373;2374;2375;2376;2377;2517;2518;2519;2520;2521;2522;2523;2524;2525;2526;2527;2528;2529;2530;2531;2532;2533;2534;2535;2536;2537;2538;2539;2540;2541;2542;2543;2544;2545;2546;2547;2548;2549;2550;2551;2552;2553;2554;2555;2556;2557;2664;2665;2666;2667;2668;2669;2670;2671;2672;2673;2674;2681;2682;2683;2684;2685;2686;2687;2688;2689;2690;2691;2692;2693;2694…	62;2368;2529;2671;2687;2878;4260;4615;5120;5416;5442;5800;5948;8387;8980;9023;9027;9058;10362;10427;10736;11437;11999;12140;12183;12579;12584;12889;13350;13500;13527;13848;14109;14224;14651;14769;15023;16260;16532	82;83;84	330;442;759	-1
Q8PGX8	Q8PGX8	4	4	4	tr|Q8PGX8|Q8PGX8_XANAC Porin O OS=Xanthomonas axonopodis pv. citri (strain 306) OX=190486 GN=oprO PE=4 SV=1	1	4	4	4	4	4	4	13.4	13.4	13.4	44.114	397	397	3			4		0	37.014	By MS/MS	13.4	3492300	3492300	22	158740	158740	4				134	86;1460;1551;3352	True;True;True;True	90;1495;1587;3472	246;4669;4912;10681	317;6381;6641;14292	317;6381;6641;14292			-1
Q8PGZ0	Q8PGZ0	22	22	22	tr|Q8PGZ0|Q8PGZ0_XANAC Polyphosphate-selective porin O OS=Xanthomonas axonopodis pv. citri (strain 306) OX=190486 GN=oprO PE=4 SV=1	1	22	22	22	22	22	22	62.8	62.8	62.8	43.305	390	390	2.83	8	17	81	13	0	323.31	By MS/MS	62.8	4756400000	4756400000	23	206800000	206800000	136				135	101;164;242;359;638;1045;1450;1773;1936;2013;2026;2093;2278;2430;2737;2838;2884;3228;3229;3328;3349;3791	True;True;True;True;True;True;True;True;True;True;True;True;True;True;True;True;True;True;True;True;True;True	105;173;253;375;657;1073;1485;1818;1985;2066;2080;2150;2343;2515;2516;2839;2944;2992;3345;3346;3448;3469;3924	278;279;280;281;422;423;424;425;689;690;691;692;693;694;695;696;697;698;699;700;701;1019;1020;1021;1022;1023;1948;1949;1950;1951;1952;1953;1954;3093;3094;4644;4645;5578;6206;6529;6551;6552;6553;6554;6555;6556;6557;6558;6559;6560;6740;6741;6742;6743;6744;6745;6746;6747;6748;7362;7882;7883;8704;8705;8706;8707;8955;8956;8957;8958;9094;9095;9096;9097;10276;10277;10278;10279;10280;10281;10282;10283;10…	353;354;355;356;513;514;515;516;517;518;519;937;938;939;940;941;942;943;944;945;946;947;948;949;950;1422;1423;2801;2802;2803;2804;2805;2806;2807;4226;4227;4228;4229;6355;6356;7436;7437;8302;8840;8863;8864;8865;8866;8867;8868;8869;8870;8871;8872;8873;8874;8875;8876;9130;9131;9132;9133;9134;9135;9136;9137;9138;10110;10759;10760;11741;11742;11743;11744;12069;12070;12071;12072;12073;12074;12075;12076…	354;516;939;1423;2804;4226;6356;7437;8302;8840;8873;9136;10110;10760;11741;12072;12223;13830;13832;14198;14279;15696	85;86;87	118;136;382	-1
Q8PGZ5	Q8PGZ5	2	2	2	tr|Q8PGZ5|Q8PGZ5_XANAC Glycosyltransferase OS=Xanthomonas axonopodis pv. citri (strain 306) OX=190486 GN=XAC3467 PE=4 SV=1	1	2	2	2	2	2	2	8.6	8.6	8.6	39.856	370	370	3			2		0.0025253	12.673	By MS/MS	8.6	447520	447520	19	23554	23554	2				136	2010;2244	True;True	2063;2309	6521;7218	8830;9742	8830;9742			-1
Q8PGZ9	Q8PGZ9	22	22	22	tr|Q8PGZ9|Q8PGZ9_XANAC TolC protein OS=Xanthomonas axonopodis pv. citri (strain 306) OX=190486 GN=tolC PE=3 SV=1	1	22	22	22	22	22	22	53.5	53.5	53.5	49.604	460	460	2.7	12	29	39	22	0	323.31	By MS/MS	53.5	1645300000	1645300000	29	56735000	56735000	121				137	8;29;143;341;604;605;758;832;1809;1810;1918;1949;2066;2078;2079;2378;2424;2846;3099;3392;3539;4096	True;True;True;True;True;True;True;True;True;True;True;True;True;True;True;True;True;True;True;True;True;True	8;29;151;356;622;623;782;857;1854;1855;1967;1999;2121;2135;2136;2463;2509;2952;3212;3513;3669;4241	16;17;18;19;20;21;63;64;65;66;67;68;69;70;71;377;378;379;380;381;965;966;967;968;969;970;971;972;1875;1876;1877;1878;1879;1880;1881;1882;1883;1884;1885;2264;2265;2266;2267;2268;2466;2467;2468;2469;2470;2471;2472;5710;5711;5712;5713;5714;5715;5716;6088;6089;6090;6091;6092;6254;6255;6653;6654;6655;6656;6707;6708;6709;6710;6711;6712;6713;7742;7743;7744;7745;7746;7747;7871;7872;7873;8973;8974;8975;98…	16;17;18;19;20;21;22;23;24;25;26;76;77;78;79;80;81;82;83;84;85;455;456;457;458;459;1359;1360;1361;1362;1363;1364;1365;1366;1367;1368;1369;2732;2733;2734;2735;2736;2737;2738;2739;2740;2741;2742;3154;3155;3156;3157;3401;3402;3403;3404;3405;3406;3407;3408;3409;3410;7635;7636;7637;7638;7639;7640;8078;8079;8080;8081;8082;8083;8364;8365;8366;9044;9045;9046;9101;9102;9103;9104;9105;9106;9107;9108;9109;9…	18;79;458;1361;2735;2739;3155;3408;7635;7640;8081;8365;9046;9106;9110;10586;10742;12094;13299;14367;14812;16793			-1
Q8PH10	Q8PH10	3	3	3	tr|Q8PH10|Q8PH10_XANAC Gamma-glutamyltranspeptidase OS=Xanthomonas axonopodis pv. citri (strain 306) OX=190486 GN=ggt PE=4 SV=1	1	3	3	3	3	3	3	6.9	6.9	6.9	61.544	569	569	3.4			3	2	0	25.003	By MS/MS	6.9	16527000	16527000	26	635670	635670	7				138	1094;2497;3080	True;True;True	1123;2591;3193	3251;8070;9822;9823;9824	4467;4468;10993;10994;13252;13253;13254	4468;10993;13254			-1
Q8PH16	Q8PH16	40	40	40	tr|Q8PH16|Q8PH16_XANAC TonB-dependent receptor OS=Xanthomonas axonopodis pv. citri (strain 306) OX=190486 GN=btuB PE=3 SV=1	1	40	40	40	40	40	40	48.2	48.2	48.2	102.62	948	948	3.41	27	51	48	266	0	323.31	By MS/MS	48.2	11493000000	11493000000	38	302440000	302440000	670				139	9;61;321;423;532;565;566;785;841;862;939;991;1063;1151;1236;1237;1524;1591;1599;1658;1716;1717;1974;2591;2639;2662;2848;2853;2925;3137;3251;3415;3416;3505;3506;3557;3673;4000;4019;4137	True;True;True;True;True;True;True;True;True;True;True;True;True;True;True;True;True;True;True;True;True;True;True;True;True;True;True;True;True;True;True;True;True;True;True;True;True;True;True;True	9;61;334;441;550;583;584;810;866;887;966;1018;1091;1182;1183;1268;1269;1559;1627;1635;1697;1757;1758;1759;1760;1761;2025;2026;2688;2736;2759;2954;2955;2960;3033;3251;3252;3368;3537;3538;3633;3634;3687;3804;4140;4141;4161;4162;4282	22;23;24;148;149;150;151;152;153;154;155;156;157;158;159;160;161;162;163;164;165;166;167;168;169;170;171;172;173;174;175;176;177;178;179;180;181;182;183;184;185;186;187;188;189;190;914;915;916;917;918;919;1279;1280;1281;1282;1283;1284;1285;1286;1670;1671;1672;1673;1674;1675;1676;1677;1678;1679;1680;1681;1682;1683;1684;1685;1686;1687;1688;1689;1690;1691;1766;1767;1768;1769;1770;1771;1772;1773;1774…	27;28;29;178;179;180;181;182;183;184;185;186;187;188;189;190;191;192;193;194;195;196;197;198;199;200;201;202;203;204;205;206;207;208;209;210;211;212;213;214;215;216;217;218;219;220;221;222;223;224;225;226;227;228;229;230;231;232;233;234;235;236;237;238;239;240;241;242;243;244;245;246;247;248;249;250;251;252;253;254;255;256;1306;1307;1308;1309;1310;1311;1312;1313;1994;1995;1996;1997;1998;1999;2000…	28;194;1307;1998;2481;2614;2640;3213;3428;3482;3856;4064;4285;4610;5195;5204;6559;6876;6905;7079;7300;7304;8625;11366;11490;11552;12099;12107;12367;13420;13931;14482;14483;14743;14744;14915;15366;16520;16598;16970	88;89;90;91;92;93;94;95	139;297;298;422;727;763;773;819	-1
Q8PH18	Q8PH18	1	1	1	sp|Q8PH18|IPYR_XANAC Inorganic pyrophosphatase OS=Xanthomonas axonopodis pv. citri (strain 306) OX=190486 GN=ppa PE=3 SV=1	1	1	1	1	1	1	1	5.1	5.1	5.1	19.713	178	178	1.5	1	1			0.0042918	7.7263	By MS/MS	5.1	6812300	6812300	10	681230	681230	1				140	370	True	386	1041;1042	1439	1439			-1
Q8PH21	Q8PH21	3	3	3	tr|Q8PH21|Q8PH21_XANAC Uncharacterized protein OS=Xanthomonas axonopodis pv. citri (strain 306) OX=190486 GN=XAC3439 PE=4 SV=1	1	3	3	3	3	3	3	29.1	29.1	29.1	16.847	158	158	2	3	2	1	1	0	20.598	By MS/MS	29.1	4503100	4503100	11	409370	409370	3				141	39;1804;3787	True;True;True	39;1849;3920	103;104;5702;11911;11912;11913;11914	128;7627;15689	128;7627;15689			-1
Q8PH37	Q8PH37	1	1	1	tr|Q8PH37|Q8PH37_XANAC Histidinol-phosphate aminotransferase OS=Xanthomonas axonopodis pv. citri (strain 306) OX=190486 GN=hisC PE=4 SV=1	1	1	1	1	1	1	1	2.8	2.8	2.8	42.621	400	400	3			1		0.0043384	7.8901	By MS/MS	2.8	441560	441560	18	24531	24531	1				142	187	True	197	560	798	798			-1
Q8PH63	Q8PH63	3	3	3	sp|Q8PH63|RNPH_XANAC Ribonuclease PH OS=Xanthomonas axonopodis pv. citri (strain 306) OX=190486 GN=rph PE=3 SV=1	1	3	3	3	3	3	3	12	12	12	25.926	241	241	1	3				0	36.108	By MS/MS	12	2256100	2256100	8	282010	282010	3				143	544;2807;3371	True;True;True	562;2912;3492	1731;8886;10716	2576;11997;14329	2576;11997;14329			-1
Q8PH73	Q8PH73	3	3	3	tr|Q8PH73|Q8PH73_XANAC DD-transpeptidase OS=Xanthomonas axonopodis pv. citri (strain 306) OX=190486 GN=mrcA PE=3 SV=1	1	3	3	3	3	3	3	4.6	4.6	4.6	91.743	840	840	3.75			1	3	0	32.517	By MS/MS	4.6	119900000	119900000	48	2498000	2498000	4				144	1197;1339;2603	True;True;True	1229;1372;2700	3622;4224;8390;8391	4976;5766;11390;11391	4976;5766;11390			-1
Q8PH78	Q8PH78	2	2	2	tr|Q8PH78|Q8PH78_XANAC Fimbrial assembly protein OS=Xanthomonas axonopodis pv. citri (strain 306) OX=190486 GN=pilQ PE=3 SV=1	1	2	2	2	2	2	2	4.3	4.3	4.3	67.724	633	633	3.67			1	2	0	16.208	By MS/MS	4.3	1384600	1384600	31	44663	44663	2				145	1748;2108	True;True	1792;2166	5510;6782;6783	7357;9191	7357;9191			-1
Q8PH79	Q8PH79	6	6	6	tr|Q8PH79|Q8PH79_XANAC Uncharacterized protein OS=Xanthomonas axonopodis pv. citri (strain 306) OX=190486 GN=XAC3380 PE=4 SV=1	1	6	6	6	6	6	6	51.2	51.2	51.2	27.486	258	258	1.78	2	7			0	65.295	By MS/MS	51.2	38773000	38773000	6	6462100	6462100	12				146	848;1137;3147;3153;3258;4060	True;True;True;True;True;True	873;1168;3263;3269;3375;4203	2511;3364;10000;10001;10011;10012;10408;12697;12698	3454;4578;4579;13447;13448;13449;13450;13451;13452;13468;13469;13981;16716	3454;4578;13451;13468;13981;16716			-1
Q8PH89	Q8PH89	27	27	27	tr|Q8PH89|Q8PH89_XANAC Outer membrane receptor for ferric iron uptake OS=Xanthomonas axonopodis pv. citri (strain 306) OX=190486 GN=fhuE PE=3 SV=1	1	27	27	27	27	27	27	39.1	39.1	39.1	80.498	728	728	3.22	7	23	42	68	0	323.31	By MS/MS	39.1	5354700000	5354700000	31	172730000	172730000	204				147	54;69;516;538;560;812;813;820;864;1060;1126;1127;1758;1775;2105;2238;2998;3174;3175;3201;3317;3544;3904;3905;3906;4154;4177	True;True;True;True;True;True;True;True;True;True;True;True;True;True;True;True;True;True;True;True;True;True;True;True;True;True;True	54;70;534;556;578;837;838;845;889;1088;1156;1157;1802;1820;2163;2301;3106;3290;3291;3318;3437;3674;4038;4039;4040;4041;4042;4299;4323	137;204;205;1647;1648;1649;1717;1718;1719;1720;1721;1722;1723;1756;1757;1758;1759;1760;2419;2420;2421;2422;2423;2424;2425;2426;2439;2440;2441;2442;2443;2540;2541;2542;2543;2544;2545;3129;3130;3131;3132;3133;3329;3330;3331;3332;3333;3334;3335;3336;5537;5538;5539;5540;5541;5542;5543;5544;5545;5580;5581;5582;5583;6775;6776;6777;6778;6779;7204;7205;7206;7207;7208;9544;9545;9546;9547;9548;9549;9550;10…	163;164;272;273;274;275;2448;2449;2450;2451;2452;2562;2563;2564;2565;2566;2567;2568;2569;2601;2602;2603;2604;2605;2606;2607;2608;2609;3342;3343;3344;3345;3346;3347;3348;3349;3350;3351;3352;3353;3367;3368;3369;3370;3371;3372;3373;3374;3375;3376;3377;3378;3379;3485;3486;3487;3488;3489;3490;3491;3492;4264;4265;4266;4267;4545;4546;4547;4548;4549;4550;4551;4552;4553;4554;7378;7379;7380;7381;7382;7383;…	163;275;2452;2567;2605;3345;3352;3369;3489;4267;4547;4554;7397;7445;9187;9730;12936;13541;13545;13656;14168;14838;16176;16193;16195;17032;17130	96	237	-1
Q8PH91	Q8PH91	1	1	1	tr|Q8PH91|Q8PH91_XANAC Peptidase_M23 domain-containing protein OS=Xanthomonas axonopodis pv. citri (strain 306) OX=190486 GN=XAC3368 PE=4 SV=1	1	1	1	1	1	1	1	10.5	10.5	10.5	24.79	239	239	1	1				0.0042644	7.5874	By MS/MS	10.5	370280	370280	8	46284	46284	1				148	3699	True	3830	11684	15458	15458			-1
Q8PH92	Q8PH92	5	5	5	tr|Q8PH92|Q8PH92_XANAC YkuD domain-containing protein OS=Xanthomonas axonopodis pv. citri (strain 306) OX=190486 GN=XAC3367 PE=3 SV=1	1	5	5	5	5	5	5	33.5	33.5	33.5	23.037	215	215	2.3	1	5	4		0	50.758	By MS/MS	33.5	19463000	19463000	14	1390200	1390200	8				149	168;412;2206;2702;3933	True;True;True;True;True	177;430;2266;2801;4070	429;430;1231;1232;1233;7089;7090;8636;8637;12356	524;525;526;1874;9561;9562;11657;16247	525;1874;9561;11657;16247			-1
Q8PH93	Q8PH93	9	9	9	tr|Q8PH93|Q8PH93_XANAC TonB-dependent receptor OS=Xanthomonas axonopodis pv. citri (strain 306) OX=190486 GN=cirA PE=3 SV=1	1	9	9	9	9	9	9	14.2	14.2	14.2	103.77	958	958	2.78	5	2	3	8	0	95.464	By MS/MS	14.2	17817000	17817000	41	434570	434570	13				150	1726;2286;2468;2563;3169;3290;4091;4144;4172	True;True;True;True;True;True;True;True;True	1770;2351;2558;2660;3285;3409;4235;4289;4318	5467;7375;7376;7991;7992;8267;8268;8269;8270;10058;10059;10490;12754;12755;12903;12904;12995;12996	7320;10123;10124;10876;10877;10878;11243;13532;13533;14070;16774;16996;17124	7320;10123;10876;11243;13533;14070;16774;16996;17124			-1
Q8PH95	Q8PH95	4	4	4	tr|Q8PH95|Q8PH95_XANAC AcetylCoA_hyd_C domain-containing protein OS=Xanthomonas axonopodis pv. citri (strain 306) OX=190486 GN=XAC3364 PE=4 SV=1	1	4	4	4	4	4	4	8.8	8.8	8.8	68.274	628	628	4				4	0	87.872	By MS/MS	8.8	977510	977510	33	29622	29622	4				151	584;768;1538;1698	True;True;True;True	602;793;1573;1739	1828;2288;4878;5368	2679;3179;6608;7193	2679;3179;6608;7193			-1
Q8PH98	Q8PH98	1	1	1	tr|Q8PH98|Q8PH98_XANAC Uncharacterized protein OS=Xanthomonas axonopodis pv. citri (strain 306) OX=190486 GN=XAC3361 PE=4 SV=1	1	1	1	1	1	1	1	6	6	6	21.91	201	201	1	1				0.0061475	6.9887	By MS/MS	6	5073300	5073300	7	724760	724760	2				152	2973	True	3081	9391	12626;12627	12626			-1
Q8PHA1	Q8PHA1	2	2	2	sp|Q8PHA1|MODA_XANAC Molybdate-binding protein ModA OS=Xanthomonas axonopodis pv. citri (strain 306) OX=190486 GN=modA PE=1 SV=1	1	2	2	2	2	2	2	13.2	13.2	13.2	27.234	258	258	1	2				0.0024331	12.006	By MS/MS	13.2	2014000	2014000	16	125880	125880	1				153	1897;3892	True;True	1945;4026	5983;12250	7945;16139	7945;16139			-1
Q8PHA4	Q8PHA4	6	6	6	tr|Q8PHA4|Q8PHA4_XANAC Outer membrane protein OS=Xanthomonas axonopodis pv. citri (strain 306) OX=190486 GN=omp21 PE=4 SV=1	1	6	6	6	6	6	6	29.9	29.9	29.9	21.598	204	204	1	8				0	69.055	By MS/MS	29.9	537470000	537470000	7	76781000	76781000	14				154	1116;1486;2480;2481;3098;3101	True;True;True;True;True;True	1146;1521;2573;2574;3211;3214	3304;3305;4719;8042;8043;9860;9861;9873	4521;4522;4523;6427;6428;6429;10958;10959;10960;13296;13297;13298;13311;13312	4522;6428;10958;10960;13296;13311			-1
Q8PHA5	Q8PHA5	8	8	8	tr|Q8PHA5|Q8PHA5_XANAC Outer membrane protein W OS=Xanthomonas axonopodis pv. citri (strain 306) OX=190486 GN=ompW PE=4 SV=1	1	8	8	8	8	8	8	39	39	39	23.047	213	213	1.31	163	27	11	5	0	237.11	By MS/MS	39	15962000000	15962000000	10	1596200000	1596200000	408				155	975;976;1161;1913;1914;2968;3768;3961	True;True;True;True;True;True;True;True	1002;1003;1193;1962;1963;3076;3901;4099	2911;2912;2913;2914;2915;2916;2917;2918;2919;2920;3411;3412;3413;3414;3415;3416;3417;3418;3419;3420;3421;3422;3423;3424;3425;3426;3427;3428;3429;3430;3431;3432;3433;3434;3435;3436;3437;3438;3439;3440;3441;3442;3443;3444;3445;3446;3447;3448;3449;3450;3451;3452;3453;3454;3455;3456;3457;3458;3459;3460;3461;3462;3463;3464;3465;3466;3467;3468;3469;3470;3471;3472;3473;3474;3475;3476;3477;3478;3479;3480…	4010;4011;4012;4013;4014;4015;4016;4017;4018;4019;4020;4021;4022;4023;4636;4637;4638;4639;4640;4641;4642;4643;4644;4645;4646;4647;4648;4649;4650;4651;4652;4653;4654;4655;4656;4657;4658;4659;4660;4661;4662;4663;4664;4665;4666;4667;4668;4669;4670;4671;4672;4673;4674;4675;4676;4677;4678;4679;4680;4681;4682;4683;4684;4685;4686;4687;4688;4689;4690;4691;4692;4693;4694;4695;4696;4697;4698;4699;4700;4701…	4012;4020;4646;8000;8059;12613;15643;16366			-1
Q8PHA7	Q8PHA7	3	3	3	tr|Q8PHA7|Q8PHA7_XANAC Glyceraldehyde-3-phosphate dehydrogenase OS=Xanthomonas axonopodis pv. citri (strain 306) OX=190486 GN=gapA PE=3 SV=1	1	3	3	3	3	3	3	12	12	12	35.957	333	333	2.33	1		2		0	17.192	By MS/MS	12	1525600	1525600	19	80294	80294	2				156	1248;2236;2267	True;True;True	1280;2298;2332	3932;7197;7339	5379;9722;10083	5379;9722;10083			-1
Q8PHB0	Q8PHB0	1	1	1	tr|Q8PHB0|Q8PHB0_XANAC Uncharacterized protein OS=Xanthomonas axonopodis pv. citri (strain 306) OX=190486 GN=XAC3348 PE=4 SV=1	1	1	1	1	1	1	1	6.3	6.3	6.3	37.736	347	347	1	1				1	-2	By MS/MS	6.3	3629100	3629100	20	181450	181450	1	+			157	2319	True	2392	7555	10373	10373	97;98;99;100	1;4;11;14	-1
Q8PHB2	Q8PHB2	1	1	1	sp|Q8PHB2|PGK_XANAC Phosphoglycerate kinase OS=Xanthomonas axonopodis pv. citri (strain 306) OX=190486 GN=pgk PE=3 SV=1	1	1	1	1	1	1	1	4.1	4.1	4.1	40.788	391	391	3			1		0.0042373	7.4292	By MS/MS	4.1	707660	707660	23	30768	30768	1				158	807	True	832	2409	3331	3331			-1
Q8PHC5	Q8PHC5	39	39	39	tr|Q8PHC5|Q8PHC5_XANAC TonB-dependent receptor OS=Xanthomonas axonopodis pv. citri (strain 306) OX=190486 GN=fecA PE=3 SV=1	1	39	39	39	39	39	39	53.6	53.6	53.6	75.707	686	686	3.13	12	27	49	71	0	323.31	By MS/MS	53.6	3041700000	3041700000	36	84492000	84492000	208				159	293;378;457;466;469;686;736;937;1053;1054;1135;1188;1454;1582;1905;2145;2159;2198;2366;2685;2725;2754;2830;2870;3151;3152;3324;3325;3342;3344;3478;3614;3615;3674;3813;3821;3956;4040;4178	True;True;True;True;True;True;True;True;True;True;True;True;True;True;True;True;True;True;True;True;True;True;True;True;True;True;True;True;True;True;True;True;True;True;True;True;True;True;True	306;394;475;484;487;707;760;964;1081;1082;1166;1220;1489;1618;1954;2203;2217;2257;2451;2783;2827;2856;2935;2978;3267;3268;3444;3445;3462;3464;3604;3745;3746;3805;3946;3954;4094;4183;4324	835;836;837;838;1062;1063;1064;1065;1370;1371;1385;1386;1389;1390;1391;2097;2098;2099;2100;2101;2102;2103;2215;2216;2769;2770;2771;2772;2773;2774;2775;3108;3109;3110;3111;3112;3113;3114;3115;3116;3359;3360;3361;3362;3600;3601;4651;4652;4653;4654;4655;5049;6014;6015;6016;6017;6903;6904;6905;6961;6962;6963;6964;7068;7069;7070;7071;7719;7720;7721;7722;8596;8597;8598;8599;8680;8681;8682;8683;8684;868…	1212;1213;1214;1215;1216;1459;1460;1461;1462;1463;1464;1465;1466;2099;2113;2114;2115;2116;2117;2118;2121;2122;2123;2966;2967;2968;2969;2970;2971;2972;2973;2974;2975;2976;2977;2978;2979;2980;2981;2982;2983;3100;3846;3847;3848;3849;3850;3851;3852;4244;4245;4246;4247;4248;4249;4250;4251;4252;4573;4574;4575;4576;4958;4959;6360;6361;6843;7980;7981;7982;9355;9356;9357;9358;9436;9437;9438;9439;9440;9540…	1216;1466;2099;2117;2122;2979;3100;3851;4245;4251;4576;4958;6361;6843;7982;9358;9439;9547;10556;11623;11712;11786;12055;12162;13463;13466;14189;14193;14265;14272;14678;15137;15138;15396;15915;15936;16313;16657;17137			-1
Q8PHC6	Q8PHC6	2	2	2	tr|Q8PHC6|Q8PHC6_XANAC Uncharacterized protein OS=Xanthomonas axonopodis pv. citri (strain 306) OX=190486 GN=XAC3333 PE=4 SV=1	1	2	2	2	2	2	2	3.9	3.9	3.9	57.919	532	532	2		2			0	20.359	By MS/MS	3.9	1783700	1783700	25	71350	71350	2				160	2110;2826	True;True	2168;2931	6785;8925	9193;12036	9193;12036			-1
Q8PHD9	Q8PHD9	12	12	12	tr|Q8PHD9|Q8PHD9_XANAC Aminopeptidase OS=Xanthomonas axonopodis pv. citri (strain 306) OX=190486 GN=pepN PE=3 SV=1	1	12	12	12	12	12	12	17.2	17.2	17.2	96.384	895	895	3.75			4	12	0	99.68	By MS/MS	17.2	25459000	25459000	40	636490	636490	13				161	249;1118;1762;2129;2367;2997;3013;3442;3493;3982;4122;4166	True;True;True;True;True;True;True;True;True;True;True;True	260;1148;1807;2187;2452;3105;3122;3566;3619;4121;4267;4311	712;3307;5553;6837;7723;9543;9588;10924;11061;11062;12472;12473;12824;12825;12961;12962	964;4525;7408;9240;10557;12930;12981;14565;14723;16434;16868;16869;17060;17061	964;4525;7408;9240;10557;12930;12981;14565;14723;16434;16868;17061			-1
Q8PHE3	Q8PHE3	2	2	2	tr|Q8PHE3|Q8PHE3_XANAC Neprosin domain-containing protein OS=Xanthomonas axonopodis pv. citri (strain 306) OX=190486 GN=XAC3314 PE=4 SV=1	1	2	2	2	2	2	2	4.9	4.9	4.9	47.746	447	447	1	2				0.0025381	12.953	By MS/MS	4.9	2734000	2734000	22	124270	124270	2				162	473;3431	True;True	491;3553	1399;10893	2130;14531	2130;14531			-1
Q8PHE5	Q8PHE5	3	3	3	tr|Q8PHE5|Q8PHE5_XANAC Exo-1,4-beta-D-glucosaminidase OS=Xanthomonas axonopodis pv. citri (strain 306) OX=190486 GN=XAC3312 PE=3 SV=1	1	3	3	3	3	3	3	4.6	4.6	4.6	97.837	891	891	3.75			1	3	0	18.808	By MS/MS	4.6	5998000	5998000	40	149950	149950	3				163	1453;2501;3754	True;True;True	1488;2595;3885	4649;4650;8079;11822	6359;11005;15599	6359;11005;15599			-1
Q8PHE6	Q8PHE6	26	26	26	tr|Q8PHE6|Q8PHE6_XANAC TonB-dependent receptor OS=Xanthomonas axonopodis pv. citri (strain 306) OX=190486 GN=iroN PE=3 SV=1	1	26	26	26	26	26	26	32.4	32.4	32.4	107.06	978	978	3.41		11	15	37	0	323.31	By MS/MS	32.4	843910000	843910000	43	19626000	19626000	68				164	57;73;272;339;554;666;1044;1122;1198;1294;1518;1618;2500;2634;2874;2919;2932;3000;3027;3087;3111;3172;3780;3793;3997;4086	True;True;True;True;True;True;True;True;True;True;True;True;True;True;True;True;True;True;True;True;True;True;True;True;True;True	57;74;284;354;572;687;1071;1072;1152;1230;1326;1553;1656;2594;2731;2982;3027;3040;3108;3136;3200;3224;3288;3913;3926;4137;4230	144;213;214;215;216;789;790;960;961;962;1749;2008;3091;3092;3315;3316;3317;3318;3319;3320;3623;4024;4025;4816;4817;5145;5146;5147;8077;8078;8468;9046;9047;9197;9294;9295;9552;9553;9554;9555;9556;9557;9558;9559;9560;9561;9562;9563;9629;9840;9841;9892;10065;10066;11889;11890;11891;11951;12515;12516;12517;12746;12747	173;285;286;287;1149;1150;1353;1354;1355;1356;2594;2863;4224;4225;4532;4533;4534;4535;4536;4537;4538;4977;4978;5474;6545;6546;6962;6963;6964;11002;11003;11004;11481;12168;12169;12339;12511;12512;12513;12939;12940;12941;12942;12943;12944;12945;12946;12947;12948;12949;12950;12951;12952;12953;12954;12955;12956;13036;13037;13269;13270;13332;13538;15670;15735;16495;16496;16497;16498;16762;16763;16764;…	173;285;1150;1356;2594;2863;4225;4537;4978;5474;6546;6963;11003;11481;12168;12339;12513;12951;13036;13269;13332;13538;15670;15735;16496;16764	101	367	-1
Q8PHE8	Q8PHE8	4	4	4	tr|Q8PHE8|Q8PHE8_XANAC Aminopeptidase OS=Xanthomonas axonopodis pv. citri (strain 306) OX=190486 GN=XAC3309 PE=4 SV=1	1	4	4	4	4	4	4	13.8	13.8	13.8	48.788	472	472	2.78		4	3	2	0	31.499	By MS/MS	13.8	2718200	2718200	24	113260	113260	4				165	951;1755;2673;3929	True;True;True;True	978;1799;2771;4066	2808;2809;2810;5530;8570;8571;8572;12344;12345	3881;7371;11594;16240	3881;7371;11594;16240			-1
Q8PHF7	Q8PHF7	15	15	15	tr|Q8PHF7|Q8PHF7_XANAC Lipase OS=Xanthomonas axonopodis pv. citri (strain 306) OX=190486 GN=estA PE=4 SV=1	1	15	15	15	15	15	15	39.4	39.4	39.4	62.191	594	594	3.11	15	14	24	56	0	323.31	By MS/MS	39.4	3795200000	3795200000	16	237200000	237200000	158				166	79;138;353;901;1637;1680;1916;2149;2301;2549;2612;3351;3701;4042;4171	True;True;True;True;True;True;True;True;True;True;True;True;True;True;True	81;82;144;145;368;369;927;1676;1720;1965;2207;2369;2370;2646;2709;3471;3832;4185;4316;4317	228;229;230;231;232;233;234;363;364;365;366;367;368;1003;1004;1005;2678;2679;2680;2681;2682;5220;5221;5222;5317;5318;5319;6085;6086;6911;6912;6913;6914;6915;6916;6917;6918;6919;7406;7407;7408;7409;7410;8195;8196;8197;8198;8199;8200;8201;8202;8203;8204;8205;8206;8207;8208;8209;8210;8211;8212;8213;8407;10674;10675;10676;10677;10678;10679;10680;11689;11690;11691;11692;11693;11694;11695;11696;11697;1…	300;301;302;303;443;444;445;446;447;1406;1407;1408;1409;3728;3729;3730;7040;7041;7042;7043;7130;7131;7132;7133;7134;7135;8074;8075;8076;9365;9366;9367;9368;9369;9370;9371;9372;9373;9374;9375;9376;9377;9378;9379;9380;10157;10158;10159;10160;10161;10162;10163;10164;11153;11154;11155;11156;11157;11158;11159;11160;11161;11162;11163;11164;11165;11166;11167;11168;11169;11170;11171;11172;11173;11174;111…	300;447;1407;3730;7041;7134;8076;9371;10164;11160;11409;14283;15474;16664;17101	102;103;104;105	169;190;328;376	-1
Q8PHG7	Q8PHG7	1	1	1	tr|Q8PHG7|Q8PHG7_XANAC Uncharacterized protein OS=Xanthomonas axonopodis pv. citri (strain 306) OX=190486 GN=XAC3289 PE=4 SV=1	1	1	1	1	1	1	1	5.3	5.3	5.3	28.192	265	265	2		1			0.004329	7.865	By MS/MS	5.3	2706200	2706200	14	193300	193300	1				167	1752	True	1796	5526	7367	7367			-1
Q8PHL5	Q8PHL5	1	1	1	sp|Q8PHL5|SUCC_XANAC Succinate--CoA ligase [ADP-forming] subunit beta OS=Xanthomonas axonopodis pv. citri (strain 306) OX=190486 GN=sucC PE=3 SV=1	1	1	1	1	1	1	1	3.6	3.6	3.6	41.397	389	389	3			1		0.0026882	15.095	By MS/MS	3.6	716380	716380	15	47759	47759	1				168	2698	True	2797	8629	11650	11650			-1
Q8PHN1	Q8PHN1	18	18	18	tr|Q8PHN1|Q8PHN1_XANAC Outer membrane protein assembly factor BamD OS=Xanthomonas axonopodis pv. citri (strain 306) OX=190486 GN=comL PE=3 SV=1	1	18	18	18	18	18	18	46.1	46.1	46.1	33.523	293	293	2.03	4	20	5		0	197.75	By MS/MS	46.1	235060000	235060000	17	13827000	13827000	33				170	146;529;618;641;642;1314;1315;1484;1796;2095;2447;2804;2897;2905;2921;3732;3926;3927	True;True;True;True;True;True;True;True;True;True;True;True;True;True;True;True;True;True	154;547;636;637;660;661;1347;1348;1519;1841;2152;2536;2909;3005;3013;3029;3863;4063;4064	387;388;389;390;1667;1916;1917;1958;1959;1960;4140;4141;4142;4715;4716;4717;5677;6750;7934;7935;8881;9146;9159;9199;11771;11772;11773;12341;12342	466;467;468;469;470;471;472;2471;2772;2773;2811;2812;2813;2814;5652;5653;6421;6422;6423;6424;6425;7603;9142;10814;10815;10816;10817;11992;12275;12290;12291;12341;15541;16237;16238	468;2471;2772;2811;2814;5652;5653;6423;7603;9142;10814;11992;12275;12290;12341;15541;16237;16238	106	40	-1
Q8PHP1	Q8PHP1	32	32	31	tr|Q8PHP1|Q8PHP1_XANAC Ferric enterobactin receptor OS=Xanthomonas axonopodis pv. citri (strain 306) OX=190486 GN=bfeA PE=3 SV=1	1	32	32	31	32	32	31	49	49	47.2	87.743	811	811	3.24	3	16	30	45	0	323.31	By MS/MS	49	995100000	995100000	40	24878000	24878000	101				171	137;308;365;380;639;701;824;1104;1108;1268;1277;1285;1413;1525;2080;2513;2534;2557;2902;3218;3331;3361;3540;3541;3662;3692;3723;3724;3864;3980;4018;4113	True;True;True;True;True;True;True;True;True;True;True;True;True;True;True;True;True;True;True;True;True;True;True;True;True;True;True;True;True;True;True;True	143;321;381;396;658;723;849;1133;1138;1300;1309;1317;1448;1560;2137;2608;2629;2654;3010;3335;3451;3481;3670;3671;3793;3823;3854;3855;3997;4119;4160;4258	357;358;359;360;361;362;874;875;876;877;878;1032;1033;1070;1071;1072;1073;1074;1955;2131;2132;2450;2451;2452;3276;3277;3283;3974;3975;3988;3989;4005;4006;4007;4460;4461;4462;4463;4464;4833;4834;4835;4836;6714;6715;6716;8107;8108;8109;8160;8236;8237;9155;9156;10260;10261;10622;10623;10699;10700;11158;11159;11160;11161;11162;11163;11164;11165;11166;11167;11168;11169;11572;11573;11574;11575;11671;11…	434;435;436;437;438;439;440;441;442;1257;1258;1259;1260;1261;1262;1431;1432;1472;1473;2808;3016;3384;3385;4491;4492;4498;5421;5422;5423;5436;5458;5459;5460;5461;6044;6045;6046;6047;6564;6565;6566;6567;6568;6569;6570;6571;6572;6573;9111;9112;11036;11037;11103;11104;11204;12284;12285;13813;13814;14213;14214;14215;14308;14309;14310;14816;14817;14818;14819;14820;14821;14822;14823;14824;14825;15335;15…	439;1260;1432;1472;2808;3016;3385;4492;4498;5423;5436;5460;6046;6570;9111;11037;11104;11204;12285;13814;14213;14310;14817;14825;15340;15447;15522;15524;16067;16432;16570;16854			-1
Q8PHP4	Q8PHP4	6	6	6	tr|Q8PHP4|Q8PHP4_XANAC LprI domain-containing protein OS=Xanthomonas axonopodis pv. citri (strain 306) OX=190486 GN=XAC3205 PE=4 SV=1	1	6	6	6	6	6	6	26.2	26.2	26.2	42.53	389	389	3			8		0	68.241	By MS/MS	26.2	26575000	26575000	18	1476400	1476400	9				172	50;687;1643;1822;3993;4041	True;True;True;True;True;True	50;708;1682;1868;4133;4184	125;126;2104;2105;5229;5749;12504;12646	151;152;2984;2985;2986;7049;7671;16483;16662	152;2984;7049;7671;16483;16662	107	197	-1
Q8PHQ5	Q8PHQ5	35	35	35	tr|Q8PHQ5|Q8PHQ5_XANAC Outer membrane receptor for transport of vitamin B OS=Xanthomonas axonopodis pv. citri (strain 306) OX=190486 GN=btuB PE=3 SV=1	1	35	35	35	35	35	35	59.4	59.4	59.4	67.629	626	626	3.22	7	13	29	48	0	323.31	By MS/MS	59.4	1054700000	1054700000	35	30134000	30134000	103				173	311;345;415;506;507;592;1165;1402;1428;1448;1565;1567;1617;1692;1868;2208;2396;2407;2443;2553;2774;2780;2861;2862;2909;2927;2941;3265;3805;3806;3849;3990;3998;3999;4035	True;True;True;True;True;True;True;True;True;True;True;True;True;True;True;True;True;True;True;True;True;True;True;True;True;True;True;True;True;True;True;True;True;True;True	324;360;433;524;525;610;1197;1437;1463;1483;1601;1603;1655;1733;1915;2268;2481;2492;2532;2650;2879;2885;2968;2969;3017;3035;3049;3382;3938;3939;3982;4130;4138;4139;4178	887;888;889;980;981;1237;1238;1239;1240;1595;1596;1597;1598;1599;1600;1850;3531;3532;4397;4398;4399;4400;4504;4505;4506;4507;4508;4509;4641;4642;5010;5013;5014;5015;5016;5140;5141;5142;5143;5144;5349;5874;5875;5876;7097;7098;7099;7787;7788;7815;7816;7923;7924;7925;7926;7927;8225;8226;8227;8228;8229;8801;8802;8803;8809;8810;9010;9011;9012;9013;9014;9015;9168;9169;9170;9171;9251;9252;9315;9316;9317…	1273;1274;1275;1276;1277;1375;1376;1881;2378;2379;2380;2381;2382;2383;2384;2385;2707;4865;4866;4867;5957;5958;5959;5960;6094;6095;6096;6097;6098;6350;6351;6352;6353;6805;6808;6809;6810;6950;6951;6952;6953;6954;6955;6956;6957;6958;6959;6960;6961;7170;7820;7821;7822;7823;9569;9570;9571;9572;10641;10669;10670;10803;10804;10805;10806;10807;11194;11195;11196;11197;11836;11837;11838;11845;12125;12126;1…	1277;1376;1881;2383;2385;2707;4867;5960;6096;6353;6805;6810;6956;7170;7823;9572;10641;10669;10806;11196;11837;11845;12129;12130;12301;12453;12538;14000;15883;15885;16029;16480;16499;16500;16644			-1
Q8PHR6	Q8PHR6	3	3	3	tr|Q8PHR6|Q8PHR6_XANAC Uncharacterized protein OS=Xanthomonas axonopodis pv. citri (strain 306) OX=190486 GN=XAC3183 PE=4 SV=1	1	3	3	3	3	3	3	11.5	11.5	11.5	42.206	391	391	3			4		0	101.49	By MS/MS	11.5	4671500	4671500	17	274790	274790	4				174	2239;2630;3310	True;True;True	2302;2303;2727;3430	7209;7210;8452;10569	9733;9734;11454;14155	9734;11454;14155	108	243	-1
Q8PHR7	Q8PHR7	5	5	5	tr|Q8PHR7|Q8PHR7_XANAC Uncharacterized protein OS=Xanthomonas axonopodis pv. citri (strain 306) OX=190486 GN=XAC3182 PE=4 SV=1	1	5	5	5	5	5	5	32.7	32.7	32.7	16.686	153	153	1	6				0	72.631	By MS/MS	32.7	40938000	40938000	9	4548700	4548700	5				175	1245;1783;3056;3067;3918	True;True;True;True;True	1277;1828;3169;3180;4054	3928;5596;5597;9754;9788;12322	5376;7454;7455;13175;13214;16212	5376;7455;13175;13214;16212			-1
Q8PHS3	Q8PHS3	19	19	19	tr|Q8PHS3|Q8PHS3_XANAC Citrate-dependent iron transporter OS=Xanthomonas axonopodis pv. citri (strain 306) OX=190486 GN=fecA PE=3 SV=1	1	19	19	19	19	19	19	32.5	32.5	32.5	79.441	713	713	3.34		7	9	19	0	219.99	By MS/MS	32.5	543300000	543300000	35	15523000	15523000	29				176	112;186;219;228;263;410;737;780;821;1208;1280;1427;1600;1930;2158;2202;3062;3873;4088	True;True;True;True;True;True;True;True;True;True;True;True;True;True;True;True;True;True;True	117;196;229;238;274;428;761;805;846;1240;1312;1462;1636;1979;2216;2262;3175;4006;4232	305;306;307;559;632;653;654;655;741;1227;1228;2217;2218;2307;2444;3646;3647;3993;4500;4501;4502;4503;5100;5101;6196;6197;6959;6960;7079;7080;9765;9766;9767;12204;12749	380;381;796;797;862;888;988;1869;1870;1871;3101;3200;3380;5004;5005;5006;5443;6091;6092;6093;6906;6907;8293;8294;9435;9553;13186;16083;16768	381;796;862;888;988;1871;3101;3200;3380;5004;5443;6092;6907;8294;9435;9553;13186;16083;16768	109;110	270;375	-1
Q8PHT0	Q8PHT0	22	22	21	tr|Q8PHT0|Q8PHT0_XANAC Ferric enterobactin receptor OS=Xanthomonas axonopodis pv. citri (strain 306) OX=190486 GN=bfeA PE=3 SV=1	1	22	22	21	22	22	21	37.7	37.7	34.9	80.804	750	750	3.34	2	7	17	30	0	323.31	By MS/MS	37.7	510610000	510610000	36	14183000	14183000	64				177	307;336;374;384;411;418;564;1148;1283;1284;1369;1650;1695;2184;2200;2564;2565;2836;3484;3485;4021;4053	True;True;True;True;True;True;True;True;True;True;True;True;True;True;True;True;True;True;True;True;True;True	320;351;390;400;429;436;582;1179;1315;1316;1402;1689;1736;2243;2259;2260;2661;2662;2942;3610;3611;4164;4196	871;872;873;954;955;956;957;1052;1053;1054;1082;1083;1084;1085;1229;1230;1246;1247;1248;1249;1250;1251;1765;3386;4002;4003;4004;4292;5242;5243;5244;5361;5362;5363;5364;5365;7038;7039;7073;7074;8271;8272;8273;8274;8953;11031;11032;11033;11034;11035;11036;11037;12601;12602;12684;12685	1253;1254;1255;1256;1345;1346;1347;1348;1349;1452;1453;1454;1484;1485;1486;1872;1873;1888;1889;1890;1891;1892;1893;1894;1895;1896;2613;4605;5455;5456;5457;5826;7060;7061;7062;7181;7182;7183;7184;7185;7186;7187;7188;7189;7190;9515;9516;9549;9550;11244;11245;11246;12067;14690;14691;14692;14693;14694;14695;14696;16602;16603;16701;16702;16703	1254;1348;1453;1485;1872;1895;2613;4605;5455;5457;5826;7062;7190;9516;9549;11244;11245;12067;14691;14696;16602;16702	111;112	97;185	-1
Q8PHT1	Q8PHT1	23	22	22	tr|Q8PHT1|Q8PHT1_XANAC Ferric enterobactin receptor OS=Xanthomonas axonopodis pv. citri (strain 306) OX=190486 GN=bfeA PE=3 SV=1	1	23	22	22	23	22	22	36.3	34.6	34.6	87.263	816	816	3.22	1	13	23	30	0	323.31	By MS/MS	36.3	455780000	455780000	38	11994000	11994000	64				178	200;401;563;734;1285;1387;1539;1713;1741;2171;2175;2511;2554;2566;3291;3292;3385;3471;3700;3958;4031;4052;4135	True;True;True;True;False;True;True;True;True;True;True;True;True;True;True;True;True;True;True;True;True;True;True	210;418;581;758;1317;1422;1574;1575;1754;1785;2230;2234;2606;2651;2663;3410;3411;3506;3597;3831;4096;4174;4195;4280	585;1205;1206;1207;1764;2212;2213;4005;4006;4007;4337;4338;4339;4340;4879;4880;4881;4882;4883;4884;4885;4886;5411;5494;5495;5496;7010;7018;7019;8099;8100;8101;8102;8230;8231;8232;8275;8276;8277;8278;10491;10492;10493;10494;10495;10496;10497;10498;10740;10741;10742;11007;11008;11009;11010;11685;11686;11687;11688;12411;12626;12627;12628;12679;12680;12681;12682;12683;12877;12878	815;1847;1848;1849;1850;2612;3096;3097;5458;5459;5460;5461;5885;5886;5887;5888;5889;6609;6610;6611;6612;6613;6614;6615;7242;7344;7345;7346;9488;9493;9494;9495;11031;11032;11033;11034;11198;11199;11200;11247;11248;14071;14072;14073;14074;14351;14352;14353;14354;14662;14663;14664;14665;14666;14667;14668;15459;15460;15461;15462;15463;15464;16315;16639;16640;16697;16698;16699;16700;16964;16965	815;1849;2612;3097;5460;5888;6614;7242;7346;9488;9495;11034;11199;11248;14071;14073;14353;14663;15464;16315;16639;16699;16965	113	687	-1
Q8PHT3	Q8PHT3	14	12	12	tr|Q8PHT3|Q8PHT3_XANAC Ferric enterobactin receptor OS=Xanthomonas axonopodis pv. citri (strain 306) OX=190486 GN=bfeA PE=3 SV=1	1	14	12	12	14	12	12	24.7	20.3	20.3	84.576	795	795	3.64		1	6	15	0	254.25	By MS/MS	24.7	119160000	119160000	28	4255700	4255700	23				179	458;459;564;608;1100;1285;1358;1417;1742;3198;3526;4011;4032;4147	True;True;False;True;True;False;True;True;True;True;True;True;True;True	476;477;582;626;1129;1317;1391;1452;1786;3315;3654;4153;4175;4292	1372;1373;1374;1765;1894;1895;3262;3263;3264;3265;3266;4005;4006;4007;4271;4473;5497;10154;10155;11122;12560;12561;12629;12907;12908;12909	2100;2101;2102;2613;2751;2752;4476;4477;4478;4479;4480;5458;5459;5460;5461;5808;6059;6060;6061;7347;13642;13643;14781;16540;16541;16641;16999;17000	2100;2101;2613;2752;4478;5460;5808;6061;7347;13643;14781;16541;16641;17000			-1
Q8PHT7	Q8PHT7	18	18	18	tr|Q8PHT7|Q8PHT7_XANAC Beta-lactamase OS=Xanthomonas axonopodis pv. citri (strain 306) OX=190486 GN=bla PE=3 SV=1	1	18	18	18	18	18	18	59.9	59.9	59.9	31.905	297	297	2.16	10	73	10	8	0	316.89	By MS/MS	59.9	2195800000	2195800000	21	104560000	104560000	126				180	151;300;350;430;714;1041;1078;1085;1527;1812;1989;1990;2223;2384;2708;3294;3405;3406	True;True;True;True;True;True;True;True;True;True;True;True;True;True;True;True;True;True	159;313;365;448;736;737;1068;1107;1114;1562;1857;1858;2041;2042;2284;2285;2469;2807;2808;3413;3414;3526;3527	395;396;397;851;990;991;992;993;994;1302;2160;2161;2162;2163;2164;2165;2166;3082;3209;3210;3211;3224;3225;3226;3227;3228;3229;3230;3231;3232;3233;3234;3235;4838;4839;4840;4841;4842;4843;5718;5719;5720;5721;5722;5723;5724;5725;6475;6476;6477;6478;6479;6480;6481;6482;6483;7137;7138;7757;8644;8645;10500;10501;10502;10503;10504;10505;10506;10507;10508;10789;10790;10791;10792;10793;10794;10795;10796;1…	478;479;480;481;482;483;1232;1390;1391;1392;1393;1394;1395;2014;2015;3042;3043;3044;3045;3046;3047;3048;3049;3050;3051;4212;4213;4424;4436;4437;4438;4439;4440;4441;4442;4443;4444;4445;4446;4447;4448;4449;4450;4451;4452;4453;4454;4455;6575;6576;6577;6578;7642;7643;7644;7645;7646;7647;7648;7649;8774;8775;8776;8777;8778;8779;8780;8781;8782;8783;8784;9607;9608;9609;9610;9611;10600;10601;10602;10603;1…	481;1232;1393;2015;3050;4212;4424;4440;6577;7644;8777;8783;9608;10604;11667;14080;14409;14442	114;115;116;117	108;175;192;217	-1
Q8PHU1	Q8PHU1	7	7	7	tr|Q8PHU1|Q8PHU1_XANAC TonB-dependent receptor OS=Xanthomonas axonopodis pv. citri (strain 306) OX=190486 GN=fhuA PE=3 SV=1	1	7	7	7	7	7	7	11.2	11.2	11.2	86.853	803	803	3.17	1	3	6	8	0	147.69	By MS/MS	11.2	88297000	88297000	34	2597000	2597000	15				181	129;699;2573;3090;3289;3720;4073	True;True;True;True;True;True;True	135;721;2670;3203;3408;3851;4217	344;2125;2126;2127;8293;8294;8295;8296;9846;9847;9848;10488;10489;11745;11746;11747;12723;12724	420;3012;3013;3014;11259;11260;11261;11262;13278;13279;13280;14068;14069;15518;16741	420;3013;11260;13279;14069;15518;16741			-1
Q8PHU4	Q8PHU4	13	13	13	tr|Q8PHU4|Q8PHU4_XANAC Uncharacterized protein OS=Xanthomonas axonopodis pv. citri (strain 306) OX=190486 GN=XAC3155 PE=4 SV=1	1	13	13	13	13	13	13	39.6	39.6	39.6	28.161	255	255	2	2	15	2		0	115.13	By MS/MS	39.6	347680000	347680000	17	20452000	20452000	18				182	422;442;1145;1456;1457;1753;1754;2705;2706;2803;3276;3560;3561	True;True;True;True;True;True;True;True;True;True;True;True;True	440;460;1176;1491;1492;1797;1798;2804;2805;2908;3394;3690;3691	1278;1329;1330;1331;3381;3382;3383;4658;4659;5527;5528;5529;8641;8642;8880;10465;11263;11264;11265	1993;2044;4600;4601;4602;6366;6367;6368;6369;7368;7369;7370;11661;11662;11663;11991;14043;14944;14945;14946	1993;2044;4600;6368;6369;7368;7370;11661;11663;11991;14043;14944;14946			-1
Q8PHV4	Q8PHV4	9	9	9	tr|Q8PHV4|Q8PHV4_XANAC Tol-Pal system protein TolQ OS=Xanthomonas axonopodis pv. citri (strain 306) OX=190486 GN=tolQ PE=3 SV=1	1	9	9	9	9	9	9	27.8	27.8	27.8	28.495	259	259	1.66	13	14	1	1	0	124.65	By MS/MS	27.8	440930000	440930000	8	55116000	55116000	38				183	764;765;893;1092;2282;2627;3534;3808;4023	True;True;True;True;True;True;True;True;True	789;790;919;1121;2347;2724;3662;3663;3941;4166	2280;2281;2282;2283;2666;2667;3248;3249;7369;7370;7371;8448;8449;11134;11135;11136;11137;11138;11139;11140;11141;12037;12038;12607;12608;12609;12610;12611;12612	3168;3169;3170;3171;3172;3714;3715;3716;3717;4464;4465;10116;10117;10118;10119;11450;14793;14794;14795;14796;14797;14798;14799;14800;14801;15887;15888;15889;15890;16610;16611;16612;16613;16614;16615;16616;16617;16618	3170;3172;3714;4465;10119;11450;14794;15887;16616	118	115	-1
Q8PHV6	Q8PHV6	7	7	7	tr|Q8PHV6|Q8PHV6_XANAC TolA protein OS=Xanthomonas axonopodis pv. citri (strain 306) OX=190486 GN=tolA PE=4 SV=1	1	7	7	7	7	7	7	30.1	30.1	30.1	37.479	346	346	3		4	7	4	0	65.77	By MS/MS	30.1	9738400	9738400	19	512550	512550	12				184	340;485;1189;2614;2866;3046;3586	True;True;True;True;True;True;True	355;503;1221;2711;2973;3159;3717	963;964;1422;3602;8413;8414;9026;9703;9704;9705;9706;11312;11313;11314;11315	1357;1358;2157;4960;11418;11419;12141;13136;13137;13138;14995;14996;14997	1357;2157;4960;11418;12141;13138;14995			-1
Q8PHV7	Q8PHV7	29	29	29	sp|Q8PHV7|TOLB_XANAC Tol-Pal system protein TolB OS=Xanthomonas axonopodis pv. citri (strain 306) OX=190486 GN=tolB PE=3 SV=1	1	29	29	29	29	29	29	56.3	56.3	56.3	47.056	439	439	2.8	23	47	261	23	0	323.31	By MS/MS	56.3	14248000000	14248000000	23	619490000	619490000	606				185	733;800;844;1227;1249;1250;1311;1403;1440;1560;1562;1787;1789;1872;1904;2262;2263;2324;2598;2722;2928;2929;3028;3410;3656;3657;3757;3758;3987	True;True;True;True;True;True;True;True;True;True;True;True;True;True;True;True;True;True;True;True;True;True;True;True;True;True;True;True;True	756;757;825;869;1259;1281;1282;1344;1438;1475;1596;1598;1832;1834;1919;1953;2327;2328;2397;2398;2399;2695;2824;3036;3037;3137;3138;3532;3787;3788;3888;3889;3890;3891;4126;4127	2196;2197;2198;2199;2200;2201;2202;2203;2204;2205;2206;2207;2208;2209;2210;2211;2355;2503;2504;2505;2506;2507;3696;3697;3698;3699;3700;3701;3702;3703;3704;3705;3706;3707;3708;3709;3710;3711;3712;3713;3714;3715;3716;3717;3718;3933;3934;3935;3936;3937;3938;3939;4058;4059;4060;4061;4062;4063;4064;4065;4066;4067;4068;4069;4070;4071;4072;4073;4074;4075;4076;4077;4078;4079;4080;4081;4082;4083;4084;4085…	3078;3079;3080;3081;3082;3083;3084;3085;3086;3087;3088;3089;3090;3091;3092;3093;3094;3095;3249;3447;3448;3449;3450;5057;5058;5059;5060;5061;5062;5063;5064;5065;5066;5067;5068;5069;5070;5071;5072;5073;5074;5075;5076;5077;5078;5079;5080;5081;5082;5083;5084;5085;5086;5087;5088;5089;5090;5091;5092;5093;5094;5095;5096;5097;5098;5099;5100;5101;5102;5103;5104;5105;5106;5107;5108;5109;5110;5111;5112;5113…	3093;3249;3448;5065;5380;5383;5519;5965;6133;6710;6795;7468;7474;7830;7954;10067;10075;10392;11381;11705;12457;12498;13043;14463;15317;15324;15608;15616;16446	119;120;121;122;123;124	110;132;137;151;187;277	-1
Q8PHV8	Q8PHV8	11	11	11	tr|Q8PHV8|Q8PHV8_XANAC Peptidoglycan-associated protein OS=Xanthomonas axonopodis pv. citri (strain 306) OX=190486 GN=ompP6 PE=3 SV=1	1	11	11	11	11	11	11	74	74	74	19.549	181	181	1.57	41	11	8	3	0	204.87	By MS/MS	74	3246100000	3246100000	9	360680000	360680000	85				186	882;914;915;1300;1301;1715;2610;2829;2893;3717;3921	True;True;True;True;True;True;True;True;True;True;True	908;940;941;1333;1334;1756;2707;2934;3001;3848;4057;4058	2633;2634;2635;2636;2637;2638;2639;2640;2641;2642;2643;2728;2729;2730;4038;4039;4040;4041;5416;5417;5418;5419;5420;5421;5422;5423;5424;5425;5426;5427;5428;5429;5430;5431;5432;5433;5434;5435;5436;8405;8941;9130;9131;9132;9133;9134;9135;9136;9137;9138;11731;11732;11733;11734;11735;11736;11737;12329;12330;12331;12332;12333;12334	3679;3680;3681;3682;3683;3684;3685;3686;3687;3688;3689;3794;3795;3796;3797;3798;5485;5486;5487;5488;7246;7247;7248;7249;7250;7251;7252;7253;7254;7255;7256;7257;7258;7259;7260;7261;7262;7263;7264;7265;7266;7267;7268;7269;7270;7271;7272;7273;7274;7275;7276;7277;7278;7279;7280;7281;7282;11407;12054;12260;12261;12262;12263;12264;12265;12266;12267;12268;15504;15505;15506;15507;15508;15509;15510;16220;…	3686;3795;3798;5485;5486;7251;11407;12054;12261;15507;16222	125;126	93;124	-1
Q8PHV9	Q8PHV9	18	18	18	tr|Q8PHV9|Q8PHV9_XANAC Cell division coordinator CpoB OS=Xanthomonas axonopodis pv. citri (strain 306) OX=190486 GN=cpoB PE=3 SV=1	1	18	18	18	18	18	18	66.2	66.2	66.2	29.583	272	272	2.07	8	152	13	4	0	323.31	By MS/MS	66.2	7911900000	7911900000	13	608610000	608610000	295				187	646;677;678;1938;1999;2000;2100;2417;2418;2477;2559;2735;2967;3192;3193;3194;3274;3596	True;True;True;True;True;True;True;True;True;True;True;True;True;True;True;True;True;True	665;698;699;1988;2051;2052;2158;2502;2503;2570;2656;2837;3075;3309;3310;3311;3392;3727	1967;2040;2041;2042;2043;2044;2045;2046;2047;2048;2049;2050;2051;2052;2053;2054;2055;2056;2057;2058;2059;2060;2061;2062;2063;2064;2065;2066;2067;6213;6214;6215;6216;6217;6218;6219;6220;6221;6222;6223;6224;6225;6226;6227;6228;6229;6230;6502;6503;6504;6768;6769;6770;7843;7844;7845;7846;7847;7848;7849;7850;7851;7852;7853;7854;7855;7856;7857;7858;7859;7860;7861;7862;8017;8018;8019;8020;8021;8022;8023…	2822;2823;2898;2899;2900;2901;2902;2903;2904;2905;2906;2907;2908;2909;2910;2911;2912;2913;2914;2915;2916;2917;2918;2919;2920;2921;2922;2923;2924;2925;2926;2927;2928;2929;2930;2931;2932;2933;2934;2935;2936;2937;8307;8308;8309;8310;8311;8312;8313;8314;8315;8316;8317;8318;8319;8320;8321;8322;8323;8324;8325;8326;8327;8328;8329;8330;8331;8332;8333;8334;8335;8336;8337;8806;8807;8808;8809;8810;8811;8812…	2822;2905;2934;8309;8809;8812;9169;10705;10734;10913;11211;11732;12605;13622;13630;13634;14030;15091			-1
Q8PHX7	Q8PHX7	2	2	2	tr|Q8PHX7|Q8PHX7_XANAC TonB-dependent receptor OS=Xanthomonas axonopodis pv. citri (strain 306) OX=190486 GN=fepA PE=3 SV=1	1	2	2	2	2	2	2	2.5	2.5	2.5	95.614	878	878	4				2	0.002611	14.002	By MS/MS	2.5	1978200	1978200	23	86010	86010	2				188	950;1186	True;True	977;1218	2807;3596	3880;4953	3880;4953			-1
Q8PHY9	Q8PHY9	9	9	9	tr|Q8PHY9|Q8PHY9_XANAC Penicillin-binding protein 1B OS=Xanthomonas axonopodis pv. citri (strain 306) OX=190486 GN=ponB PE=3 SV=1	1	9	9	9	9	9	9	14.6	14.6	14.6	87.799	814	814	3.25		4	4	8	0	57.136	By MS/MS	14.6	10000000	10000000	37	270270	270270	13				189	216;1038;1468;1554;2249;2699;3305;3928;3937	True;True;True;True;True;True;True;True;True	226;1065;1503;1590;2314;2798;3425;4065;4075	626;627;3075;3076;4685;4947;4948;7228;7229;7230;7231;8630;10555;12343;12366;12367	856;857;4202;4203;6394;6690;6691;9749;9750;11651;14144;16239;16261	857;4203;6394;6690;9750;11651;14144;16239;16261			-1
Q8PI06	Q8PI06	3	3	3	tr|Q8PI06|Q8PI06_XANAC Asparaginase OS=Xanthomonas axonopodis pv. citri (strain 306) OX=190486 GN=aspG PE=4 SV=1	1	3	3	3	3	3	3	14.5	14.5	14.5	33.905	318	318	1	4				0	65.009	By MS/MS	14.5	18857000	18857000	14	1346900	1346900	5				190	1660;3776;4146	True;True;True	1699;3909;4291	5265;11881;11882;12906	7083;15661;15662;15663;16998	7083;15662;16998			-1
Q8PI09	Q8PI09	3	3	3	tr|Q8PI09|Q8PI09_XANAC Sialidase domain-containing protein OS=Xanthomonas axonopodis pv. citri (strain 306) OX=190486 GN=XAC3089 PE=4 SV=1	1	3	3	3	3	3	3	8	8	8	41.977	386	386	3			3		0	21.717	By MS/MS	8	4091600	4091600	16	255730	255730	2				191	252;1330;1849	True;True;True	263;1363;1896	716;4177;5831	968;5690;7778	968;5690;7778			-1
Q8PI14	Q8PI14	1	1	1	tr|Q8PI14|Q8PI14_XANAC Beta-galactosidase OS=Xanthomonas axonopodis pv. citri (strain 306) OX=190486 GN=bga PE=3 SV=1	1	1	1	1	1	1	1	3.9	3.9	3.9	67.967	613	613	4				1	0.0059406	6.6153	By MS/MS	3.9	328590	328590	20	16429	16429	1				192	3871	True	4004	12202	16081	16081			-1
Q8PI15	Q8PI15	5	5	5	tr|Q8PI15|Q8PI15_XANAC Uncharacterized protein OS=Xanthomonas axonopodis pv. citri (strain 306) OX=190486 GN=XAC3083 PE=4 SV=1	1	5	5	5	5	5	5	9.5	9.5	9.5	85.489	780	780	3.5		1	2	5	0	43.38	By MS/MS	9.5	18006000	18006000	35	514450	514450	5				193	23;27;1852;2776;3399	True;True;True;True;True	23;27;1899;2881;3520	53;59;60;5835;5836;5837;8805;10772	66;71;7781;11840;14382	66;71;7781;11840;14382			-1
Q8PI23	Q8PI23	2	2	2	tr|Q8PI23|Q8PI23_XANAC Beta-mannosidase OS=Xanthomonas axonopodis pv. citri (strain 306) OX=190486 GN=XAC3075 PE=1 SV=1	1	2	2	2	2	2	2	3.7	3.7	3.7	100.37	896	896	4				2	0.002381	11.194	By MS/MS	3.7	3696100	3696100	51	72472	72472	1				194	1025;3687	True;True	1052;3818	3036;11660	4155;15434	4155;15434	127;128	573;584	-1
Q8PI27	Q8PI27	27	27	26	tr|Q8PI27|Q8PI27_XANAC TonB-dependent receptor OS=Xanthomonas axonopodis pv. citri (strain 306) OX=190486 GN=iroN PE=3 SV=1	1	27	27	26	27	27	26	32.4	32.4	30.7	97.165	887	887	3.53		7	13	37	0	221.17	By MS/MS	32.4	351860000	351860000	35	10053000	10053000	58				195	144;643;1261;1368;1389;1390;1476;1485;1571;1678;1807;2379;2380;2490;2532;2651;2976;3057;3086;3122;3213;3835;4030;4033;4058;4103;4165	True;True;True;True;True;True;True;True;True;True;True;True;True;True;True;True;True;True;True;True;True;True;True;True;True;True;True	152;662;1293;1401;1424;1425;1511;1520;1607;1718;1852;2464;2465;2584;2627;2748;3084;3170;3199;3236;3330;3968;4173;4176;4201;4248;4310	382;1961;1962;1963;3960;3961;4289;4290;4291;4347;4348;4349;4350;4351;4699;4700;4718;5022;5023;5024;5025;5026;5027;5310;5311;5312;5313;5314;5706;5707;7748;7749;7750;8060;8155;8156;8506;9397;9398;9755;9756;9757;9758;9838;9839;9913;9914;10232;10233;12097;12625;12630;12631;12691;12692;12786;12960	460;2815;2816;2817;5403;5404;5405;5824;5825;5897;5898;5899;5900;5901;6406;6426;6818;6819;7121;7122;7123;7124;7125;7126;7127;7128;7631;7632;10590;10591;10592;10593;10981;11099;11100;11523;12633;12634;13176;13177;13178;13267;13268;13354;13355;13356;13357;13777;13778;13779;15961;16638;16642;16709;16710;16711;16712;16811;17058;17059	460;2816;5403;5824;5897;5900;6406;6426;6818;7124;7632;10590;10593;10981;11099;11523;12634;13177;13268;13356;13779;15961;16638;16642;16710;16811;17059			-1
Q8PI41;Q8PGX9	Q8PI41	11;1	11;1	11;1	tr|Q8PI41|Q8PI41_XANAC Beta-lactamase OS=Xanthomonas axonopodis pv. citri (strain 306) OX=190486 GN=bla PE=4 SV=1	2	11	11	11	11	11	11	28.9	28.9	28.9	48.59	456	456;233	2.76	2	4	17	2	0	181.52	By MS/MS	28.9	248260000	248260000	17	14603000	14603000	29				196	114;246;602;1290;1466;1834;2375;2710;3604;3779;3895	True;True;True;True;True;True;True;True;True;True;True	119;120;257;620;1322;1501;1880;2460;2810;3735;3912;4029	315;316;317;707;1872;1873;4017;4018;4679;4680;4681;4682;4683;5772;7735;7736;7737;8647;11391;11888;12257;12258;12259;12260;12261	390;391;392;393;957;2729;2730;5468;5469;6389;6390;6391;6392;7694;10573;10574;10575;10576;11669;11670;11671;15108;15109;15110;15669;16147;16148;16149;16150;16151	390;957;2730;5469;6392;7694;10574;11671;15110;15669;16149	129;130;131	89;91;135	-1;-1
Q8PI46	Q8PI46	2	2	2	tr|Q8PI46|Q8PI46_XANAC Transcriptional regulator OS=Xanthomonas axonopodis pv. citri (strain 306) OX=190486 GN=XAC3052 PE=4 SV=1	1	2	2	2	2	2	2	12.9	12.9	12.9	22.626	202	202	2.5	1	1	1	1	0.0024876	12.478	By MS/MS	12.9	8682200	8682200	12	723520	723520	2				197	243;895	True;True	254;921	702;703;704;2669	951;3719	951;3719			-1
Q8PI48	Q8PI48	31	31	31	tr|Q8PI48|Q8PI48_XANAC TonB-dependent receptor OS=Xanthomonas axonopodis pv. citri (strain 306) OX=190486 GN=btuB PE=3 SV=1	1	31	31	31	31	31	31	36.3	36.3	36.3	105.24	973	973	3.26	2	17	25	44	0	323.31	By MS/MS	36.3	670520000	670520000	45	14900000	14900000	91				198	85;484;551;589;787;788;822;870;1024;1076;1316;1644;1645;1711;1714;1766;1946;2364;2394;2499;2547;2793;3313;3353;3386;3388;3389;3390;3963;3973;4010	True;True;True;True;True;True;True;True;True;True;True;True;True;True;True;True;True;True;True;True;True;True;True;True;True;True;True;True;True;True;True	88;89;502;569;607;812;813;847;895;1051;1104;1349;1683;1684;1752;1755;1811;1996;2448;2479;2593;2644;2898;3433;3473;3507;3509;3510;3511;4101;4111;4152	243;244;245;1418;1419;1420;1421;1742;1743;1744;1745;1843;1844;1845;2325;2326;2327;2445;2446;2447;2555;2556;2557;3033;3034;3035;3205;3206;4143;4144;4145;5230;5231;5232;5233;5234;5235;5405;5406;5407;5408;5409;5412;5413;5414;5415;5564;6247;6248;6249;7711;7712;7713;7778;7779;7780;7781;7782;7783;7784;8072;8073;8074;8075;8076;8193;8825;10575;10576;10577;10682;10743;10746;10747;10748;10749;10750;10751;1…	314;315;316;2151;2152;2153;2154;2155;2156;2587;2588;2589;2590;2591;2700;2701;2702;3218;3219;3220;3381;3498;3499;3500;4153;4154;4416;4417;4418;4419;4420;4421;5654;5655;5656;7050;7051;7052;7053;7231;7232;7233;7234;7235;7236;7237;7238;7239;7243;7244;7245;7422;8358;8359;8360;10545;10546;10547;10632;10633;10634;10635;10636;10637;10638;10639;10996;10997;10998;10999;11000;11001;11150;11861;14160;14161;1…	316;2153;2587;2702;3218;3220;3381;3499;4153;4420;5655;7050;7052;7234;7244;7422;8360;10547;10634;11000;11150;11861;14162;14293;14356;14358;14360;14363;16401;16422;16539	132	86	-1
Q8PI49	Q8PI49	3	3	3	tr|Q8PI49|Q8PI49_XANAC Uncharacterized protein OS=Xanthomonas axonopodis pv. citri (strain 306) OX=190486 GN=XAC3049 PE=4 SV=1	1	3	3	3	3	3	3	13.5	13.5	13.5	30.226	288	288	2		3			0	29.006	By MS/MS	13.5	2224000	2224000	16	139000	139000	4				199	2265;3647;3697	True;True;True	2330;3778;3828	7336;11508;11682	10081;15247;15248;15455	10081;15248;15455			-1
Q8PI57	Q8PI57	1	1	1	tr|Q8PI57|Q8PI57_XANAC Peptidase_M23 domain-containing protein OS=Xanthomonas axonopodis pv. citri (strain 306) OX=190486 GN=XAC3041 PE=4 SV=1	1	1	1	1	1	1	1	6.7	6.7	6.7	30.052	283	283	2		1			0	15.966	By MS/MS	6.7	616560	616560	11	56051	56051	1				200	727	True	750	2190	3072	3072			-1
Q8PI91	Q8PI91	9	9	9	tr|Q8PI91|Q8PI91_XANAC Uncharacterized protein OS=Xanthomonas axonopodis pv. citri (strain 306) OX=190486 GN=XAC3007 PE=3 SV=1	1	9	9	9	9	9	9	35.8	35.8	35.8	27.404	257	257	1.93	1	13			0	184.02	By MS/MS	35.8	80339000	80339000	18	4463300	4463300	16				201	503;1596;1597;1833;1839;1840;2381;3256;4056	True;True;True;True;True;True;True;True;True	521;1632;1633;1879;1885;1886;2466;3373;4199	1584;5085;5086;5087;5088;5770;5771;5781;5782;7751;7752;10401;10402;12689	2364;2365;6892;6893;6894;6895;7692;7693;7706;7707;7708;10594;10595;13975;16706;16707	2364;6892;6894;7692;7706;7708;10594;13975;16706			-1
Q8PI99	Q8PI99	8	8	8	tr|Q8PI99|Q8PI99_XANAC Peptidase OS=Xanthomonas axonopodis pv. citri (strain 306) OX=190486 GN=XAC2999 PE=4 SV=1	1	8	8	8	8	8	8	14.9	14.9	14.9	79.145	716	716	3.91			1	10	0	68.14	By MS/MS	14.9	12581000	12581000	34	370040	370040	13				202	75;717;1110;1223;1517;2658;2743;2900	True;True;True;True;True;True;True;True	76;740;1140;1255;1552;2755;2845;3008	218;219;2169;2170;3285;3687;3688;4815;8526;8727;9153	289;290;3054;3055;4500;5046;5047;5048;5049;6544;11540;11764;12282	290;3055;4500;5047;6544;11540;11764;12282			-1
Q8PIA0	Q8PIA0	10	9	9	tr|Q8PIA0|Q8PIA0_XANAC TonB-dependent receptor OS=Xanthomonas axonopodis pv. citri (strain 306) OX=190486 GN=fecA PE=3 SV=1	1	10	9	9	10	9	9	12.8	11.6	11.6	113.34	1048	1048	3.91			1	10	0	80.704	By MS/MS	12.8	27646000	27646000	40	691150	691150	9				203	557;1039;1209;1496;2025;2035;3171;3841;3979;4104	True;False;True;True;True;True;True;True;True;True	575;1066;1241;1531;2079;2089;3287;3974;4118;4249	1752;3077;3648;4742;6550;6580;6581;10064;12133;12134;12466;12787	2597;4204;5007;6463;8861;8862;8966;8967;13537;16008;16429;16812	2597;4204;5007;6463;8862;8967;13537;16008;16429;16812			-1
Q8PIA6	Q8PIA6	3	3	3	tr|Q8PIA6|Q8PIA6_XANAC Endoproteinase Arg-C OS=Xanthomonas axonopodis pv. citri (strain 306) OX=190486 GN=XAC2992 PE=4 SV=1	1	3	3	3	3	3	3	9	9	9	48.469	465	465	2.6		2	3		0	21.305	By MS/MS	9	6233300	6233300	17	366670	366670	5				204	280;3917;4143	True;True;True	292;4053;4288	809;810;12321;12901;12902	1176;1177;1178;16211;16995	1176;16211;16995			-1
Q8PIB7	Q8PIB7	1	1	1	tr|Q8PIB7|Q8PIB7_XANAC Peptidase_S9 domain-containing protein OS=Xanthomonas axonopodis pv. citri (strain 306) OX=190486 GN=XAC2981 PE=4 SV=1	1	1	1	1	1	1	1	4.9	4.9	4.9	29.62	265	265	2		1			0.0042283	7.4286	By MS/MS	4.9	1162000	1162000	12	96832	96832	1				205	766	True	791	2284	3173	3173			-1
Q8PIC8	Q8PIC8	2	2	2	tr|Q8PIC8|Q8PIC8_XANAC Lipopolysaccharide export system protein LptA OS=Xanthomonas axonopodis pv. citri (strain 306) OX=190486 GN=lptA PE=3 SV=1	1	2	2	2	2	2	2	15.6	15.6	15.6	19.701	186	186	1	2				0	46.012	By MS/MS	15.6	18798000	18798000	8	2349800	2349800	3				206	2353;3572	True;True	2437;3703	7680;11290	10505;10506;14974	10506;14974			-1
Q8PID6	Q8PID6	3	3	3	tr|Q8PID6|Q8PID6_XANAC Uncharacterized protein OS=Xanthomonas axonopodis pv. citri (strain 306) OX=190486 GN=XAC2962 PE=4 SV=1	1	3	3	3	3	3	3	14.8	14.8	14.8	32.317	297	297	1.8	1	4			0	61.688	By MS/MS	14.8	28244000	28244000	13	2172600	2172600	3				207	6;616;3613	True;True;True	6;634;3744	13;14;1910;11413;11414	13;14;2767;15134	13;2767;15134			-1
Q8PIE0	Q8PIE0	5	5	5	tr|Q8PIE0|Q8PIE0_XANAC Uncharacterized protein OS=Xanthomonas axonopodis pv. citri (strain 306) OX=190486 GN=XAC2958 PE=4 SV=1	1	5	5	5	5	5	5	22.2	22.2	22.2	41.023	387	387	2.82		4	5	2	0	42.252	By MS/MS	22.2	16127000	16127000	23	701180	701180	4				208	342;2890;3059;3823;3909	True;True;True;True;True	357;2998;3172;3956;4045	973;974;975;9108;9109;9761;12075;12076;12305;12306;12307	1370;1371;12235;13181;15939;16199	1371;12235;13181;15939;16199			-1
Q8PIF2	Q8PIF2	11	11	11	tr|Q8PIF2|Q8PIF2_XANAC Uncharacterized protein OS=Xanthomonas axonopodis pv. citri (strain 306) OX=190486 GN=XAC2946 PE=4 SV=1	1	11	11	11	11	11	11	47.2	47.2	47.2	29.147	267	267	2.06		15	1		0	214.67	By MS/MS	47.2	453610000	453610000	15	30241000	30241000	20				209	838;1120;1304;1870;1871;1922;2014;3210;3494;3648;4133	True;True;True;True;True;True;True;True;True;True;True	863;1150;1337;1917;1918;1971;2067;3327;3620;3779;4278	2482;3313;4047;5879;5880;5881;6100;6101;6530;10224;10225;10226;10227;11063;11509;12845	3421;3422;3423;4530;5496;7826;7827;7828;7829;8095;8096;8097;8841;13771;13772;13773;14724;14725;15249;15250;16890	3421;4530;5496;7827;7828;8097;8841;13772;14724;15250;16890			-1
Q8PIF7	Q8PIF7	27	27	27	tr|Q8PIF7|Q8PIF7_XANAC TonB-dependent receptor OS=Xanthomonas axonopodis pv. citri (strain 306) OX=190486 GN=fhuA PE=3 SV=1	1	27	27	27	27	27	27	45.5	45.5	45.5	83.929	776	776	3.28	4	11	18	39	0	323.31	By MS/MS	45.5	668810000	668810000	31	21574000	21574000	55				210	56;152;361;393;535;702;709;779;843;853;890;1203;1204;1821;1876;2088;2205;2403;2759;2935;3270;3616;3628;3770;3886;3960;4155	True;True;True;True;True;True;True;True;True;True;True;True;True;True;True;True;True;True;True;True;True;True;True;True;True;True;True	56;160;377;409;553;724;731;804;868;878;916;1235;1236;1867;1923;2145;2265;2488;2862;2863;3043;3388;3747;3759;3903;4020;4098;4300	140;141;142;143;398;1025;1106;1712;1713;2133;2145;2146;2147;2306;2501;2502;2523;2524;2659;2660;3634;3635;3636;3637;3638;3639;3640;5743;5744;5745;5746;5747;5748;5898;5899;5900;6725;6726;7086;7087;7088;7807;7808;8770;8771;9302;10448;10449;10450;10451;11420;11421;11422;11423;11459;11460;11866;11867;11868;11869;11870;11871;11872;12238;12239;12413;12936;12937;12938;12939;12940;12941	166;167;168;169;170;171;172;484;1425;1510;2558;3017;3027;3028;3199;3446;3469;3470;3704;4990;4991;4992;4993;4994;4995;4996;7665;7666;7667;7668;7669;7670;7844;7845;7846;9120;9558;9559;9560;10660;10661;11805;11806;12519;14020;14021;15139;15140;15141;15184;15185;15645;15646;15647;15648;15649;15650;15651;15652;15653;16128;16317;17036;17037;17038;17039;17040	170;484;1425;1510;2558;3017;3028;3199;3446;3470;3704;4995;4996;7668;7846;9120;9558;10660;11806;12519;14021;15140;15184;15652;16128;16317;17040	133	77	-1
Q8PIG7	Q8PIG7	4	4	4	tr|Q8PIG7|Q8PIG7_XANAC Uncharacterized protein OS=Xanthomonas axonopodis pv. citri (strain 306) OX=190486 GN=XAC2931 PE=4 SV=1	1	4	4	4	4	4	4	35.4	35.4	35.4	21.015	198	198	1	5				0	72.849	By MS/MS	35.4	18662000	18662000	9	2073600	2073600	5				211	2660;2684;2700;3597	True;True;True;True	2757;2782;2799;3728	8528;8529;8595;8631;11378	11542;11543;11618;11652;15094	11543;11618;11652;15094			-1
Q8PII3	Q8PII3	1	1	1	tr|Q8PII3|Q8PII3_XANAC Rick_17kDa_Anti domain-containing protein OS=Xanthomonas axonopodis pv. citri (strain 306) OX=190486 GN=XAC2914 PE=4 SV=1	1	1	1	1	1	1	1	6.5	6.5	6.5	20.383	185	185	1	1				0.0044743	8.3069	By MS/MS	6.5	2154200	2154200	12	179520	179520	1				212	573	True	591	1804	2652	2652			-1
Q8PIJ0	Q8PIJ0	3	3	3	tr|Q8PIJ0|Q8PIJ0_XANAC DLH domain-containing protein OS=Xanthomonas axonopodis pv. citri (strain 306) OX=190486 GN=XAC2907 PE=4 SV=1	1	3	3	3	3	3	3	20.4	20.4	20.4	26.471	255	255	2		3			0	51.659	By MS/MS	20.4	4837200	4837200	11	439740	439740	3				213	716;2323;3006	True;True;True	739;2396;3114	2168;7560;9574	3053;10377;12966	3053;10377;12966			-1
Q8PIL1	Q8PIL1	3	3	3	tr|Q8PIL1|Q8PIL1_XANAC Accessory protein OS=Xanthomonas axonopodis pv. citri (strain 306) OX=190486 GN=plaS PE=4 SV=1	1	3	3	3	3	3	3	13.5	13.5	13.5	24.056	223	223	2		3			0	26.202	By MS/MS	13.5	4139100	4139100	11	376280	376280	2				214	179;2069;3323	True;True;True	189;2125;3443	527;6662;10595	749;9051;14184	749;9051;14184			-1
Q8PIR3	Q8PIR3	3	3	3	tr|Q8PIR3|Q8PIR3_XANAC Uncharacterized protein OS=Xanthomonas axonopodis pv. citri (strain 306) OX=190486 GN=XAC2832 PE=4 SV=1	1	3	3	3	3	3	3	17.3	17.3	17.3	20.387	202	202	1	3				0	27.428	By MS/MS	17.3	12756000	12756000	13	981220	981220	3				215	1615;2218;3913	True;True;True	1653;2278;4049	5137;7116;12312	6947;9590;16203	6947;9590;16203			-1
Q8PIR5	Q8PIR5	15	15	15	tr|Q8PIR5|Q8PIR5_XANAC TonB-dependent receptor OS=Xanthomonas axonopodis pv. citri (strain 306) OX=190486 GN=fhuA PE=3 SV=1	1	15	15	15	15	15	15	24.7	24.7	24.7	86.333	793	793	3.46		5	4	17	0	138.36	By MS/MS	24.7	22452000	22452000	36	623660	623660	19				216	582;873;926;1035;1342;1523;1744;1784;2102;2215;2479;2535;2659;2833;3801	True;True;True;True;True;True;True;True;True;True;True;True;True;True;True	600;898;953;1062;1375;1558;1788;1829;2160;2275;2572;2630;2756;2938;3934	1826;2562;2750;3070;4229;4825;4826;4827;4828;5499;5500;5501;5502;5503;5504;5598;5599;6772;7111;7112;7113;8041;8161;8527;8947;12025	2677;3506;3821;4195;5770;5771;6552;6553;6554;7349;7350;7456;7457;9178;9587;10957;11105;11541;12058;15874	2677;3506;3821;4195;5770;6553;7350;7456;9178;9587;10957;11105;11541;12058;15874			-1
Q8PIR6	Q8PIR6	28	28	28	tr|Q8PIR6|Q8PIR6_XANAC Outer membrane hemin receptor OS=Xanthomonas axonopodis pv. citri (strain 306) OX=190486 GN=phuR PE=3 SV=1	1	28	28	28	28	28	28	47	47	47	74.28	687	687	3.44	4	5	15	42	0	282.15	By MS/MS	47	509980000	509980000	32	15937000	15937000	65				217	282;491;492;561;581;625;660;1051;1222;1333;1506;1541;2089;2147;2207;2505;2703;2946;3068;3159;3160;3570;3606;3663;3702;3853;4127;4128	True;True;True;True;True;True;True;True;True;True;True;True;True;True;True;True;True;True;True;True;True;True;True;True;True;True;True;True	294;509;510;579;599;644;681;1079;1254;1366;1541;1577;2146;2205;2267;2600;2802;3054;3181;3275;3276;3701;3737;3794;3833;3986;4272;4273	815;816;1432;1433;1434;1435;1436;1437;1761;1762;1824;1825;1926;1927;1999;2000;3103;3104;3105;3106;3684;3685;3686;4183;4791;4792;4888;4889;4890;4891;4892;4893;4894;6727;6728;6729;6730;6731;6907;6908;7091;7092;7093;7094;7095;7096;8084;8085;8086;8638;9327;9789;9790;10029;10030;11286;11287;11394;11576;11577;11701;12160;12161;12831;12832;12833	1182;1183;2171;2172;2173;2174;2175;2176;2610;2675;2676;2781;2782;2855;2856;4238;4239;4240;4241;4242;5044;5045;5698;6513;6514;6617;6618;6619;6620;6621;6622;9121;9122;9123;9361;9362;9563;9564;9565;9566;9567;9568;11010;11011;11012;11013;11014;11015;11016;11017;11658;12552;13215;13216;13491;13492;13493;14971;15113;15341;15480;16035;16036;16037;16038;16875;16876	1182;2174;2175;2610;2676;2781;2856;4242;5044;5698;6513;6619;9121;9361;9566;11016;11658;12552;13215;13491;13492;14971;15113;15341;15480;16038;16875;16876			-1
Q8PIS1	Q8PIS1	2	2	2	tr|Q8PIS1|Q8PIS1_XANAC Phosphodiesterase-nucleotide pyrophosphatase OS=Xanthomonas axonopodis pv. citri (strain 306) OX=190486 GN=XAC2824 PE=1 SV=1	1	2	2	2	2	2	2	6.7	6.7	6.7	46.476	432	432	3.6			2	3	0	21.987	By MS/MS	6.7	4334500	4334500	18	240800	240800	4				218	431;2063	True;True	449;2118	1303;6644;6645;6646;6647	2016;9035;9036;9037	2016;9036			-1
Q8PIS4	Q8PIS4	7	7	7	tr|Q8PIS4|Q8PIS4_XANAC Uncharacterized protein OS=Xanthomonas axonopodis pv. citri (strain 306) OX=190486 GN=XAC2821 PE=4 SV=1	1	7	7	7	7	7	7	27.2	27.2	27.2	43.529	412	412	3.12			7	1	0	92.168	By MS/MS	27.2	19437000	19437000	17	1143400	1143400	8				219	392;490;502;912;1170;1646;1885	True;True;True;True;True;True;True	408;508;520;938;1202;1685;1933	1105;1431;1583;2721;3539;5236;5237;5949	1509;2170;2363;3773;4872;7054;7055;7912	1509;2170;2363;3773;4872;7054;7912			-1
Q8PIT9	Q8PIT9	2	2	2	tr|Q8PIT9|Q8PIT9_XANAC Beta-lactamase OS=Xanthomonas axonopodis pv. citri (strain 306) OX=190486 GN=XAC2806 PE=4 SV=1	1	2	2	2	2	2	2	5.5	5.5	5.5	58.548	531	531	4				2	0.002439	12.085	By MS/MS	5.5	882730	882730	23	38379	38379	2				220	874;2228	True;True	899;2290	2563;7145	3507;9624	3507;9624			-1
Q8PIU4	Q8PIU4	10	10	10	tr|Q8PIU4|Q8PIU4_XANAC Uncharacterized protein OS=Xanthomonas axonopodis pv. citri (strain 306) OX=190486 GN=XAC2801 PE=3 SV=1	1	10	10	10	10	10	10	37.9	37.9	37.9	32.577	301	301	1.93	1	14			0	197.14	By MS/MS	37.9	178670000	178670000	15	11911000	11911000	19				221	1032;1437;2047;2061;2150;2880;3224;3304;3803;4072	True;True;True;True;True;True;True;True;True;True	1059;1472;2101;2102;2116;2208;2988;3341;3424;3936;4216	3064;3065;3066;4538;6608;6609;6640;6920;9059;10269;10553;10554;12027;12721;12722	4189;4190;4191;6125;6126;8998;8999;9029;9030;9381;9382;12181;13823;13824;14140;14141;14142;14143;15876;15877;16739;16740	4191;6126;8998;9029;9381;12181;13824;14140;15877;16740	134	152	-1
Q8PIU6	Q8PIU6	1	1	1	tr|Q8PIU6|Q8PIU6_XANAC Acriflavin resistance protein OS=Xanthomonas axonopodis pv. citri (strain 306) OX=190486 GN=acr PE=4 SV=1	1	1	1	1	1	1	1	1.2	1.2	1.2	109.11	1019	1019	2.5		1	1		1	-2	By MS/MS	1.2	1544100	1544100	39	39593	39593	1	+			222	2320	True	2393	7556;7557	10374	10374	135;136	6;8	-1
Q8PIU9	Q8PIU9	1	1	1	tr|Q8PIU9|Q8PIU9_XANAC Uncharacterized protein OS=Xanthomonas axonopodis pv. citri (strain 306) OX=190486 GN=XAC2796 PE=4 SV=1	1	1	1	1	1	1	1	2.6	2.6	2.6	72.848	657	657	4				1	0	25.781	By MS/MS	2.6	772830	772830	34	22730	22730	1				223	64	True	64	197	265	265			-1
Q8PIV1	Q8PIV1	3	3	3	tr|Q8PIV1|Q8PIV1_XANAC Uncharacterized protein OS=Xanthomonas axonopodis pv. citri (strain 306) OX=190486 GN=XAC2794 PE=4 SV=1	1	3	3	3	3	3	3	22.5	22.5	22.5	28.817	267	267	2		3			0	23.559	By MS/MS	22.5	1968600	1968600	13	151430	151430	2				224	622;2843;3246	True;True;True	641;2949;3363	1923;8970;10345	2778;12088;13916	2778;12088;13916			-1
Q8PIW5	Q8PIW5	7	7	7	tr|Q8PIW5|Q8PIW5_XANAC LPS-assembly lipoprotein LptE OS=Xanthomonas axonopodis pv. citri (strain 306) OX=190486 GN=rlpB PE=3 SV=1	1	7	7	7	7	7	7	40.2	40.2	40.2	22.635	214	214	1.33	12	6			0	95.466	By MS/MS	40.2	165520000	165520000	11	15047000	15047000	23				225	371;757;817;2363;3336;3812;3957	True;True;True;True;True;True;True	387;781;842;2447;3456;3945;4095	1043;1044;1045;1046;1047;2260;2261;2262;2263;2436;7708;7709;7710;10640;10641;12047;12048;12410	1440;1441;1442;1443;1444;1445;1446;1447;3148;3149;3150;3151;3152;3153;3364;10542;10543;10544;14241;14242;14243;15897;16314	1442;3149;3364;10542;14242;15897;16314			-1
Q8PIX2	Q8PIX2	25	25	25	tr|Q8PIX2|Q8PIX2_XANAC Oar protein OS=Xanthomonas axonopodis pv. citri (strain 306) OX=190486 GN=oar PE=3 SV=1	1	25	25	25	25	25	25	31.7	31.7	31.7	111.63	1036	1036	3.49		6	15	32	0	317.63	By MS/MS	31.7	381500000	381500000	45	8477700	8477700	46				226	461;1071;1586;1659;1731;1968;2067;2287;2386;2412;2446;2484;2537;2805;2933;2934;2962;3156;3211;3394;3395;3500;3537;3986;4182	True;True;True;True;True;True;True;True;True;True;True;True;True;True;True;True;True;True;True;True;True;True;True;True;True	479;1099;1622;1698;1775;2018;2122;2352;2471;2497;2535;2577;2634;2910;3041;3042;3070;3272;3328;3515;3516;3627;3628;3667;4125;4328	1376;1377;3192;5059;5060;5264;5477;5478;5479;6300;6301;6657;7377;7759;7831;7832;7833;7834;7931;7932;7933;8047;8048;8165;8882;8883;9296;9297;9298;9299;9300;9301;9366;10018;10228;10229;10759;10760;10761;10762;10763;10764;11076;11077;11149;11150;11151;12477;12478;12479;13049;13050;13051	2104;2105;4404;6863;6864;7082;7331;8418;8419;9047;10125;10609;10687;10688;10689;10690;10811;10812;10813;10965;10966;11110;11111;11993;11994;12514;12515;12516;12517;12518;12591;13474;13774;13775;14371;14372;14373;14374;14375;14734;14735;14808;14809;14810;16438;16439;17185	2104;4404;6864;7082;7331;8419;9047;10125;10609;10688;10813;10966;11111;11994;12515;12517;12591;13474;13774;14372;14375;14734;14809;16438;17185	137	808	-1
Q8PIX3	Q8PIX3	10	10	10	tr|Q8PIX3|Q8PIX3_XANAC Outer membrane protein OS=Xanthomonas axonopodis pv. citri (strain 306) OX=190486 GN=bp26 PE=4 SV=1	1	10	10	10	10	10	10	49.6	49.6	49.6	25.6	244	244	1.88	2	14			0	129.79	By MS/MS	49.6	308640000	308640000	8	38580000	38580000	20				227	20;21;731;732;1670;1746;2837;2899;3017;3726	True;True;True;True;True;True;True;True;True;True	20;21;754;755;1710;1790;2943;3007;3126;3857	45;46;47;48;2194;2195;5288;5506;5507;8954;9149;9150;9151;9152;9595;11756	56;57;58;59;60;3076;3077;7103;7352;7353;7354;7355;12068;12277;12278;12279;12280;12281;12989;15527	57;60;3076;3077;7103;7353;12068;12278;12989;15527	138;139;140;141;142	71;208;209;210;214	-1
Q8PIX9	Q8PIX9	1	1	1	sp|Q8PIX9|Y2766_XANAC UPF0307 protein XAC2766 OS=Xanthomonas axonopodis pv. citri (strain 306) OX=190486 GN=XAC2766 PE=3 SV=2	1	1	1	1	1	1	1	5.7	5.7	5.7	22.033	193	193	1	1				0.0042463	7.4391	By MS/MS	5.7	453110	453110	12	37759	37759	1				228	511	True	529	1612	2400	2400			-1
Q8PIY6	Q8PIY6	26	26	26	tr|Q8PIY6|Q8PIY6_XANAC Alkaline phosphatase OS=Xanthomonas axonopodis pv. citri (strain 306) OX=190486 GN=phoA PE=3 SV=1	1	26	26	26	26	26	26	49.8	49.8	49.8	60.087	568	568	3.26	4	12	20	40	0	323.31	By MS/MS	49.8	688940000	688940000	30	22965000	22965000	81				229	18;170;171;172;231;644;665;1225;1331;1407;1575;1781;1915;2219;2220;2538;2546;2568;2985;3116;3117;3253;3449;3568;3653;4047	True;True;True;True;True;True;True;True;True;True;True;True;True;True;True;True;True;True;True;True;True;True;True;True;True;True	18;179;180;181;241;663;686;1257;1364;1442;1611;1826;1964;2279;2280;2635;2643;2665;3093;3230;3231;3370;3573;3574;3698;3699;3784;4190	38;39;40;41;42;43;434;435;436;437;438;439;440;658;659;660;1964;1965;2006;2007;3692;3693;4178;4179;4180;4440;4441;4442;5036;5037;5591;5592;5593;5594;6082;6083;6084;7117;7118;7119;7120;7121;7122;7123;7124;7125;7126;7127;7128;7129;8166;8190;8191;8192;8280;9504;9505;9506;9507;9901;9902;9903;9904;9905;9906;9907;10393;10394;10934;10935;10936;10937;11280;11281;11555;12663	47;48;49;50;51;52;53;54;530;531;532;533;534;535;536;891;892;893;2818;2819;2820;2862;5053;5054;5691;5692;5693;5694;6019;6020;6021;6022;6023;6024;6825;6826;6827;6828;6829;7451;7452;8071;8072;8073;9591;9592;9593;9594;9595;9596;9597;9598;9599;11112;11147;11148;11149;11250;12878;12879;12880;12881;12882;12883;13340;13341;13342;13343;13344;13345;13969;13970;13971;13972;14574;14575;14576;14965;14966;1531…	47;530;534;536;892;2820;2862;5053;5693;6024;6827;7451;8073;9593;9599;11112;11148;11250;12882;13340;13343;13972;14575;14966;15311;16682	143;144;145	82;134;328	-1
Q8PIY7	Q8PIY7	1	1	1	tr|Q8PIY7|Q8PIY7_XANAC Glutamate symport protein OS=Xanthomonas axonopodis pv. citri (strain 306) OX=190486 GN=gltT PE=4 SV=1	1	1	1	1	1	1	1	2.9	2.9	2.9	46.834	446	446	1.5	1	1			0.0043764	8.0293	By MS/MS	2.9	3547400	3547400	14	253390	253390	1				230	3421	True	3543	10860;10861	14491	14491			-1
Q8PIZ8	Q8PIZ8	18	18	18	tr|Q8PIZ8|Q8PIZ8_XANAC Metallopeptidase OS=Xanthomonas axonopodis pv. citri (strain 306) OX=190486 GN=XAC2747 PE=4 SV=1	1	18	18	18	18	18	18	34.3	34.3	34.3	72.695	671	671	3.79		1	4	24	0	288.79	By MS/MS	34.3	127550000	127550000	38	3356600	3356600	26				231	281;286;522;585;1373;1383;2620;2907;2944;2994;3227;3281;3358;3426;3591;3605;3951;4087	True;True;True;True;True;True;True;True;True;True;True;True;True;True;True;True;True;True	293;298;540;603;1406;1418;2717;3015;3052;3102;3344;3399;3400;3478;3548;3722;3736;4089;4231	811;812;813;814;821;822;1657;1658;1829;1830;4299;4326;8432;8433;9163;9325;9538;10275;10471;10472;10695;10882;11333;11334;11335;11392;11393;12394;12748	1179;1180;1181;1192;1193;2461;2462;2680;5835;5873;11439;12294;12548;12549;12550;12926;13829;14050;14051;14304;14518;15017;15018;15019;15020;15111;15112;16296;16766;16767	1180;1192;2462;2680;5835;5873;11439;12294;12549;12926;13829;14050;14304;14518;15019;15111;16296;16766	146	195	-1
Q8PJ00	Q8PJ00	10	10	10	tr|Q8PJ00|Q8PJ00_XANAC Metallopeptidase OS=Xanthomonas axonopodis pv. citri (strain 306) OX=190486 GN=XAC2745 PE=4 SV=1	1	10	10	10	10	10	10	19.1	19.1	19.1	77.527	713	713	4				11	0	68.635	By MS/MS	19.1	12553000	12553000	37	339280	339280	10				232	525;981;1668;2247;2421;2711;2777;2854;3119;3733	True;True;True;True;True;True;True;True;True;True	543;1008;1708;2312;2506;2811;2882;2961;3233;3864	1663;2932;5283;7225;7866;8648;8806;8994;9909;11774;11775	2467;4033;7101;9746;10738;11672;11841;12109;13347;15542;15543	2467;4033;7101;9746;10738;11672;11841;12109;13347;15542			-1
Q8PJ02	Q8PJ02	49	49	49	tr|Q8PJ02|Q8PJ02_XANAC Oar protein OS=Xanthomonas axonopodis pv. citri (strain 306) OX=190486 GN=oar PE=3 SV=1	1	49	49	49	49	49	49	51.3	51.3	51.3	111.44	1025	1025	3.37	13	35	51	156	0	323.31	By MS/MS	51.3	6528900000	6528900000	42	155450000	155450000	338				233	117;471;710;711;1072;1141;1142;1408;1584;1606;1628;1707;1708;1798;1958;1959;2040;2152;2340;2387;2461;2462;2472;2556;2632;2633;2822;2834;2835;2879;2887;2926;2965;3040;3132;3176;3177;3214;3372;3465;3466;3548;3555;3611;3636;3660;4100;4101;4181	True;True;True;True;True;True;True;True;True;True;True;True;True;True;True;True;True;True;True;True;True;True;True;True;True;True;True;True;True;True;True;True;True;True;True;True;True;True;True;True;True;True;True;True;True;True;True;True;True	123;489;732;733;1100;1172;1173;1443;1620;1642;1643;1666;1748;1749;1843;2008;2009;2094;2210;2421;2422;2472;2551;2552;2562;2653;2729;2730;2927;2939;2940;2941;2987;2995;3034;3073;3152;3246;3292;3293;3331;3493;3590;3591;3592;3678;3685;3742;3767;3791;4245;4246;4327	322;323;324;325;326;327;328;329;1396;1397;2148;2149;2150;2151;2152;2153;2154;3193;3194;3369;3370;3371;3372;4443;4444;5052;5053;5054;5055;5109;5110;5111;5112;5113;5114;5115;5174;5175;5176;5177;5178;5179;5180;5181;5182;5183;5184;5185;5186;5187;5188;5389;5390;5391;5392;5393;5394;5395;5396;5397;5398;5679;5680;5681;5682;5683;5684;5685;5686;6275;6276;6277;6278;6279;6280;6281;6587;6588;6589;6924;6925;69…	398;399;400;401;402;403;404;405;406;2127;2128;3029;3030;3031;3032;3033;3034;3035;4405;4406;4407;4588;4589;4590;4591;4592;6025;6026;6846;6847;6848;6849;6850;6851;6852;6853;6854;6855;6856;6857;6858;6913;6914;6915;6916;6917;6918;6919;6920;6993;6994;6995;6996;6997;6998;6999;7000;7001;7002;7003;7004;7005;7006;7007;7008;7009;7010;7011;7212;7213;7214;7215;7216;7217;7218;7219;7220;7221;7222;7223;7224;722…	400;2128;3030;3035;4406;4590;4592;6026;6856;6914;6997;7212;7224;7614;8389;8390;8976;9392;10472;10612;10857;10860;10884;11203;11477;11480;12027;12059;12066;12180;12231;12449;12596;13119;13393;13546;13553;13786;14331;14635;14636;14853;14892;15132;15201;15330;16802;16809;17149	147;148;149	570;796;866	-1
Q8PJ03	Q8PJ03	49	49	49	tr|Q8PJ03|Q8PJ03_XANAC TonB-dependent receptor OS=Xanthomonas axonopodis pv. citri (strain 306) OX=190486 GN=btuB PE=3 SV=1	1	49	49	49	49	49	49	56.1	56.1	56.1	108.51	996	996	3.24	11	32	38	96	0	323.31	By MS/MS	56.1	4059900000	4059900000	50	81199000	81199000	227				234	298;346;395;406;488;508;524;858;896;913;979;1008;1034;1048;1129;1305;1306;1406;1528;1576;1585;1757;1774;1817;1874;2166;2330;2488;2551;2584;2626;2720;2832;2869;2894;2991;3003;3339;3513;3523;3695;3880;3944;3966;4075;4076;4109;4138;4140	True;True;True;True;True;True;True;True;True;True;True;True;True;True;True;True;True;True;True;True;True;True;True;True;True;True;True;True;True;True;True;True;True;True;True;True;True;True;True;True;True;True;True;True;True;True;True;True;True	311;361;411;412;423;424;506;526;542;883;922;939;1006;1035;1061;1076;1159;1160;1338;1339;1441;1563;1612;1621;1801;1819;1863;1921;2224;2405;2406;2582;2648;2681;2723;2821;2822;2937;2976;2977;3002;3099;3111;3459;3641;3651;3826;4014;4082;4104;4219;4220;4254;4283;4285	847;848;849;982;983;984;985;986;1111;1112;1113;1114;1115;1116;1117;1118;1213;1214;1215;1216;1217;1218;1219;1220;1425;1426;1427;1428;1601;1602;1603;1604;1605;1606;1607;1608;1609;1661;1662;2533;2534;2670;2671;2722;2723;2724;2725;2726;2727;2928;2929;2930;2984;2985;2986;2987;2988;2989;2990;2991;3068;3069;3100;3343;3344;3345;3346;4048;4049;4050;4051;4438;4439;4844;4845;4846;4847;5038;5039;5056;5057;50…	1225;1226;1227;1228;1229;1230;1377;1378;1379;1380;1381;1382;1383;1384;1516;1517;1518;1519;1856;1857;1858;1859;1860;1861;1862;1863;1864;2160;2161;2162;2163;2164;2165;2166;2386;2387;2388;2389;2390;2391;2392;2393;2394;2395;2396;2397;2465;2466;3475;3476;3477;3720;3721;3722;3774;3775;3776;3777;3778;3779;3780;3781;3782;3783;3784;3785;3786;3787;3788;3789;3790;3791;3792;3793;4029;4030;4031;4098;4099;4100…	1228;1381;1516;1859;2163;2390;2466;3476;3721;3775;4031;4106;4194;4235;4558;5502;5503;6017;6579;6831;6862;7377;7439;7660;7839;9470;10411;10977;11189;11283;11449;11699;12057;12149;12269;12917;12963;14250;14756;14773;15452;16116;16284;16411;16745;16746;16818;16972;16987	150;151;152;153;154;155	85;88;398;408;842;908	-1
Q8PJ16	Q8PJ16	8	8	8	tr|Q8PJ16|Q8PJ16_XANAC Membrane-bound lytic murein transglycosylase D OS=Xanthomonas axonopodis pv. citri (strain 306) OX=190486 GN=dniR PE=4 SV=1	1	8	8	8	8	8	8	26.8	26.8	26.8	50.932	470	470	3.62		1	4	11	0	164.39	By MS/MS	26.8	36708000	36708000	23	1596000	1596000	17				235	989;1207;1743;1908;2917;3157;3401;4022	True;True;True;True;True;True;True;True	1016;1239;1787;1957;3025;3273;3522;4165	2950;3644;3645;5498;6021;6022;9194;9195;10019;10020;10774;10775;12603;12604;12605;12606	4059;5002;5003;7348;7985;12335;12336;12337;13475;13476;14384;16604;16605;16606;16607;16608;16609	4059;5003;7348;7985;12337;13476;14384;16609			-1
Q8PJ17	Q8PJ17	2	2	2	sp|Q8PJ17|PSD_XANAC Phosphatidylserine decarboxylase proenzyme OS=Xanthomonas axonopodis pv. citri (strain 306) OX=190486 GN=psd PE=3 SV=1	1	2	2	2	2	2	2	7.1	7.1	7.1	30.542	280	280	2		2			0	15.691	By MS/MS	7.1	2790900	2790900	12	232570	232570	2				236	227;2782	True;True	237;2887	652;8812	887;11847	887;11847			-1
Q8PJ35	Q8PJ35	2	2	2	tr|Q8PJ35|Q8PJ35_XANAC Uncharacterized protein OS=Xanthomonas axonopodis pv. citri (strain 306) OX=190486 GN=XAC2710 PE=4 SV=1	1	2	2	2	2	2	2	9.8	9.8	9.8	32.422	307	307	2		2			0.0025126	12.562	By MS/MS	9.8	2265600	2265600	19	119240	119240	2				237	283;1997	True;True	295;2049	817;6499	1184;8804	1184;8804			-1
Q8PJ41	Q8PJ41	1	1	1	sp|Q8PJ41|NUOB_XANAC NADH-quinone oxidoreductase subunit B OS=Xanthomonas axonopodis pv. citri (strain 306) OX=190486 GN=nuoB PE=3 SV=2	1	1	1	1	1	1	1	8.7	8.7	8.7	20.375	184	184	1	1				0.0058594	6.4876	By MS/MS	8.7	3933900	3933900	8	491740	491740	1				238	3637	True	3768	11486	15213	15213			-1
Q8PJ42	Q8PJ42	4	4	4	sp|Q8PJ42|NUOC_XANAC NADH-quinone oxidoreductase subunit C OS=Xanthomonas axonopodis pv. citri (strain 306) OX=190486 GN=nuoC PE=3 SV=1	1	4	4	4	4	4	4	24.8	24.8	24.8	27.789	250	250	2		5			0	42.317	By MS/MS	24.8	6121400	6121400	11	556490	556490	4				239	929;947;948;1664	True;True;True;True	956;974;975;1704	2753;2803;2804;2805;5278	3824;3876;3877;3878;7097	3824;3876;3877;7097			-1
Q8PJ43	Q8PJ43	1	1	1	sp|Q8PJ43|NUOD_XANAC NADH-quinone oxidoreductase subunit D OS=Xanthomonas axonopodis pv. citri (strain 306) OX=190486 GN=nuoD PE=3 SV=1	1	1	1	1	1	1	1	4.8	4.8	4.8	49.444	435	435	2.5		1	1		0.0026954	15.236	By MS/MS	4.8	759610	759610	23	33027	33027	1				240	1965	True	2015	6295;6296	8414	8414			-1
Q8PJ52	Q8PJ52	1	1	1	tr|Q8PJ52|Q8PJ52_XANAC NADH-quinone oxidoreductase subunit N OS=Xanthomonas axonopodis pv. citri (strain 306) OX=190486 GN=nuoN PE=3 SV=1	1	1	1	1	1	1	1	1.9	1.9	1.9	51.212	486	486	3			1		0.0045045	8.6432	By MS/MS	1.9	648330	648330	12	54027	54027	1				241	1836	True	1882	5778	7703	7703			-1
Q8PJ59	Q8PJ59	2	2	2	sp|Q8PJ59|PNP_XANAC Polyribonucleotide nucleotidyltransferase OS=Xanthomonas axonopodis pv. citri (strain 306) OX=190486 GN=pnp PE=3 SV=1	1	2	2	2	2	2	2	4.5	4.5	4.5	75.434	704	704	4				2	0.0026667	15.019	By MS/MS	4.5	1078800	1078800	36	29967	29967	2				242	234;802	True;True	245;827	670;2357	914;3251	914;3251			-1
Q8PJ60	Q8PJ60	9	9	9	tr|Q8PJ60|Q8PJ60_XANAC DUF2272 domain-containing protein OS=Xanthomonas axonopodis pv. citri (strain 306) OX=190486 GN=XAC2682 PE=4 SV=1	1	9	9	9	9	9	9	34.2	34.2	34.2	39.141	368	368	2.89	1	2	13	2	0	115.13	By MS/MS	34.2	80839000	80839000	18	4491100	4491100	18				243	690;735;997;1067;2167;2280;2333;2577;2950	True;True;True;True;True;True;True;True;True	711;712;759;1024;1095;2225;2226;2345;2410;2674;3058	2110;2111;2214;2966;2967;3185;3186;3187;6990;6991;6992;6993;7365;7366;7602;8302;9339;9340	2994;2995;3098;3099;4080;4081;4398;4399;9471;9472;9473;9474;10112;10113;10430;11266;12562;12563	2994;3099;4081;4399;9472;10112;10430;11266;12563	156;157	118;345	-1
Q8PJ70	Q8PJ70	51	51	51	tr|Q8PJ70|Q8PJ70_XANAC Oar protein OS=Xanthomonas axonopodis pv. citri (strain 306) OX=190486 GN=oar PE=4 SV=1	1	51	51	51	51	51	51	56.6	56.6	56.6	117.36	1074	1074	3.18	13	34	56	96	0	323.31	By MS/MS	56.6	5139300000	5139300000	50	102790000	102790000	248				244	356;610;617;632;689;770;786;811;875;984;985;992;1026;1027;1073;1410;1411;1423;1432;1514;1928;1929;1955;2309;2310;2350;2382;2400;2470;2487;2506;2514;2529;2543;2544;2983;3034;3038;3039;3089;3243;3609;3617;3679;3684;3716;3851;3949;3959;4001;4148	True;True;True;True;True;True;True;True;True;True;True;True;True;True;True;True;True;True;True;True;True;True;True;True;True;True;True;True;True;True;True;True;True;True;True;True;True;True;True;True;True;True;True;True;True;True;True;True;True;True;True	372;628;635;651;710;795;811;836;900;1011;1012;1019;1053;1054;1101;1445;1446;1458;1467;1549;1977;1978;2005;2379;2380;2381;2434;2467;2485;2560;2581;2601;2609;2624;2640;2641;3091;3145;3150;3151;3202;3360;3740;3748;3810;3815;3847;3984;4087;4097;4142;4293	1009;1010;1011;1012;1897;1898;1911;1912;1913;1914;1915;1938;2107;2108;2109;2290;2291;2292;2320;2321;2322;2323;2324;2417;2418;2564;2565;2566;2567;2568;2569;2570;2571;2572;2937;2938;2939;2940;2941;2942;2956;2957;2958;2959;3037;3038;3039;3040;3041;3042;3043;3044;3045;3046;3047;3048;3049;3195;3196;3197;3198;3199;3200;3201;4447;4448;4449;4450;4451;4452;4453;4454;4455;4456;4484;4485;4486;4487;4488;4489…	1412;1413;1414;2754;2755;2756;2768;2769;2770;2771;2793;2988;2989;2990;2991;2992;2993;3181;3182;3183;3184;3185;3186;3214;3215;3216;3217;3341;3508;3509;3510;3511;3512;3513;3514;3515;3516;3517;4038;4039;4040;4041;4042;4043;4044;4045;4046;4065;4066;4067;4068;4069;4070;4071;4156;4157;4158;4159;4160;4161;4162;4163;4164;4165;4166;4167;4168;4169;4170;4171;4172;4173;4408;4409;4410;4411;4412;4413;6029;6030…	1412;2754;2770;2793;2993;3183;3217;3341;3515;4043;4046;4068;4161;4173;4411;6029;6036;6077;6105;6531;8291;8292;8379;10349;10352;10502;10597;10656;10880;10975;11018;11043;11093;11140;11143;12874;13093;13111;13115;13277;13912;15118;15143;15406;15426;15502;16031;16293;16316;16521;17009	158	141	-1
Q8PJ75	Q8PJ75	2	2	2	tr|Q8PJ75|Q8PJ75_XANAC Uncharacterized protein OS=Xanthomonas axonopodis pv. citri (strain 306) OX=190486 GN=XAC2667 PE=4 SV=1	1	2	2	2	2	2	2	7.9	7.9	7.9	35.144	341	341	2		2			0.0026316	14.208	By MS/MS	7.9	1876400	1876400	11	170590	170590	2				245	1996;3549	True;True	2048;3679	6498;11195	8803;14864	8803;14864			-1
Q8PJ77	Q8PJ77	7	7	7	tr|Q8PJ77|Q8PJ77_XANAC PilY1 protein OS=Xanthomonas axonopodis pv. citri (strain 306) OX=190486 GN=pilY1 PE=3 SV=1	1	7	7	7	7	7	7	9.5	9.5	9.5	118.41	1115	1115	3.7			3	7	0	106.8	By MS/MS	9.5	9435200	9435200	45	209670	209670	7				246	128;1146;1295;2918;2990;3367;4034	True;True;True;True;True;True;True	134;1177;1327;3026;3098;3487;4177	343;3384;4026;4027;9196;9529;10709;10710;12632;12633	419;4603;5475;12338;12916;14322;14323;16643	419;4603;5475;12338;12916;14322;16643			-1
Q8PJB5	Q8PJB5	19	19	19	tr|Q8PJB5|Q8PJB5_XANAC VirB9 protein OS=Xanthomonas axonopodis pv. citri (strain 306) OX=190486 GN=virB9 PE=1 SV=1	1	19	19	19	19	19	19	61.6	61.6	61.6	29.321	255	255	2	4	38	4		0	268.2	By MS/MS	61.6	1923600000	1923600000	17	113150000	113150000	57				247	712;852;1043;1077;1493;1494;1647;1819;2429;2536;2915;3226;3271;3350;3891;3899;3900;3934;4186	True;True;True;True;True;True;True;True;True;True;True;True;True;True;True;True;True;True;True	734;877;1070;1105;1106;1528;1529;1686;1865;2514;2631;2632;2633;3023;3343;3389;3470;4025;4033;4034;4071;4072;4332	2155;2156;2157;2158;2522;3085;3086;3087;3088;3089;3090;3207;3208;4732;4733;4734;5238;5741;7881;8162;8163;8164;9190;9191;10274;10452;10453;10671;10672;10673;12247;12248;12249;12271;12272;12357;12358;12359;12360;12361;12362;13055;13056;13057;13058;13059	3036;3037;3038;3039;3040;3467;3468;4215;4216;4217;4218;4219;4220;4221;4222;4223;4422;4423;6449;6450;6451;6452;6453;7056;7663;10757;10758;11106;11107;11108;11109;12330;12331;12332;13827;13828;14022;14023;14280;14281;14282;16136;16137;16138;16163;16164;16248;16249;16250;16251;16252;16253;16254;16255;16256;17189;17190;17191;17192	3040;3468;4216;4423;6449;6452;7056;7663;10757;11107;12331;13827;14022;14282;16138;16163;16164;16254;17190	159;160;161	93;94;194	-1
Q8PJB6	Q8PJB6	3	3	3	tr|Q8PJB6|Q8PJB6_XANAC VirB10 protein OS=Xanthomonas axonopodis pv. citri (strain 306) OX=190486 GN=virB10 PE=1 SV=1	1	3	3	3	3	3	3	12.3	12.3	12.3	41.529	389	389	2		3			0	31.803	By MS/MS	12.3	8345200	8345200	13	641940	641940	4				248	719;2155;3977	True;True;True	742;2213;4116	2172;6954;12464	3057;3058;9431;16427	3058;9431;16427			-1
Q8PJB9	Q8PJB9	1	1	1	tr|Q8PJB9|Q8PJB9_XANAC VirB2 protein OS=Xanthomonas axonopodis pv. citri (strain 306) OX=190486 GN=virB2 PE=4 SV=1	1	1	1	1	1	1	1	7.4	7.4	7.4	14.037	136	136	2	1	1	1		0.0060852	6.9341	By MS/MS	7.4	6764600	6764600	6	1127400	1127400	1				249	3603	True	3734	11388;11389;11390	15107	15107			-1
Q8PJC2	Q8PJC2	8	8	8	tr|Q8PJC2|Q8PJC2_XANAC Uncharacterized protein OS=Xanthomonas axonopodis pv. citri (strain 306) OX=190486 GN=XAC2613 PE=4 SV=1	1	8	8	8	8	8	8	28.7	28.7	28.7	30.297	275	275	1.92	2	9	1		0	146.65	By MS/MS	28.7	45831000	45831000	14	3273600	3273600	12				250	818;819;1612;1825;1863;2515;2844;3571	True;True;True;True;True;True;True;True	843;844;1650;1871;1910;2610;2950;3702	2437;2438;5132;5133;5134;5754;5865;5866;8115;8971;11288;11289	3365;3366;6942;6943;6944;7675;7813;7814;11044;12089;14972;14973	3365;3366;6944;7675;7813;11044;12089;14972			-1
Q8PJC5	Q8PJC5	1	1	1	tr|Q8PJC5|Q8PJC5_XANAC Uncharacterized protein OS=Xanthomonas axonopodis pv. citri (strain 306) OX=190486 GN=XAC2610 PE=1 SV=1	1	1	1	1	1	1	1	4.5	4.5	4.5	28.824	267	267	1.5	1	1			0.0042105	7.3591	By MS/MS	4.5	1019500	1019500	11	92679	92679	1				251	2212	True	2272	7105;7106	9579	9579			-1
Q8PJD5	Q8PJD5	47	47	47	tr|Q8PJD5|Q8PJD5_XANAC TonB-dependent receptor OS=Xanthomonas axonopodis pv. citri (strain 306) OX=190486 GN=btuB PE=4 SV=1	1	47	47	47	47	47	47	45.4	45.4	45.4	102.87	944	944	3.41	8	12	35	85	0	323.31	By MS/MS	45.4	3571000000	3571000000	38	93974000	93974000	164				252	36;37;191;192;270;278;349;414;456;467;545;634;683;696;781;907;1036;1282;1307;1308;1566;1687;1688;1725;1727;2116;2123;2520;2576;2594;2740;2798;2812;2876;2906;2956;3208;3234;3373;3374;3433;3434;3764;3814;3815;3942;4092	True;True;True;True;True;True;True;True;True;True;True;True;True;True;True;True;True;True;True;True;True;True;True;True;True;True;True;True;True;True;True;True;True;True;True;True;True;True;True;True;True;True;True;True;True;True;True	36;37;201;202;282;290;364;432;474;485;563;653;704;718;806;933;1063;1314;1340;1341;1602;1728;1729;1769;1771;2174;2181;2615;2673;2691;2842;2903;2917;2984;3014;3064;3325;3351;3494;3495;3555;3556;3557;3897;3947;3948;4080;4236;4237	98;99;100;564;565;566;567;568;569;783;784;785;786;787;802;803;804;805;989;1235;1236;1368;1369;1387;1732;1940;2088;2089;2090;2091;2121;2308;2309;2310;2691;2692;2693;3071;3072;3073;3998;3999;4000;4001;4052;4053;5011;5012;5332;5333;5334;5335;5336;5337;5338;5339;5340;5341;5342;5343;5465;5466;5468;5469;6799;6800;6819;6820;6821;6822;8132;8133;8134;8135;8136;8301;8370;8371;8720;8721;8722;8723;8724;8835;…	121;122;123;124;125;802;803;804;805;1143;1144;1145;1146;1147;1165;1166;1167;1168;1169;1170;1171;1389;1876;1877;1878;1879;1880;2097;2098;2119;2577;2578;2795;2957;2958;2959;2960;2961;3008;3201;3202;3203;3740;3741;3742;4196;4197;4198;4199;4200;5450;5451;5452;5453;5454;5506;5507;5508;6806;6807;7148;7149;7150;7151;7152;7153;7154;7155;7156;7157;7158;7159;7160;7161;7318;7319;7321;7322;7323;9205;9206;920…	123;125;803;805;1146;1169;1389;1877;2098;2119;2577;2795;2959;3008;3203;3742;4196;5453;5506;5508;6806;7154;7158;7319;7322;9206;9226;11068;11265;11371;11760;11873;12004;12172;12293;12576;13753;13865;14332;14333;14537;14546;15632;15920;15921;16281;16785	162;163;164	196;564;701	-1
Q8PJD6	Q8PJD6	5	5	5	tr|Q8PJD6|Q8PJD6_XANAC Alpha-glucosidase OS=Xanthomonas axonopodis pv. citri (strain 306) OX=190486 GN=aglA PE=4 SV=1	1	5	5	5	5	5	5	7.6	7.6	7.6	77.933	693	693	3.71			2	5	0	49.274	By MS/MS	7.6	6959700	6959700	37	188100	188100	6				253	567;3318;3360;4055;4149	True;True;True;True;True	585;3438;3480;4198;4294	1791;1792;10583;10584;10698;12688;12917	2642;14169;14170;14307;16705;17010	2642;14170;14307;16705;17010			-1
Q8PJD7	Q8PJD7	8	8	8	tr|Q8PJD7|Q8PJD7_XANAC GDE_C domain-containing protein OS=Xanthomonas axonopodis pv. citri (strain 306) OX=190486 GN=XAC2598 PE=4 SV=1	1	8	8	8	8	8	8	18.1	18.1	18.1	85.212	780	780	3.9			1	9	0	77.471	By MS/MS	18.1	8063100	8063100	43	187510	187510	7				254	577;590;809;2358;3073;3155;3443;3920	True;True;True;True;True;True;True;True	595;608;834;2442;3186;3271;3567;4056	1810;1846;2415;7686;9803;10017;10925;10926;12327;12328	2660;2703;3338;10512;13233;13473;14566;14567;16219	2660;2703;3338;10512;13233;13473;14566;16219			-1
Q8PJD9	Q8PJD9	7	7	7	tr|Q8PJD9|Q8PJD9_XANAC Cyclomaltodextrin glucanotransferase OS=Xanthomonas axonopodis pv. citri (strain 306) OX=190486 GN=cgt PE=4 SV=1	1	7	7	7	7	7	7	14.2	14.2	14.2	59.552	541	541	3.64			4	7	0	48.238	By MS/MS	14.2	16031000	16031000	33	485790	485790	8				255	1021;1182;1251;1844;2362;3263;3744	True;True;True;True;True;True;True	1048;1214;1283;1891;2446;3380;3875	3027;3591;3940;5823;5824;7706;7707;10414;10415;11792;11793	4145;4948;5385;7770;7771;10540;10541;13990;15571	4145;4948;5385;7771;10541;13990;15571			-1
Q8PJE2	Q8PJE2	1	1	1	sp|Q8PJE2|IF3_XANAC Translation initiation factor IF-3 OS=Xanthomonas axonopodis pv. citri (strain 306) OX=190486 GN=infC PE=3 SV=1	1	1	1	1	1	1	1	5.5	5.5	5.5	20.964	182	182	1	1				0.0061728	6.9924	By MS/MS	5.5	334770	334770	8	41846	41846	1				256	2818	True	2923	8913	12023	12023			-1
Q8PJF3	Q8PJF3	3	3	3	tr|Q8PJF3|Q8PJF3_XANAC GumH protein OS=Xanthomonas axonopodis pv. citri (strain 306) OX=190486 GN=gumH PE=4 SV=1	1	3	3	3	3	3	3	11.8	11.8	11.8	42.147	380	380	3			3		0	20.339	By MS/MS	11.8	1693900	1693900	21	80660	80660	2				257	1883;3665;3985	True;True;True	1931;3796;4124	5945;11581;12476	7907;15345;16437	7907;15345;16437			-1
Q8PJI4	Q8PJI4	5	5	5	tr|Q8PJI4|Q8PJI4_XANAC Dihydrodipicolinate synthetase OS=Xanthomonas axonopodis pv. citri (strain 306) OX=190486 GN=dapA PE=3 SV=1	1	5	5	5	5	5	5	24.5	24.5	24.5	31.938	302	302	1.55	5	6			0	46.476	By MS/MS	24.5	5617800	5617800	17	330460	330460	7				258	439;923;1925;3709;3792	True;True;True;True;True	457;950;1974;3840;3925	1323;1324;1325;1326;2745;2746;6109;6110;11712;11949;11950	2039;2040;3816;3817;8104;15487;15734	2040;3817;8104;15487;15734			-1
Q8PJI7	Q8PJI7	2	2	2	tr|Q8PJI7|Q8PJI7_XANAC Uncharacterized protein OS=Xanthomonas axonopodis pv. citri (strain 306) OX=190486 GN=XAC2544 PE=4 SV=1	1	2	2	2	2	2	2	4.1	4.1	4.1	65.876	590	590	4				2	0.0025974	13.769	By MS/MS	4.1	1118600	1118600	37	30232	30232	2				259	326;2006	True;True	339;2059	925;6514	1319;8825	1319;8825			-1
Q8PJI8	Q8PJI8	13	13	13	tr|Q8PJI8|Q8PJI8_XANAC Uncharacterized protein OS=Xanthomonas axonopodis pv. citri (strain 306) OX=190486 GN=XAC2543 PE=4 SV=1	1	13	13	13	13	13	13	30.8	30.8	30.8	67.136	595	595	3.89			2	17	0	201.79	By MS/MS	30.8	62705000	62705000	31	2022700	2022700	23				260	189;657;856;930;1003;1166;1581;2413;2628;2734;3275;3512;3633	True;True;True;True;True;True;True;True;True;True;True;True;True	199;678;881;957;1030;1198;1617;2498;2725;2836;3393;3640;3764	562;1996;2530;2754;2755;2977;3533;3534;5047;5048;7835;7836;8450;8698;8699;10464;11095;11475;11476	800;2852;3473;3825;3826;3827;3828;4092;4868;6841;6842;10691;10692;10693;11451;11452;11730;11731;14042;14751;14752;15196;15197	800;2852;3473;3825;4092;4868;6842;10693;11451;11731;14042;14751;15196			-1
Q8PJJ0	Q8PJJ0	2	2	2	tr|Q8PJJ0|Q8PJJ0_XANAC Peptidase OS=Xanthomonas axonopodis pv. citri (strain 306) OX=190486 GN=XAC2541 PE=4 SV=1	1	2	2	2	2	2	2	3.3	3.3	3.3	86.907	779	779	4				2	0.004717	10.97	By MS/MS	3.3	956260	956260	44	21733	21733	2				261	1510;1882	True;True	1545;1930	4799;5944	6518;7906	6518;7906			-1
Q8PJJ6	Q8PJJ6	11	11	11	tr|Q8PJJ6|Q8PJJ6_XANAC TonB-dependent receptor OS=Xanthomonas axonopodis pv. citri (strain 306) OX=190486 GN=btuB PE=3 SV=1	1	11	11	11	11	11	11	18.3	18.3	18.3	101.43	938	938	4				12	0	150.15	By MS/MS	18.3	15299000	15299000	44	347690	347690	13				262	409;435;477;517;1097;1147;1587;1619;2889;3396;4145	True;True;True;True;True;True;True;True;True;True;True	427;453;495;535;1126;1178;1623;1657;2997;3517;4290	1226;1307;1407;1650;3258;3385;5061;5148;5149;9107;10765;12905	1868;2022;2138;2453;2454;4473;4604;6865;6965;6966;12234;14376;16997	1868;2022;2138;2453;4473;4604;6865;6966;12234;14376;16997			-1
Q8PJK0	Q8PJK0	27	27	27	tr|Q8PJK0|Q8PJK0_XANAC TonB-dependent receptor OS=Xanthomonas axonopodis pv. citri (strain 306) OX=190486 GN=btuB PE=3 SV=1	1	27	27	27	27	27	27	39.3	39.3	39.3	103.06	964	964	3.27	3	12	16	36	0	323.31	By MS/MS	39.3	652800000	652800000	37	17643000	17643000	68				263	158;510;637;753;777;970;1057;1296;1380;1416;1903;2190;2420;2427;2727;2891;2914;3136;3179;3424;3631;3832;3875;4005;4129;4160;4168	True;True;True;True;True;True;True;True;True;True;True;True;True;True;True;True;True;True;True;True;True;True;True;True;True;True;True	166;528;656;777;802;997;1085;1328;1413;1451;1951;1952;2249;2505;2512;2829;2999;3022;3250;3295;3546;3762;3965;4008;4147;4274;4305;4313	410;1611;1946;1947;2251;2252;2301;2302;2303;2304;2896;2897;2898;2899;3120;3121;4028;4315;4316;4317;4318;4319;4320;4472;5990;5991;7052;7865;7876;8689;9110;9111;9112;9188;9189;9960;10084;10085;10875;10876;11465;11466;11467;11468;11469;11470;12089;12090;12091;12092;12093;12209;12210;12541;12542;12543;12544;12545;12834;12835;12836;12837;12954;12964;12965;12966;12967	496;2399;2798;2799;2800;3141;3142;3194;3195;3196;3197;3997;3998;3999;4256;4257;5476;5860;5861;5862;5863;5864;6058;7951;7952;9525;10737;10749;11718;11719;12236;12237;12238;12239;12240;12328;12329;13411;13556;13557;13558;14512;14513;15188;15189;15190;15191;15192;15193;15953;15954;15955;15956;16088;16089;16090;16526;16527;16528;16877;16878;16879;16880;17051;17052;17064;17065;17066;17067;17068	496;2399;2798;3141;3196;3999;4256;5476;5863;6058;7952;9525;10737;10749;11718;12240;12329;13411;13558;14513;15192;15955;16090;16528;16878;17052;17066	165;166	151;791	-1
Q8PJK1	Q8PJK1	3	3	3	tr|Q8PJK1|Q8PJK1_XANAC Uncharacterized protein OS=Xanthomonas axonopodis pv. citri (strain 306) OX=190486 GN=XAC2530 PE=4 SV=1	1	3	3	3	3	3	3	4.9	4.9	4.9	87.425	791	791	3.2	1		1	3	0	17.299	By MS/MS	4.9	40580000	40580000	40	1014500	1014500	2				264	1266;1574;1641	True;True;True	1298;1610;1680	3970;5033;5034;5035;5227	5413;6824;7047	5413;6824;7047			-1
Q8PJK3	Q8PJK3	3	3	3	sp|Q8PJK3|HTPG_XANAC Chaperone protein HtpG OS=Xanthomonas axonopodis pv. citri (strain 306) OX=190486 GN=htpG PE=3 SV=1	1	3	3	3	3	3	3	7.7	7.7	7.7	70.781	634	634	2.33	1	1		1	0	19.627	By MS/MS	7.7	10509000	10509000	46	228450	228450	2				265	1066;1171;3532	True;True;True	1094;1203;3660	3184;3540;11132	4397;4873;14791	4397;4873;14791			-1
Q8PJK8	Q8PJK8	10	10	10	tr|Q8PJK8|Q8PJK8_XANAC Gamma-glutamyltranspeptidase OS=Xanthomonas axonopodis pv. citri (strain 306) OX=190486 GN=ggt PE=4 SV=1	1	10	10	10	10	10	10	16.2	16.2	16.2	62.642	592	592	2.84		4	14	1	0	137.43	By MS/MS	16.2	186370000	186370000	26	7168100	7168100	20				266	297;741;859;871;872;1183;1558;2623;3320;3347	True;True;True;True;True;True;True;True;True;True	310;765;884;896;897;1215;1594;2720;3440;3467	845;846;2223;2224;2535;2558;2559;2560;2561;3592;4961;4962;8437;8438;10587;10588;10589;10590;10666	1224;3105;3106;3107;3478;3479;3501;3502;3503;3504;3505;4949;6702;11442;14175;14176;14177;14178;14179;14275	1224;3107;3478;3503;3505;4949;6702;11442;14177;14275	167	109	-1
Q8PJL0	Q8PJL0	1	1	1	tr|Q8PJL0|Q8PJL0_XANAC TonB-dependent receptor OS=Xanthomonas axonopodis pv. citri (strain 306) OX=190486 GN=cirA PE=3 SV=1	1	1	1	1	1	1	1	1.4	1.4	1.4	92.08	838	838	2		1			0.0077973	6.4667	By MS/MS	1.4	21844000	21844000	38	574850	574850	1				267	860	True	885	2536	3480	3480			-1
Q8PJL1	Q8PJL1	3	3	3	tr|Q8PJL1|Q8PJL1_XANAC BPP domain-containing protein OS=Xanthomonas axonopodis pv. citri (strain 306) OX=190486 GN=XAC2519 PE=4 SV=1	1	3	3	3	3	3	3	12.1	12.1	12.1	39.616	365	365	3			4		0	62.861	By MS/MS	12.1	5845300	5845300	22	265700	265700	3				268	763;2241;3859	True;True;True	788;2306;3992	2278;2279;7214;12175	3166;3167;9738;16052	3166;9738;16052			-1
Q8PJL7	Q8PJL7	2	2	2	sp|Q8PJL7|TGT_XANAC Queuine tRNA-ribosyltransferase OS=Xanthomonas axonopodis pv. citri (strain 306) OX=190486 GN=tgt PE=3 SV=1	1	2	2	2	2	2	2	9.7	9.7	9.7	42.125	381	381	2		2			0.0024213	11.64	By MS/MS	9.7	1681800	1681800	21	80083	80083	2				269	628;4084	True;True	647;4228	1932;12742	2787;16760	2787;16760			-1
Q8PJM6	Q8PJM6	20	20	20	tr|Q8PJM6|Q8PJM6_XANAC Porin OS=Xanthomonas axonopodis pv. citri (strain 306) OX=190486 GN=rpfN PE=3 SV=1	1	20	20	20	20	20	20	58.5	58.5	58.5	41.253	378	378	2.85	15	25	175	19	0	323.31	By MS/MS	58.5	6561200000	6561200000	16	410080000	410080000	362				270	682;969;1214;1404;1500;1553;1818;1877;1943;1956;1963;2293;2365;2428;2449;2450;2597;3008;3495;4134	True;True;True;True;True;True;True;True;True;True;True;True;True;True;True;True;True;True;True;True	703;996;1246;1439;1535;1589;1864;1924;1993;2006;2013;2358;2449;2450;2513;2538;2539;2540;2694;3116;3117;3621;4279	2087;2855;2856;2857;2858;2859;2860;2861;2862;2863;2864;2865;2866;2867;2868;2869;2870;2871;2872;2873;2874;2875;2876;2877;2878;2879;2880;2881;2882;2883;2884;2885;2886;2887;2888;2889;2890;2891;2892;2893;2894;2895;3664;3665;4408;4409;4410;4411;4412;4413;4414;4415;4416;4417;4418;4419;4420;4421;4422;4423;4424;4425;4426;4427;4428;4429;4430;4431;4432;4433;4434;4435;4436;4750;4751;4752;4753;4754;4755;4756…	2956;3923;3924;3925;3926;3927;3928;3929;3930;3931;3932;3933;3934;3935;3936;3937;3938;3939;3940;3941;3942;3943;3944;3945;3946;3947;3948;3949;3950;3951;3952;3953;3954;3955;3956;3957;3958;3959;3960;3961;3962;3963;3964;3965;3966;3967;3968;3969;3970;3971;3972;3973;3974;3975;3976;3977;3978;3979;3980;3981;3982;3983;3984;3985;3986;3987;3988;3989;3990;3991;3992;3993;3994;3995;3996;5025;5026;5970;5971;5972…	2956;3935;5025;5977;6476;6657;7662;7848;8352;8386;8409;10138;10548;10751;10822;10825;11379;12969;14726;16895	168;169;170;171;172	17;24;191;194;372	-1
Q8PJM7	Q8PJM7	2	2	2	tr|Q8PJM7|Q8PJM7_XANAC PTS system, fructose-specific IIBC component OS=Xanthomonas axonopodis pv. citri (strain 306) OX=190486 GN=fruA PE=4 SV=1	1	2	2	2	2	2	2	6.6	6.6	6.6	58.568	580	580	3.33			2	1	0.0024096	11.577	By MS/MS	6.6	542060	542060	16	33879	33879	1				271	1837;2191	True;True	1883;2250	5779;7053;7054	7704;9526	7704;9526			-1
Q8PJN2	Q8PJN2	1	1	1	tr|Q8PJN2|Q8PJN2_XANAC Multidrug resistance protein OS=Xanthomonas axonopodis pv. citri (strain 306) OX=190486 GN=acrA PE=3 SV=1	1	1	1	1	1	1	1	3.4	3.4	3.4	44.959	435	435	3			1		0.0060241	6.8148	By MS/MS	3.4	202800	202800	21	9657.4	9657.4	1				272	1683	True	1723	5324	7141	7141			-1
Q8PJN4	Q8PJN4	16	16	16	tr|Q8PJN4|Q8PJN4_XANAC Glutamate dehydrogenase OS=Xanthomonas axonopodis pv. citri (strain 306) OX=190486 GN=XAC2496 PE=4 SV=1	1	16	16	16	16	16	16	10.9	10.9	10.9	186.12	1669	1669	3.64		1	7	17	0	143.93	By MS/MS	10.9	65643000	65643000	98	669830	669830	20				273	479;773;816;957;1487;1505;2530;2675;2707;2996;3042;3112;3164;3387;3714;3902	True;True;True;True;True;True;True;True;True;True;True;True;True;True;True;True	497;798;841;984;1522;1540;2625;2773;2806;3104;3154;3225;3280;3508;3845;4036	1409;2296;2435;2820;4720;4790;8151;8152;8153;8574;8575;8643;9541;9542;9688;9689;9893;9894;9895;10045;10744;10745;11723;12274;12275	2140;3190;3363;3891;6430;6512;11097;11596;11664;12928;12929;13122;13123;13124;13333;13334;13513;14357;15494;16166	2140;3190;3363;3891;6430;6512;11097;11596;11664;12928;13124;13334;13513;14357;15494;16166			-1
Q8PJR7	Q8PJR7	1	1	1	tr|Q8PJR7|Q8PJR7_XANAC Uncharacterized protein OS=Xanthomonas axonopodis pv. citri (strain 306) OX=190486 GN=XAC2463 PE=4 SV=1	1	1	1	1	1	1	1	3.4	3.4	3.4	37.398	348	348	1.5	1	1			0.0023866	11.232	By MS/MS	3.4	2049300	2049300	22	93150	93150	1				274	3824	True	3957	12077;12078	15940	15940			-1
Q8PJX1	Q8PJX1	14	14	14	tr|Q8PJX1|Q8PJX1_XANAC N-acetylmuramoyl-L-alanine amidase OS=Xanthomonas axonopodis pv. citri (strain 306) OX=190486 GN=amiC PE=4 SV=1	1	14	14	14	14	14	14	34.3	34.3	34.3	57.723	575	575	3.27	1	5	6	14	0	183.76	By MS/MS	34.3	55082000	55082000	28	1967200	1967200	18				275	104;273;322;386;399;1275;1434;2024;2107;2322;2571;2592;2947;3964	True;True;True;True;True;True;True;True;True;True;True;True;True;True	109;285;335;402;416;1307;1469;2078;2165;2395;2668;2689;3055;4102	287;791;792;920;1092;1202;1203;3984;4525;6547;6548;6549;6781;7559;8286;8287;8288;8289;8290;8366;8367;8368;9328;9329;9330;12442	362;1151;1152;1314;1491;1845;5432;6111;8860;9190;10376;11255;11256;11367;11368;11369;12553;12554;16403	362;1152;1314;1491;1845;5432;6111;8860;9190;10376;11255;11369;12554;16403			-1
Q8PJZ2	Q8PJZ2	3	3	3	tr|Q8PJZ2|Q8PJZ2_XANAC Inositol-1-monophosphatase OS=Xanthomonas axonopodis pv. citri (strain 306) OX=190486 GN=suhB PE=3 SV=1	1	3	3	3	3	3	3	17.3	17.3	17.3	30.05	277	277	2		3			0	31.737	By MS/MS	17.3	1982200	1982200	17	116600	116600	3				276	486;1474;4162	True;True;True	504;1509;4307	1423;4696;12956	2158;6402;17054	2158;6402;17054			-1
Q8PJZ4	Q8PJZ4	1	1	1	tr|Q8PJZ4|Q8PJZ4_XANAC Phosphate-binding protein OS=Xanthomonas axonopodis pv. citri (strain 306) OX=190486 GN=XAC2383 PE=1 SV=1	1	1	1	1	1	1	1	3.6	3.6	3.6	34.225	309	309	2		1			0.0062893	7.3023	By MS/MS	3.6	1906100	1906100	20	95304	95304	1				277	3912	True	4048	12311	16202	16202			-1
Q8PK00	Q8PK00	2	2	2	sp|Q8PK00|UBIG_XANAC Ubiquinone biosynthesis O-methyltransferase OS=Xanthomonas axonopodis pv. citri (strain 306) OX=190486 GN=ubiG PE=3 SV=1	1	2	2	2	2	2	2	8.4	8.4	8.4	26.06	239	239	2		2			0.004662	10.781	By MS/MS	8.4	463170	463170	16	28948	28948	1				278	1962;3316	True;True	2012;3436	6286;10580	8403;14166	8403;14166			-1
Q8PK16	Q8PK16	7	7	7	tr|Q8PK16|Q8PK16_XANAC Peptidase OS=Xanthomonas axonopodis pv. citri (strain 306) OX=190486 GN=XAC2361 PE=4 SV=1	1	7	7	7	7	7	7	27.9	27.9	27.9	29.47	280	280	2.1		9	1		0	160.01	By MS/MS	27.9	26515000	26515000	13	2039600	2039600	13				279	526;857;1580;3285;3546;3646;3671	True;True;True;True;True;True;True	544;882;1616;3404;3676;3777;3802	1664;2531;2532;5046;10479;10480;11183;11507;11596;11597	2468;3474;6838;6839;6840;14059;14060;14061;14848;14849;15246;15357;15358	2468;3474;6839;14059;14849;15246;15358			-1
Q8PK24	Q8PK24	6	6	6	tr|Q8PK24|Q8PK24_XANAC Uncharacterized protein OS=Xanthomonas axonopodis pv. citri (strain 306) OX=190486 GN=XAC2353 PE=4 SV=1	1	6	6	6	6	6	6	55	55	55	19.383	171	171	1.21	12	1	1		0	159.46	By MS/MS	55	248500000	248500000	8	31062000	31062000	19				280	1588;1931;2858;2859;3139;3848	True;True;True;True;True;True	1624;1980;2965;2966;3254;3981	5062;6198;6199;8999;9000;9001;9002;9971;9972;12150;12151;12152;12153;12154	6866;8295;8296;8297;12113;12114;12115;12116;12117;12118;12119;13423;13424;16022;16023;16024;16025;16026;16027;16028	6866;8295;12114;12118;13423;16025			-1
Q8PK36	Q8PK36	1	1	1	tr|Q8PK36|Q8PK36_XANAC Glutaryl-7-ACA acylase OS=Xanthomonas axonopodis pv. citri (strain 306) OX=190486 GN=gaa PE=4 SV=1	1	1	1	1	1	1	1	2.5	2.5	2.5	70.898	637	637	4				1	0.0045977	10.18	By MS/MS	2.5	580810	580810	34	17083	17083	1				281	3948	True	4086	12388	16289	16289			-1
Q8PK39	Q8PK39	2	2	2	tr|Q8PK39|Q8PK39_XANAC Cytochrome D ubiquinol oxidase subunit II OS=Xanthomonas axonopodis pv. citri (strain 306) OX=190486 GN=cydB PE=3 SV=1	1	2	2	2	2	2	2	3.9	3.9	3.9	40.391	383	383	2.67		1	2		0.0025575	13.162	By MS/MS	3.9	3525500	3525500	4	881370	881370	2				282	1260;3862	True;True	1292;3995	3959;12181;12182	5402;16057	5402;16057			-1
Q8PK40	Q8PK40	5	5	5	tr|Q8PK40|Q8PK40_XANAC Cytochrome D ubiquinol oxidase subunit I OS=Xanthomonas axonopodis pv. citri (strain 306) OX=190486 GN=cydA PE=3 SV=1	1	5	5	5	5	5	5	10.4	10.4	10.4	59.876	540	540	2.5	3	1	4	2	0	37.838	By MS/MS	10.4	13940000	13940000	14	995680	995680	9				283	1226;1679;1691;1827;3064	True;True;True;True;True	1258;1719;1732;1873;3177	3694;3695;5315;5316;5348;5757;9770;9771;9772;9773	5055;5056;7129;7169;7679;13189;13190;13191;13192	5056;7129;7169;7679;13191			-1
Q8PK47	Q8PK47	2	2	2	tr|Q8PK47|Q8PK47_XANAC C-type cytochrome biogenesis protein/thioredoxin OS=Xanthomonas axonopodis pv. citri (strain 306) OX=190486 GN=dsbE PE=3 SV=1	1	2	2	2	2	2	2	14.5	14.5	14.5	21.988	200	200	1	2				0	16.426	By MS/MS	14.5	952130	952130	10	95213	95213	2				284	3252;3712	True;True	3369;3843	10392;11718	13968;15491	13968;15491			-1
Q8PK56	Q8PK56	3	3	3	tr|Q8PK56|Q8PK56_XANAC Glutamine cyclotransferase OS=Xanthomonas axonopodis pv. citri (strain 306) OX=190486 GN=XAC2320 PE=4 SV=1	1	3	3	3	3	3	3	16.8	16.8	16.8	28.64	256	256	2		4			0	51.224	By MS/MS	16.8	8550700	8550700	11	777330	777330	5				285	1206;1360;3470	True;True;True	1238;1393;3596	3643;4273;4274;11006	5000;5001;5810;5811;14661	5000;5810;14661			-1
Q8PK64	Q8PK64	35	35	35	tr|Q8PK64|Q8PK64_XANAC TonB_dep_Rec domain-containing protein OS=Xanthomonas axonopodis pv. citri (strain 306) OX=190486 GN=XAC2312 PE=4 SV=1	1	35	35	35	35	35	35	42.4	42.4	42.4	108.66	992	992	3.39	5	11	22	58	0	323.31	By MS/MS	42.4	1064800000	1064800000	49	21730000	21730000	110				286	97;121;178;183;302;533;611;778;792;909;920;982;1303;1309;1355;1598;1759;1760;1771;1975;2189;2272;2369;2370;2416;2558;2652;2653;3330;3458;3486;3499;3545;4044;4132	True;True;True;True;True;True;True;True;True;True;True;True;True;True;True;True;True;True;True;True;True;True;True;True;True;True;True;True;True;True;True;True;True;True;True	101;127;188;193;315;551;629;803;817;935;947;1009;1336;1342;1388;1634;1803;1804;1816;2027;2248;2337;2454;2455;2501;2655;2749;2750;3450;3583;3612;3626;3675;4187;4277	266;267;268;269;333;526;552;859;860;861;1692;1899;1900;2305;2336;2337;2338;2339;2696;2697;2698;2737;2933;2934;2935;4044;4045;4046;4054;4055;4056;4262;4263;4264;4265;5089;5090;5091;5092;5093;5094;5095;5096;5546;5547;5548;5575;5576;6414;6415;6416;7050;7051;7346;7347;7348;7349;7350;7725;7726;7727;7728;7841;7842;8238;8239;8240;8241;8507;8508;8509;8510;8511;10613;10614;10615;10616;10617;10618;10619;10…	342;343;344;345;410;748;789;1242;1243;1244;1245;2516;2757;3198;3230;3231;3746;3747;3748;3805;3806;4034;4035;4036;5493;5494;5495;5509;5510;5511;5512;5793;5794;5795;5796;6896;6897;6898;6899;6900;6901;6902;7400;7401;7402;7403;7432;7433;7434;8672;8673;8674;8675;9522;9523;9524;10090;10091;10092;10093;10094;10095;10096;10097;10098;10099;10559;10560;10561;10562;10563;10564;10565;10700;10701;10702;11205;…	344;410;748;789;1244;2516;2757;3198;3231;3748;3806;4035;5494;5511;5795;6900;7401;7403;7433;8673;9524;10095;10559;10563;10702;11207;11525;11526;14212;14613;14697;14733;14847;16673;16889			-1
Q8PK69	Q8PK69	11	11	11	tr|Q8PK69|Q8PK69_XANAC F5/8 type C domain-containing protein OS=Xanthomonas axonopodis pv. citri (strain 306) OX=190486 GN=XAC2307 PE=4 SV=1	1	11	11	11	11	11	11	14.8	14.8	14.8	116.99	1055	1055	3.86			2	12	0	211.91	By MS/MS	14.8	15647000	15647000	54	289760	289760	13				287	203;304;863;902;1176;1215;1850;2230;3216;3730;3856	True;True;True;True;True;True;True;True;True;True;True	213;317;888;928;1208;1247;1897;2292;3333;3861;3989	588;866;867;2539;2683;2684;3553;3666;3667;5832;7148;10257;11768;12167	818;1250;3484;3731;3732;4887;5027;5028;7779;9626;9627;13809;15538;16046	818;1250;3484;3731;4887;5028;7779;9627;13809;15538;16046			-1
Q8PK71	Q8PK71	2	2	2	tr|Q8PK71|Q8PK71_XANAC Pheromone shutdown protein OS=Xanthomonas axonopodis pv. citri (strain 306) OX=190486 GN=traB PE=4 SV=1	1	2	2	2	2	2	2	5.4	5.4	5.4	44.418	410	410	3			2		0	17.397	By MS/MS	5.4	2627300	2627300	22	119420	119420	3				288	867;1512	True;True	892;1547	2552;4801	3495;6520;6521	3495;6521			-1
Q8PK80	Q8PK80	3	3	3	tr|Q8PK80|Q8PK80_XANAC Lipopolysaccharide assembly protein B OS=Xanthomonas axonopodis pv. citri (strain 306) OX=190486 GN=lapB PE=3 SV=1	1	3	3	3	3	3	3	8.7	8.7	8.7	44.085	392	392	3.33			2	1	0	17.322	By MS/MS	8.7	4787100	4787100	26	184120	184120	2				289	111;465;3283	True;True;True	116;483;3402	304;1384;10477	379;2112;14057	379;2112;14057			-1
Q8PKI0	Q8PKI0	8	8	8	tr|Q8PKI0|Q8PKI0_XANAC TonB-dependent receptor OS=Xanthomonas axonopodis pv. citri (strain 306) OX=190486 GN=cirA PE=3 SV=1	1	8	8	8	8	8	8	12.8	12.8	12.8	102.72	942	942	4				8	0	53.287	By MS/MS	12.8	11202000	11202000	45	248930	248930	6				290	162;287;408;674;1324;2374;2791;3092	True;True;True;True;True;True;True;True	170;299;426;695;1357;2459;2896;3205	418;823;1225;2034;4164;7734;8823;9850	504;1194;1867;2888;5681;10572;11859;13282	504;1194;1867;2888;5681;10572;11859;13282			-1
Q8PKI8	Q8PKI8	12	12	12	tr|Q8PKI8|Q8PKI8_XANAC Ferrichrome-iron receptor OS=Xanthomonas axonopodis pv. citri (strain 306) OX=190486 GN=fhuA PE=3 SV=1	1	12	12	12	12	12	12	21.6	21.6	21.6	79.73	726	726	3.67			6	12	0	166.12	By MS/MS	21.6	21778000	21778000	41	531180	531180	14				291	253;774;1320;2348;2489;2555;2752;3161;3298;3566;4007;4038	True;True;True;True;True;True;True;True;True;True;True;True	264;799;1353;2432;2583;2652;2854;3277;3418;3696;4149;4181	717;718;2297;4156;4157;4158;7671;8058;8059;8233;8745;8746;10031;10523;10524;11277;12550;12639	969;970;3191;5673;5674;10496;10980;11201;11782;13494;14105;14106;14963;16534;16650	970;3191;5673;10496;10980;11201;11782;13494;14106;14963;16534;16650			-1
Q8PKK2	Q8PKK2	2	2	2	tr|Q8PKK2|Q8PKK2_XANAC Methyl-accepting chemotaxis protein OS=Xanthomonas axonopodis pv. citri (strain 306) OX=190486 GN=XAC2169 PE=4 SV=1	1	2	2	2	2	2	2	8.4	8.4	8.4	38.143	347	347	3			2		0	43.171	By MS/MS	8.4	2045500	2045500	20	102280	102280	2				292	84;1050	True;True	87;1078	242;3102	313;4237	313;4237			-1
Q8PKM0	Q8PKM0	8	8	8	tr|Q8PKM0|Q8PKM0_XANAC YapH protein OS=Xanthomonas axonopodis pv. citri (strain 306) OX=190486 GN=yapH PE=4 SV=1	1	8	8	8	8	8	8	3.1	3.1	3.1	307.04	3225	3225	3.57		1	4	9	0	62.503	By MS/MS	3.1	24028000	24028000	28	858140	858140	9				293	1020;1131;1154;2113;2352;3078;3250;3612	True;True;True;True;True;True;True;True	1047;1162;1186;2171;2436;3191;3367;3743	3026;3351;3401;6792;6793;6794;7678;7679;9819;10353;10354;10355;11411;11412	4144;4565;4623;9199;9200;10504;13250;13923;13924;15133	4144;4565;4623;9199;10504;13250;13924;15133			-1
Q8PKT1	Q8PKT1	2	2	2	tr|Q8PKT1|Q8PKT1_XANAC Lipoprotein releasing system transmembrane protein OS=Xanthomonas axonopodis pv. citri (strain 306) OX=190486 GN=lolC PE=3 SV=1	1	2	2	2	2	2	2	7.7	7.7	7.7	44.984	413	413	3.5			1	1	0	20.587	By MS/MS	7.7	1883000	1883000	15	125530	125530	2				294	738;3577	True;True	762;3708	2219;11298	3102;14981	3102;14981			-1
Q8PKT4	Q8PKT4	7	7	7	tr|Q8PKT4|Q8PKT4_XANAC Succinate dehydrogenase iron-sulfur subunit OS=Xanthomonas axonopodis pv. citri (strain 306) OX=190486 GN=sdhB PE=3 SV=1	1	7	7	7	7	7	7	25.4	25.4	25.4	29.396	260	260	1.88	1	7			0	57.337	By MS/MS	25.4	19673000	19673000	17	1157200	1157200	10				295	99;1278;1638;1910;1911;3475;4077	True;True;True;True;True;True;True	103;1310;1677;1959;1960;3601;4221	276;3990;5223;6024;6025;11016;12731;12732	351;5437;5438;7044;7987;7988;14674;16749;16750;16751	351;5438;7044;7987;7988;14674;16750			-1
Q8PKU0	Q8PKU0	2	2	2	tr|Q8PKU0|Q8PKU0_XANAC Sugar ABC transporter ATP-binding protein OS=Xanthomonas axonopodis pv. citri (strain 306) OX=190486 GN=ugpC PE=4 SV=1	1	2	2	2	2	2	2	8.6	8.6	8.6	39.24	362	362	3			2		0.0026178	14.092	By MS/MS	8.6	2304600	2304600	19	121300	121300	2				296	869;3115	True;True	894;3229	2554;9900	3497;13339	3497;13339			-1
Q8PKW1	Q8PKW1	1	1	1	tr|Q8PKW1|Q8PKW1_XANAC CDP-diacylglycerol-serine o-phosphatidyltransferase OS=Xanthomonas axonopodis pv. citri (strain 306) OX=190486 GN=pssA PE=3 SV=1	1	1	1	1	1	1	1	7.1	7.1	7.1	21.5	198	198	1	1				0.0045147	8.6514	By MS/MS	7.1	0	0	7	0	0	1				297	4108	True	4253	12792	16817	16817			-1
Q8PKW6	Q8PKW6	2	2	2	tr|Q8PKW6|Q8PKW6_XANAC Phosphoenolpyruvate synthase OS=Xanthomonas axonopodis pv. citri (strain 306) OX=190486 GN=ppsA PE=3 SV=1	1	2	2	2	2	2	2	3.5	3.5	3.5	85.835	792	792	2		2			0.0025189	12.565	By MS/MS	3.5	885410	885410	39	22703	22703	2				298	115;3091	True;True	121;3204	318;9849	394;13281	394;13281			-1
Q8PKY7	Q8PKY7	25	25	25	tr|Q8PKY7|Q8PKY7_XANAC Outer membrane protein assembly factor BamB OS=Xanthomonas axonopodis pv. citri (strain 306) OX=190486 GN=bamB PE=3 SV=1	1	25	25	25	25	25	25	59.5	59.5	59.5	42.589	405	405	2.47	18	24	56	5	0	323.31	By MS/MS	59.5	1764200000	1764200000	19	92853000	92853000	105				299	214;327;595;968;1472;1750;1751;1763;2176;2338;2405;2406;2595;2904;2908;3079;3088;3146;3786;3854;3855;3923;3930;3931;3955	True;True;True;True;True;True;True;True;True;True;True;True;True;True;True;True;True;True;True;True;True;True;True;True;True	224;340;613;995;1507;1794;1795;1808;2235;2417;2418;2490;2491;2692;3012;3016;3192;3201;3261;3262;3919;3987;3988;4060;4067;4068;4093	616;617;618;619;620;621;622;623;926;927;1858;1859;2853;2854;4693;4694;5515;5516;5517;5518;5519;5520;5521;5522;5523;5524;5525;5554;5555;5556;5557;7020;7021;7022;7023;7618;7619;7620;7621;7622;7623;7624;7625;7626;7627;7628;7629;7630;7631;7632;7633;7634;7635;7636;7637;7810;7811;7812;7813;7814;8372;9158;9164;9165;9166;9167;9820;9821;9842;9993;9994;9995;9996;9997;9998;9999;11904;11905;11906;11907;11908…	844;845;846;847;848;849;850;851;852;853;1320;1321;1322;2716;3921;3922;6400;7360;7361;7362;7363;7364;7365;7366;7409;7410;7411;7412;7413;7414;7415;9496;9497;9498;9499;9500;10444;10445;10446;10447;10448;10449;10450;10451;10452;10453;10454;10455;10456;10457;10458;10459;10460;10461;10462;10463;10663;10664;10665;10666;10667;10668;11372;12287;12288;12289;12295;12296;12297;12298;12299;13251;13271;13439;1…	849;1322;2716;3922;6400;7363;7366;7411;9499;10452;10664;10668;11372;12288;12297;13251;13271;13440;15688;16043;16045;16233;16241;16243;16307	173;174	255;327	-1
Q8PKZ0	Q8PKZ0	15	15	15	tr|Q8PKZ0|Q8PKZ0_XANAC Fimbrial biogenesis protein OS=Xanthomonas axonopodis pv. citri (strain 306) OX=190486 GN=pilF PE=4 SV=1	1	15	15	15	15	15	15	49.4	49.4	49.4	27.157	259	259	2.03	6	54	4	2	0	323.31	By MS/MS	49.4	1831900000	1831900000	11	166540000	166540000	103				300	13;28;232;667;791;1138;1761;1768;2153;2261;2510;2790;3206;3207;3564	True;True;True;True;True;True;True;True;True;True;True;True;True;True;True	13;28;242;243;688;816;1169;1805;1806;1813;2211;2326;2605;2895;3323;3324;3694	32;33;61;62;661;662;663;664;665;666;2009;2332;2333;2334;2335;3365;3366;5549;5550;5551;5552;5566;5567;5568;6930;6931;6932;6933;6934;6935;6936;6937;6938;6939;6940;6941;6942;6943;6944;6945;6946;6947;6948;6949;6950;6951;7313;7314;7315;8098;8822;10200;10201;10202;10203;10204;10205;10206;10207;10208;10209;11268;11269;11270;11271;11272	38;39;40;72;73;74;75;894;895;896;897;898;899;900;901;902;903;904;905;906;907;908;909;910;2864;3225;3226;3227;3228;3229;4580;4581;4582;4583;4584;4585;7404;7405;7406;7407;7424;7425;7426;7427;7428;9395;9396;9397;9398;9399;9400;9401;9402;9403;9404;9405;9406;9407;9408;9409;9410;9411;9412;9413;9414;9415;9416;9417;9418;9419;9420;9421;9422;9423;9424;9425;9426;9427;9428;10059;10060;10061;10062;11030;11857…	38;75;895;2864;3228;4582;7407;7428;9398;10060;11030;11857;13742;13750;14953	175	188	-1
Q8PL18	Q8PL18	1	1	1	tr|Q8PL18|Q8PL18_XANAC Flagella basal body P-ring formation protein FlgA OS=Xanthomonas axonopodis pv. citri (strain 306) OX=190486 GN=flgA PE=3 SV=1	1	1	1	1	1	1	1	5.4	5.4	5.4	32.945	312	312	1	1				0.002681	15.075	By MS/MS	5.4	457060	457060	18	25392	25392	1				301	1656	True	1695	5257	7073	7073			-1
Q8PL23	Q8PL23	2	2	2	tr|Q8PL23|Q8PL23_XANAC Flagellar hook protein FlgE OS=Xanthomonas axonopodis pv. citri (strain 306) OX=190486 GN=flgE PE=3 SV=1	1	2	2	2	2	2	2	7.9	7.9	7.9	42.761	407	407	3			2		0	16.429	By MS/MS	7.9	697400	697400	13	53646	53646	1				302	2178;3844	True;True	2237;3977	7025;12138	9502;16011	9502;16011			-1
Q8PL25	Q8PL25	3	3	3	tr|Q8PL25|Q8PL25_XANAC Flagellar basal-body rod protein FlgG OS=Xanthomonas axonopodis pv. citri (strain 306) OX=190486 GN=flgG PE=3 SV=1	1	3	3	3	3	3	3	12.6	12.6	12.6	27.389	261	261	2		3			0	20.426	By MS/MS	12.6	579890	579890	10	57989	57989	3				303	15;1184;3348	True;True;True	15;1216;3468	35;3593;10667	44;4950;14276	44;4950;14276			-1
Q8PL31	Q8PL31	4	4	4	tr|Q8PL31|Q8PL31_XANAC Flagellin OS=Xanthomonas axonopodis pv. citri (strain 306) OX=190486 GN=fliC PE=3 SV=1	1	4	4	4	4	4	4	13	13	13	40.88	399	399	2.67		2	4		0	38.772	By MS/MS	13	3650200	3650200	19	192120	192120	4				304	261;840;1075;2709	True;True;True;True	272;865;1103;2809	737;738;2484;3203;3204;8646	985;3425;4415;11668	985;3425;4415;11668			-1
Q8PL69	Q8PL69	1	1	1	tr|Q8PL69|Q8PL69_XANAC Flagellar biosynthetic protein FlhB OS=Xanthomonas axonopodis pv. citri (strain 306) OX=190486 GN=flhB PE=3 SV=1	1	1	1	1	1	1	1	5.6	5.6	5.6	41.333	376	376	3.5			1	1	0.0058824	6.5372	By MS/MS	5.6	10591000	10591000	22	481420	481420	1				305	1246	True	1278	3929;3930	5377	5377	176	72	-1
Q8PL93	Q8PL93	30	30	30	tr|Q8PL93|Q8PL93_XANAC TonB-dependent receptor OS=Xanthomonas axonopodis pv. citri (strain 306) OX=190486 GN=cirA PE=3 SV=1	1	30	30	30	30	30	30	33.5	33.5	33.5	110.84	1013	1013	3.67		2	12	34	0	323.31	By MS/MS	33.5	354360000	354360000	36	9843300	9843300	49				306	49;542;575;954;999;1000;1098;1175;1224;1570;1674;1823;1855;1901;1902;2214;2368;2508;2522;2606;2851;2999;3128;3287;3312;3407;3708;3781;3782;4180	True;True;True;True;True;True;True;True;True;True;True;True;True;True;True;True;True;True;True;True;True;True;True;True;True;True;True;True;True;True	49;560;593;981;1026;1027;1127;1207;1256;1606;1714;1869;1902;1949;1950;2274;2453;2603;2617;2703;2958;3107;3242;3406;3432;3528;3839;3914;3915;4326	124;1728;1808;2813;2814;2969;2970;2971;2972;3259;3260;3552;3689;3690;3691;5020;5021;5300;5301;5750;5751;5848;5849;5850;5988;5989;7110;7724;8094;8138;8139;8400;8986;8987;8988;9551;9928;10483;10573;10574;10820;10821;11711;11892;11893;11894;13019;13020	150;2574;2657;2658;3884;3885;4084;4085;4474;4886;5050;5051;5052;6814;6815;6816;6817;7113;7114;7672;7797;7798;7799;7800;7949;7950;9583;9584;9585;9586;10558;11024;11079;11080;11081;11082;11401;11402;12102;12103;12938;13370;14065;14159;14443;15486;15671;15672;15673;17143	150;2574;2658;3885;4084;4085;4474;4886;5052;6815;7114;7672;7799;7949;7950;9583;10558;11024;11079;11401;12102;12938;13370;14065;14159;14443;15486;15672;15673;17143			-1
Q8PLB7	Q8PLB7	2	2	2	tr|Q8PLB7|Q8PLB7_XANAC Aconitate hydratase B OS=Xanthomonas axonopodis pv. citri (strain 306) OX=190486 GN=acnB PE=3 SV=1	1	2	2	2	2	2	2	2.3	2.3	2.3	92.904	863	863	1	2				0	15.941	By MS/MS	2.3	11475000	11475000	46	249450	249450	2				307	645;3491	True;True	664;3617	1966;11059	2821;14721	2821;14721			-1
Q8PLD3	Q8PLD3	3	3	3	tr|Q8PLD3|Q8PLD3_XANAC Uncharacterized protein OS=Xanthomonas axonopodis pv. citri (strain 306) OX=190486 GN=XAC1869 PE=4 SV=1	1	3	3	3	3	3	3	16.1	16.1	16.1	22.827	205	205	1.67	2		1		0	21.918	By MS/MS	16.1	2054700	2054700	12	171230	171230	3				308	299;2526;3383	True;True;True	312;2621;3504	850;8144;10736	1231;11088;14348	1231;11088;14348			-1
Q8PLG3	Q8PLG3	4	4	4	tr|Q8PLG3|Q8PLG3_XANAC Uncharacterized protein OS=Xanthomonas axonopodis pv. citri (strain 306) OX=190486 GN=XAC1837 PE=4 SV=1	1	4	4	4	4	4	4	17.4	17.4	17.4	35.698	333	333	3			4		0	32.883	By MS/MS	17.4	9141000	9141000	10	914100	914100	5				309	229;284;826;3110	True;True;True;True	239;296;851;3223	656;818;2455;9891	889;1185;3389;13330;13331	889;1185;3389;13331			-1
Q8PLG4	Q8PLG4	2	2	2	tr|Q8PLG4|Q8PLG4_XANAC Uncharacterized protein OS=Xanthomonas axonopodis pv. citri (strain 306) OX=190486 GN=XAC1836 PE=4 SV=1	1	2	2	2	2	2	2	4	4	4	59.591	546	546	4				2	0.0024752	12.399	By MS/MS	4	1178500	1178500	25	47141	47141	2				310	7;4142	True;True	7;4287	15;12900	15;16994	15;16994			-1
Q8PLH2	Q8PLH2	2	2	2	sp|Q8PLH2|SYH_XANAC Histidine--tRNA ligase OS=Xanthomonas axonopodis pv. citri (strain 306) OX=190486 GN=hisS PE=3 SV=1	1	2	2	2	2	2	2	6.9	6.9	6.9	52.629	478	478	3.17		1	3	2	0	16.307	By MS/MS	6.9	2714800	2714800	24	113120	113120	3				311	708;2317	True;True	730;2390	2143;2144;7550;7551;7552;7553	3026;10370;10371	3026;10370			-1
Q8PLJ2	Q8PLJ2	17	17	17	sp|Q8PLJ2|PYRD_XANAC Dihydroorotate dehydrogenase (quinone) OS=Xanthomonas axonopodis pv. citri (strain 306) OX=190486 GN=pyrD PE=3 SV=1	1	17	17	17	17	17	17	52.4	52.4	52.4	37.53	351	351	2.44	4	7	16		0	144.52	By MS/MS	52.4	48147000	48147000	22	2188500	2188500	25				312	355;713;836;884;1329;2037;2119;2120;2306;2448;2575;2864;2885;3043;3341;3356;3585	True;True;True;True;True;True;True;True;True;True;True;True;True;True;True;True;True	371;735;861;910;1362;2091;2177;2178;2376;2537;2672;2971;2993;3155;3461;3476;3716	1007;1008;2159;2479;2648;4176;6583;6806;6807;6808;6809;6810;6811;6812;7529;7936;7937;7938;8300;9017;9098;9690;10656;10657;10691;11310;11311	1411;3041;3419;3694;5689;8969;9213;9214;9215;9216;9217;9218;10346;10818;10819;10820;10821;11264;12132;12224;13125;14264;14301;14302;14994	1411;3041;3419;3694;5689;8969;9213;9217;10346;10819;11264;12132;12224;13125;14264;14302;14994	177;178	52;112	-1
Q8PLL3	Q8PLL3	2	2	2	tr|Q8PLL3|Q8PLL3_XANAC Poly(A) polymerase I OS=Xanthomonas axonopodis pv. citri (strain 306) OX=190486 GN=pcnB PE=3 SV=1	1	2	2	2	2	2	2	6.2	6.2	6.2	51.027	455	455	1	2				0.0025907	13.761	By MS/MS	6.2	2392100	2392100	28	85433	85433	2				313	1866;4039	True;True	1913;4182	5871;12640	7817;16651;16652	7817;16652			-1
Q8PLM4	Q8PLM4	2	2	2	tr|Q8PLM4|Q8PLM4_XANAC Sialic acid-specific 9-O-acetylesterase OS=Xanthomonas axonopodis pv. citri (strain 306) OX=190486 GN=XAC1771 PE=4 SV=1	1	2	2	2	2	2	2	3.3	3.3	3.3	68.617	638	638	4				2	0.0024155	11.59	By MS/MS	3.3	1156400	1156400	34	34012	34012	1				314	2954;3943	True;True	3062;4081	9346;12381	12571;16282	12571;16282			-1
Q8PLM6	Q8PLM6	4	4	4	tr|Q8PLM6|Q8PLM6_XANAC TonB-dependent receptor OS=Xanthomonas axonopodis pv. citri (strain 306) OX=190486 GN=cirA PE=3 SV=1	1	4	4	4	4	4	4	7.3	7.3	7.3	99.417	906	906	4				4	0	27.116	By MS/MS	7.3	3383200	3383200	35	96664	96664	5				315	998;1522;3354;3563	True;True;True;True	1025;1557;3474;3693	2968;4824;10683;11267	4082;4083;6551;14294;14948	4082;6551;14294;14948			-1
Q8PLM7	Q8PLM7	9	9	9	tr|Q8PLM7|Q8PLM7_XANAC TonB-dependent receptor OS=Xanthomonas axonopodis pv. citri (strain 306) OX=190486 GN=fhuA PE=3 SV=1	1	9	9	9	9	9	9	12.7	12.7	12.7	108.08	978	978	4				10	0	72.661	By MS/MS	12.7	22834000	22834000	47	485820	485820	8				316	16;1089;1626;2242;2960;3280;3947;3992;4082	True;True;True;True;True;True;True;True;True	16;1118;1664;2307;3068;3398;4085;4132;4226	36;3242;5172;7215;7216;9364;10470;12387;12503;12740	45;4460;6991;9739;9740;12588;14049;16288;16482;16758	45;4460;6991;9739;12588;14049;16288;16482;16758			-1
Q8PLN4	Q8PLN4	5	5	5	tr|Q8PLN4|Q8PLN4_XANAC Uncharacterized protein OS=Xanthomonas axonopodis pv. citri (strain 306) OX=190486 GN=XAC1761 PE=4 SV=1	1	5	5	5	5	5	5	53.5	53.5	53.5	17.466	172	172	2	4		2	1	0	48.861	By MS/MS	53.5	9912800	9912800	9	1101400	1101400	5				317	1162;1298;3607;3666;3788	True;True;True;True;True	1194;1331;3738;3797;3921	3524;4035;11395;11582;11583;11584;11915	4862;5482;15114;15346;15347;15690	4862;5482;15114;15346;15690			-1
Q8PLQ4	Q8PLQ4	4	4	4	sp|Q8PLQ4|HFQ_XANAC RNA-binding protein Hfq OS=Xanthomonas axonopodis pv. citri (strain 306) OX=190486 GN=hfq PE=3 SV=1	1	4	4	4	4	4	4	27.2	27.2	27.2	10.146	92	92	2.85	2	3	3	5	0	50.134	By MS/MS	27.2	21444000	21444000	6	3574000	3574000	9				318	207;208;1348;2531	True;True;True;True	217;218;1381;2626	595;596;597;598;599;600;601;602;4242;4243;4244;4245;8154	824;825;826;827;828;829;5781;5782;5783;11098	825;829;5781;11098	179	53	-1
Q8PLR1	Q8PLR1	21	21	21	tr|Q8PLR1|Q8PLR1_XANAC Lipoprotein OS=Xanthomonas axonopodis pv. citri (strain 306) OX=190486 GN=nlpD PE=4 SV=1	1	21	21	21	21	21	21	75.3	75.3	75.3	26.691	259	259	1.75	21	40	3	1	0	323.31	By MS/MS	75.3	1552900000	1552900000	17	91346000	91346000	85				319	163;648;1157;1513;2070;2288;2289;2572;2578;2579;2580;2599;2600;2605;2611;2669;2886;3107;3427;3965;4097	True;True;True;True;True;True;True;True;True;True;True;True;True;True;True;True;True;True;True;True;True	171;172;667;668;1189;1548;2126;2353;2354;2669;2675;2676;2677;2696;2697;2702;2708;2766;2994;3220;3549;4103;4242	419;420;421;1969;1970;1971;3405;3406;4802;4803;4804;4805;6663;6664;6665;7378;7379;7380;7381;7382;7383;8291;8292;8303;8304;8305;8306;8307;8308;8309;8310;8381;8382;8383;8384;8385;8386;8387;8394;8395;8396;8397;8398;8399;8406;8560;8561;8562;8563;8564;9099;9100;9882;9883;9884;9885;9886;10883;10884;12443;12444;12445;12446;12771;12772	505;506;507;508;509;510;511;512;2825;2826;2827;4628;4629;4630;4631;4632;6522;6523;6524;6525;6526;6527;6528;9052;9053;9054;10126;10127;10128;10129;10130;10131;10132;10133;11257;11258;11267;11268;11269;11270;11271;11272;11273;11274;11275;11276;11277;11278;11279;11383;11384;11385;11386;11387;11396;11397;11398;11399;11400;11408;11582;11583;11584;11585;11586;11587;12225;12226;12227;13320;13321;13322;1…	512;2827;4632;6527;9054;10127;10129;11258;11267;11268;11274;11384;11386;11398;11408;11585;12226;13325;14520;16404;16795	180;181	229;238	-1
Q8PLR2	Q8PLR2	2	2	2	tr|Q8PLR2|Q8PLR2_XANAC Uncharacterized protein OS=Xanthomonas axonopodis pv. citri (strain 306) OX=190486 GN=XAC1727 PE=4 SV=1	1	2	2	2	2	2	2	8.8	8.8	8.8	22.286	204	204	1	2				0.002584	13.65	By MS/MS	8.8	8618100	8618100	8	1077300	1077300	0				320	1684;3941	True;True	1724;4079	5325;12376	7142;16276	7142;16276			-1
Q8PLS0	Q8PLS0	11	11	11	sp|Q8PLS0|ENO_XANAC Enolase OS=Xanthomonas axonopodis pv. citri (strain 306) OX=190486 GN=eno PE=3 SV=1	1	11	11	11	11	11	11	29.3	29.3	29.3	45.905	430	430	2.29	4	4	9		0	110.93	By MS/MS	29.3	17150000	17150000	17	1008800	1008800	12				321	1240;1830;1972;2021;2022;2409;2410;3014;3102;3809;4102	True;True;True;True;True;True;True;True;True;True;True	1272;1876;2023;2075;2076;2494;2495;3123;3215;3942;4247	3780;5762;5763;6383;6384;6385;6544;6545;7820;7821;7822;9589;9874;9875;12039;12040;12785	5212;7683;8617;8857;8858;10674;10675;12982;12983;13313;13314;15891;16810	5212;7683;8617;8857;8858;10674;10675;12983;13313;15891;16810			-1
Q8PLS6	Q8PLS6	1	1	1	tr|Q8PLS6|Q8PLS6_XANAC Carboxypeptidase-related protein OS=Xanthomonas axonopodis pv. citri (strain 306) OX=190486 GN=XAC1713 PE=4 SV=1	1	1	1	1	1	1	1	3.6	3.6	3.6	55.225	504	504	3		1	1	1	0	15.714	By MS/MS	3.6	1375100	1375100	28	49110	49110	1				322	1734	True	1778	5483;5484;5485	7335	7335			-1
Q8PLS7	Q8PLS7	7	7	7	tr|Q8PLS7|Q8PLS7_XANAC DUF218 domain-containing protein OS=Xanthomonas axonopodis pv. citri (strain 306) OX=190486 GN=XAC1712 PE=4 SV=1	1	7	7	7	7	7	7	32.8	32.8	32.8	28.207	253	253	2.33		7	1	1	0	62.878	By MS/MS	32.8	298990000	298990000	13	22999000	22999000	9				323	528;1271;1490;1550;2539;3357;3742	True;True;True;True;True;True;True	546;1303;1525;1586;2636;3477;3873	1666;3980;4724;4911;8167;10692;10693;10694;11788	2470;5428;6435;6639;6640;11113;14303;15556;15557	2470;5428;6435;6640;11113;14303;15556			-1
Q8PLV6	Q8PLV6	1	1	1	tr|Q8PLV6|Q8PLV6_XANAC Uncharacterized protein OS=Xanthomonas axonopodis pv. citri (strain 306) OX=190486 GN=XAC1683 PE=4 SV=1	1	1	1	1	1	1	1	2.7	2.7	2.7	36.71	334	334	1	1				0.0059524	6.6322	By MS/MS	2.7	2119800	2119800	16	132490	132490	1				324	1665	True	1705	5279	7098	7098			-1
Q8PLY8	Q8PLY8	1	1	1	sp|Q8PLY8|MSRP_XANAC Protein-methionine-sulfoxide reductase catalytic subunit MsrP OS=Xanthomonas axonopodis pv. citri (strain 306) OX=190486 GN=msrP PE=3 SV=2	1	1	1	1	1	1	1	5.6	5.6	5.6	36.143	322	322	2		1			0.0059761	6.6573	By MS/MS	5.6	965140	965140	17	56773	56773	1				325	3675	True	3806	11630	15399	15399			-1
Q8PLZ5	Q8PLZ5	2	2	2	tr|Q8PLZ5|Q8PLZ5_XANAC Histidine utilization repressor OS=Xanthomonas axonopodis pv. citri (strain 306) OX=190486 GN=hutC PE=4 SV=1	1	2	2	2	2	2	2	16	16	16	26.749	238	238	2.2	2	1	1	1	0.0046512	10.687	By MS/MS	16	36520000	36520000	13	2809200	2809200	1				326	2331;2672	True;True	2407;2770	7591;7592;7593;7594;8569	10414;11593	10414;11593	182	1	-1
Q8PM03	Q8PM03	2	2	2	tr|Q8PM03|Q8PM03_XANAC DNA gyrase subunit A OS=Xanthomonas axonopodis pv. citri (strain 306) OX=190486 GN=gyrA PE=3 SV=1	1	2	2	2	2	2	2	2.3	2.3	2.3	98.937	899	899	1	2				0.0026596	14.67	By MS/MS	2.3	3445600	3445600	41	84038	84038	3				327	1651;2216	True;True	1690;2276	5245;7114	7063;7064;9588	7064;9588			-1
Q8PM08	Q8PM08	4	4	4	tr|Q8PM08|Q8PM08_XANAC Aminotransferase OS=Xanthomonas axonopodis pv. citri (strain 306) OX=190486 GN=hisC PE=3 SV=1	1	4	4	4	4	4	4	13.6	13.6	13.6	39.657	374	374	2.33	2	3	3	1	0	28.849	By MS/MS	13.6	11898000	11898000	21	566580	566580	8				328	153;167;1970;2742	True;True;True;True	161;176;2020;2844	399;400;401;402;428;6305;6306;6307;8726	485;486;487;488;522;523;8423;11763	486;523;8423;11763			-1
Q8PM54	Q8PM54	14	14	14	tr|Q8PM54|Q8PM54_XANAC Polyphosphate-selective porin O OS=Xanthomonas axonopodis pv. citri (strain 306) OX=190486 GN=oprO PE=4 SV=1	1	14	14	14	14	14	14	35.3	35.3	35.3	45.356	416	416	2.47	5	10	20	1	0	278	By MS/MS	35.3	525440000	525440000	19	27655000	27655000	35				329	177;358;394;932;986;1013;1014;1254;1291;1325;1608;2151;2726;2795	True;True;True;True;True;True;True;True;True;True;True;True;True;True	186;187;374;410;959;1013;1040;1041;1286;1323;1358;1645;2209;2828;2900	523;524;525;1016;1017;1018;1107;1108;1109;1110;2757;2758;2943;2944;2945;2998;2999;3948;3949;3950;3951;4019;4020;4021;4165;4166;4167;5117;5118;6921;6922;6923;8686;8687;8688;8828	745;746;747;1419;1420;1421;1511;1512;1513;1514;1515;3830;3831;4047;4048;4049;4114;4115;5392;5393;5394;5395;5470;5471;5682;5683;6922;6923;6924;9383;9384;9385;9386;9387;11716;11717;11865	747;1420;1514;3831;4049;4114;4115;5394;5470;5683;6922;9386;11716;11865	183	330	-1
Q8PM55	Q8PM55	1	1	1	tr|Q8PM55|Q8PM55_XANAC Phosphate-binding protein PstS OS=Xanthomonas axonopodis pv. citri (strain 306) OX=190486 GN=phoX PE=1 SV=1	1	1	1	1	1	1	1	4.7	4.7	4.7	35.623	339	339	1	1				0.0045249	8.6591	By MS/MS	4.7	411530	411530	14	29395	29395	1				330	3672	True	3803	11598	15359	15359			-1
Q8PM68	Q8PM68	1	1	1	tr|Q8PM68|Q8PM68_XANAC Acetylhydrolase OS=Xanthomonas axonopodis pv. citri (strain 306) OX=190486 GN=XAC1564 PE=4 SV=1	1	1	1	1	1	1	1	2.3	2.3	2.3	52.537	476	476	3.5			1	1	0.0024038	11.354	By MS/MS	2.3	0	0	29	0	0	2				331	521	True	539	1655;1656	2459;2460	2459			-1
Q8PM78	Q8PM78	1	1	1	tr|Q8PM78|Q8PM78_XANAC Uncharacterized protein OS=Xanthomonas axonopodis pv. citri (strain 306) OX=190486 GN=XAC1554 PE=4 SV=1	1	1	1	1	1	1	1	3.7	3.7	3.7	31.687	300	300	1	1				0.0061602	6.9916	By MS/MS	3.7	2587000	2587000	13	199000	199000	1				332	3518	True	3646	11109	14765	14765			-1
Q8PM82	Q8PM82	3	3	3	tr|Q8PM82|Q8PM82_XANAC Peptidyl-prolyl cis-trans isomerase OS=Xanthomonas axonopodis pv. citri (strain 306) OX=190486 GN=fkpA PE=3 SV=1	1	3	3	3	3	3	3	14.3	14.3	14.3	31.677	300	300	1.2	4	1			0	28.413	By MS/MS	14.3	32163000	32163000	16	2010200	2010200	6				333	194;1220;2240	True;True;True	204;1252;2304;2305	573;3682;7211;7212;7213	807;5041;5042;9735;9736;9737	807;5042;9736	184	157	-1
Q8PM83	Q8PM83	9	9	9	tr|Q8PM83|Q8PM83_XANAC Glutathione peroxidase OS=Xanthomonas axonopodis pv. citri (strain 306) OX=190486 GN=btuE PE=3 SV=1	1	9	9	9	9	9	9	63.8	63.8	63.8	20.276	185	185	1	11				0	110.04	By MS/MS	63.8	131740000	131740000	10	13174000	13174000	12				334	478;1205;1639;2235;2678;3444;3703;3889;3915	True;True;True;True;True;True;True;True;True	496;1237;1678;2297;2776;3568;3834;4023;4051	1408;3641;3642;5224;7195;7196;8581;10927;11702;12243;12318	2139;4997;4998;4999;7045;9719;9720;9721;11602;11603;14568;15481;16131;16208	2139;4997;7045;9720;11602;14568;15481;16131;16208	185	52	-1
Q8PM87	Q8PM87	9	9	9	tr|Q8PM87|Q8PM87_XANAC DUF2807 domain-containing protein OS=Xanthomonas axonopodis pv. citri (strain 306) OX=190486 GN=XAC1545 PE=4 SV=1	1	9	9	9	9	9	9	39	39	39	28.097	272	272	2		11			0	114.04	By MS/MS	39	56399000	56399000	15	3759900	3759900	14				335	354;1058;1374;1620;2017;2273;3688;3722;3817	True;True;True;True;True;True;True;True;True	370;1086;1407;1658;2070;2338;3819;3853;3950	1006;3122;4300;5150;6534;7351;7352;11661;11662;11749;12063	1410;4258;5836;5837;6967;8845;10100;10101;10102;15435;15436;15520;15521;15924	1410;4258;5837;6967;8845;10100;15435;15520;15924			-1
Q8PM97	Q8PM97	1	1	1	tr|Q8PM97|Q8PM97_XANAC Oxoglutarate dehydrogenase (succinyl-transferring) OS=Xanthomonas axonopodis pv. citri (strain 306) OX=190486 GN=odhA PE=3 SV=1	1	1	1	1	1	1	1	2.3	2.3	2.3	107.1	967	967	1	1				0.0045558	9.0615	By MS/MS	2.3	206970	206970	47	4403.5	4403.5	1				336	1899	True	1947	5986	7947	7947			-1
Q8PMB0	Q8PMB0	4	4	4	sp|Q8PMB0|DNAK_XANAC Chaperone protein DnaK OS=Xanthomonas axonopodis pv. citri (strain 306) OX=190486 GN=dnaK PE=3 SV=1	1	4	4	4	4	4	4	9.2	9.2	9.2	68.737	641	641	3.38		1	3	4	0	30.161	By MS/MS	9.2	3685500	3685500	37	99608	99608	6				337	364;953;1629;3866	True;True;True;True	380;980;1667;3999	1030;1031;2812;5189;5190;5191;12190;12191	1430;3883;7012;7013;7014;16071	1430;3883;7014;16071			-1
Q8PMB1	Q8PMB1	1	1	1	sp|Q8PMB1|GRPE_XANAC Protein GrpE OS=Xanthomonas axonopodis pv. citri (strain 306) OX=190486 GN=grpE PE=3 SV=1	1	1	1	1	1	1	1	6.4	6.4	6.4	18.938	172	172	1	1				0.0044444	8.1645	By MS/MS	6.4	1546700	1546700	8	193340	193340	1				338	2076	True	2133	6702	9097	9097			-1
Q8PMB6	Q8PMB6	1	1	1	tr|Q8PMB6|Q8PMB6_XANAC Outer membrane protein assembly factor BamE OS=Xanthomonas axonopodis pv. citri (strain 306) OX=190486 GN=smpA PE=1 SV=1	1	1	1	1	1	1	1	11.5	11.5	11.5	14.922	131	131	1	1				0.0044843	8.3662	By MS/MS	11.5	532040	532040	7	76006	76006	1				339	3952	True	4090	12395	16297	16297			-1
Q8PMC6	Q8PMC6	8	8	8	tr|Q8PMC6|Q8PMC6_XANAC Uncharacterized protein OS=Xanthomonas axonopodis pv. citri (strain 306) OX=190486 GN=XAC1503 PE=4 SV=1	1	8	8	8	8	8	8	32.3	32.3	32.3	26.897	257	257	1.69	4	9			0	58.348	By MS/MS	32.3	46098000	46098000	15	3073200	3073200	10				340	1287;1820;1919;2326;2465;2787;3272;3588	True;True;True;True;True;True;True;True	1319;1866;1968;2401;2555;2892;3390;3719	4011;4012;5742;6093;7578;7986;7987;8818;8819;10454;10455;11317;11318	5463;7664;8084;10400;10872;11853;11854;14024;14025;14999;15000	5463;7664;8084;10400;10872;11854;14025;14999			-1
Q8PMD2	Q8PMD2	11	11	11	tr|Q8PMD2|Q8PMD2_XANAC Uncharacterized protein OS=Xanthomonas axonopodis pv. citri (strain 306) OX=190486 GN=XAC1497 PE=4 SV=1	1	11	11	11	11	11	11	64	64	64	32.031	300	300	1.91	7	24	4		0	323.31	By MS/MS	64	997330000	997330000	12	83111000	83111000	43				341	655;921;1196;1610;1694;2221;2936;3640;3759;3898;4064	True;True;True;True;True;True;True;True;True;True;True	676;948;1228;1647;1648;1735;2281;2282;3044;3771;3892;4032;4207	1991;1992;1993;1994;2738;2739;2740;2741;2742;2743;3618;3619;3620;3621;5127;5128;5129;5359;5360;7130;7131;7132;7133;7134;7135;9303;9304;9305;9306;9307;11500;11840;12269;12270;12703	2847;2848;2849;2850;3807;3808;3809;3810;3811;3812;3813;3814;4972;4973;4974;4975;6937;6938;6939;7179;7180;9600;9601;9602;9603;9604;9605;12520;12521;12522;12523;12524;12525;12526;12527;12528;15236;15237;15620;16159;16160;16161;16162;16721	2849;3807;4973;6937;7179;9602;12527;15237;15620;16160;16721	186;187;188;189	72;181;267;298	-1
Q8PMF0	Q8PMF0	12	12	12	tr|Q8PMF0|Q8PMF0_XANAC OmpA family protein OS=Xanthomonas axonopodis pv. citri (strain 306) OX=190486 GN=XAC1479 PE=4 SV=1	1	12	12	12	12	12	12	56	56	56	25.471	241	241	1.86	3	19			0	221.17	By MS/MS	56	736410000	736410000	13	56647000	56647000	36				342	100;131;676;861;916;2036;2671;2867;2912;2939;3261;4115	True;True;True;True;True;True;True;True;True;True;True;True	104;137;697;886;942;943;2090;2768;2769;2974;3020;3047;3378;4260	277;346;347;2036;2037;2038;2039;2537;2731;2732;2733;6582;8566;8567;8568;9027;9185;9186;9312;10411;10412;12816	352;422;423;424;425;426;427;2890;2891;2892;2893;2894;2895;2896;2897;3481;3799;3800;3801;8968;11589;11590;11591;11592;12142;12323;12324;12325;12326;12533;12534;13986;13987;13988;16857;16858	352;426;2893;3481;3801;8968;11589;12142;12325;12534;13988;16858	190;191;192	74;155;240	-1
Q8PMF8	Q8PMF8	2	2	2	tr|Q8PMF8|Q8PMF8_XANAC Rick_17kDa_Anti domain-containing protein OS=Xanthomonas axonopodis pv. citri (strain 306) OX=190486 GN=XAC1471 PE=4 SV=1	1	2	2	2	2	2	2	11.8	11.8	11.8	27.747	263	263	2.75		2	1	1	0	25.111	By MS/MS	11.8	7208100	7208100	15	480540	480540	2				343	854;1703	True;True	879;1744	2525;2526;2527;5380	3471;7202	3471;7202			-1
Q8PMG3	Q8PMG3	3	3	3	tr|Q8PMG3|Q8PMG3_XANAC Peptidoglycan-associated outer membrane lipoprotein OS=Xanthomonas axonopodis pv. citri (strain 306) OX=190486 GN=pcp PE=4 SV=1	1	3	3	3	3	3	3	25.2	25.2	25.2	16.323	159	159	2.4	3	2	3	2	0	43.86	By MS/MS	25.2	5280300	5280300	7	754330	754330	7				344	487;1462;3264	True;True;True	505;1497;3381	1424;4672;10416;10417;10418;10419;10420;10421;10422;10423	2159;6384;13991;13992;13993;13994;13995	2159;6384;13991			-1
Q8PMG5	Q8PMG5	11	11	11	tr|Q8PMG5|Q8PMG5_XANAC Phospholipase A1 OS=Xanthomonas axonopodis pv. citri (strain 306) OX=190486 GN=XAC1463 PE=3 SV=1	1	11	11	11	11	11	11	34.6	34.6	34.6	45.535	405	405	2.52	2	11	18		0	188.3	By MS/MS	34.6	135800000	135800000	21	6466600	6466600	32				345	65;72;247;574;879;1139;1140;1470;2009;2486;3451	True;True;True;True;True;True;True;True;True;True;True	65;66;73;258;592;904;905;1170;1171;1505;2062;2580;3576	198;199;200;208;209;210;211;212;708;709;710;1805;1806;1807;2624;2625;2626;2627;2628;2629;3367;3368;4688;4689;4690;6519;6520;8051;8052;10940;10941	266;267;268;278;279;280;281;282;283;284;958;959;960;961;962;2653;2654;2655;2656;3669;3670;3671;3672;3673;3674;4586;4587;6397;8828;8829;10969;14578;14579	267;280;960;2655;3673;4586;4587;6397;8829;10969;14578	193;194	249;325	-1
Q8PMH2	Q8PMH2	21	21	21	tr|Q8PMH2|Q8PMH2_XANAC Peptidyl-dipeptidase OS=Xanthomonas axonopodis pv. citri (strain 306) OX=190486 GN=dcp PE=3 SV=1	1	21	21	21	21	21	21	33.9	33.9	33.9	80.528	732	732	3.57	1	5	7	34	0	323.31	By MS/MS	33.9	223180000	223180000	32	6974200	6974200	44				346	210;258;419;759;1281;1377;1685;1797;1879;1935;1994;2062;2131;2174;2688;2691;2828;3437;4117;4170;4183	True;True;True;True;True;True;True;True;True;True;True;True;True;True;True;True;True;True;True;True;True	220;269;437;783;784;1313;1410;1725;1842;1926;1984;2046;2117;2189;2233;2786;2790;2933;3560;3561;4262;4315;4329	606;607;608;609;610;727;1252;1253;2269;2270;3994;3995;3996;3997;4308;4309;5326;5327;5328;5678;5938;5939;5940;6205;6494;6641;6642;6643;6839;7015;7016;7017;8609;8613;8614;8615;8616;8617;8618;8939;8940;10914;10915;12818;12971;12972;13052	833;834;835;977;978;1897;1898;3158;3159;5444;5445;5446;5447;5448;5449;5850;5851;5852;7143;7604;7901;7902;8301;8796;9031;9032;9033;9034;9242;9491;9492;11634;11638;11639;11640;11641;11642;12050;12051;12052;12053;14551;14552;16860;17072;17073;17074;17186	835;978;1898;3158;5447;5852;7143;7604;7902;8301;8796;9033;9242;9491;11634;11640;12050;14551;16860;17074;17186	195;196	330;352	-1
Q8PMH7	Q8PMH7	2	2	2	tr|Q8PMH7|Q8PMH7_XANAC Rhomboid domain-containing protein OS=Xanthomonas axonopodis pv. citri (strain 306) OX=190486 GN=XAC1451 PE=4 SV=1	1	2	2	2	2	2	2	10.3	10.3	10.3	25.113	224	224	1.33	2	1			0.0025316	12.862	By MS/MS	10.3	1793400	1793400	4	448360	448360	2				347	2032;3925	True;True	2086;4062	6574;6575;12340	8962;16236	8962;16236			-1
Q8PMI0	Q8PMI0	12	12	12	tr|Q8PMI0|Q8PMI0_XANAC Beta-glucosidase OS=Xanthomonas axonopodis pv. citri (strain 306) OX=190486 GN=bglS PE=3 SV=1	1	12	12	12	12	12	12	21.7	21.7	21.7	80.097	748	748	3.57		1	7	13	0	122.23	By MS/MS	21.7	37071000	37071000	37	1001900	1001900	17				348	30;798;1991;2115;2307;3188;3219;3380;3525;3574;3970;4114	True;True;True;True;True;True;True;True;True;True;True;True	30;823;2043;2173;2377;3305;3336;3501;3653;3705;4108;4259	72;73;2350;2351;2352;6484;6485;6486;6487;6798;7530;10117;10118;10262;10732;11121;11292;11293;12452;12453;12815	86;87;3242;8785;8786;8787;8788;9203;9204;10347;13603;13815;14344;14780;14976;16416;16856	87;3242;8787;9203;10347;13603;13815;14344;14780;14976;16416;16856			-1
Q8PMI2	Q8PMI2	1	1	1	tr|Q8PMI2|Q8PMI2_XANAC Multidrug resistance efflux pump OS=Xanthomonas axonopodis pv. citri (strain 306) OX=190486 GN=pmrA PE=4 SV=1	1	1	1	1	1	1	1	4.3	4.3	4.3	42.43	397	397	1	1				0.0042735	7.597	By MS/MS	4.3	148610	148610	18	8256.2	8256.2	1				349	3129	True	3243	9929	13371	13371			-1
Q8PMI3	Q8PMI3	1	1	1	tr|Q8PMI3|Q8PMI3_XANAC Outer membrane efflux protein OS=Xanthomonas axonopodis pv. citri (strain 306) OX=190486 GN=yjcP PE=3 SV=1	1	1	1	1	1	1	1	2.6	2.6	2.6	52.431	496	496	3.5			1	1	0.0059172	6.5644	By MS/MS	2.6	1479600	1479600	23	64329	64329	1				350	3254	True	3371	10395;10396	13973	13973			-1
Q8PMJ2	Q8PMJ2	35	35	35	tr|Q8PMJ2|Q8PMJ2_XANAC Iron receptor OS=Xanthomonas axonopodis pv. citri (strain 306) OX=190486 GN=fhuA PE=3 SV=1	1	35	35	35	35	35	35	55.2	55.2	55.2	78.988	712	712	3.19	7	17	33	52	0	323.31	By MS/MS	55.2	1124200000	1124200000	44	25549000	25549000	132				351	142;576;654;833;938;1153;1200;1318;1336;1444;1445;1609;2068;2509;2519;2645;2937;3016;3093;3187;3257;3297;3579;3652;3690;3725;3818;3839;3870;3896;3932;3950;3976;4004;4036	True;True;True;True;True;True;True;True;True;True;True;True;True;True;True;True;True;True;True;True;True;True;True;True;True;True;True;True;True;True;True;True;True;True;True	150;594;675;858;965;1185;1232;1351;1369;1479;1480;1646;2123;2124;2604;2614;2742;3045;3125;3206;3304;3374;3417;3710;3783;3821;3856;3951;3972;4003;4030;4069;4088;4114;4115;4145;4146;4179	376;1809;1990;2473;2474;2475;2776;2777;3396;3397;3398;3399;3400;3625;3626;3627;4149;4150;4151;4152;4153;4154;4212;4213;4214;4630;4631;4632;4633;4634;4635;5119;5120;5121;5122;5123;5124;5125;5126;6658;6659;6660;6661;8095;8096;8097;8129;8130;8131;8488;8489;8490;8491;8492;9308;9309;9593;9594;9851;10116;10403;10404;10405;10406;10407;10515;10516;10517;10518;10519;10520;10521;10522;11301;11554;11665;116…	454;2659;2845;2846;3411;3853;3854;4616;4617;4618;4619;4620;4621;4622;4980;4981;5658;5659;5660;5661;5662;5663;5664;5665;5666;5667;5668;5669;5670;5671;5751;5752;5753;5754;5755;5756;6334;6335;6336;6337;6338;6339;6340;6925;6926;6927;6928;6929;6930;6931;6932;6933;6934;6935;6936;9048;9049;9050;11025;11026;11027;11028;11029;11061;11062;11063;11507;11508;11509;11510;11511;12529;12530;12531;12986;12987;12…	454;2659;2845;3411;3854;4621;4981;5663;5754;6337;6339;6927;9049;11028;11062;11508;12530;12988;13283;13602;13980;14092;14983;15310;15439;15526;15928;16005;16080;16155;16246;16295;16425;16524;16646	197;198;199;200;201	302;368;448;522;631	-1
Q8PMJ3	Q8PMJ3	10	10	10	tr|Q8PMJ3|Q8PMJ3_XANAC CASH domain-containing protein OS=Xanthomonas axonopodis pv. citri (strain 306) OX=190486 GN=XAC1434 PE=4 SV=1	1	10	10	10	10	10	10	37.6	37.6	37.6	38.214	348	348	2.68	3	4	12	3	0	127.42	By MS/MS	37.6	76145000	76145000	20	3807300	3807300	20				352	35;936;1061;1168;1343;1867;2296;2485;2923;3578	True;True;True;True;True;True;True;True;True;True	35;963;1089;1200;1376;1914;2361;2362;2578;2579;3031;3709	96;97;2766;2767;2768;3134;3135;3136;3137;3537;4230;4231;5872;5873;7392;7393;7394;8049;8050;9201;11299;11300	120;3842;3843;3844;3845;4268;4269;4270;4271;4870;5772;7818;7819;10141;10142;10143;10144;10967;10968;12343;14982	120;3845;4270;4870;5772;7819;10144;10967;12343;14982	202;203	95;330	-1
Q8PML2	Q8PML2	1	1	1	tr|Q8PML2|Q8PML2_XANAC Zinc metalloprotease OS=Xanthomonas axonopodis pv. citri (strain 306) OX=190486 GN=XAC1414 PE=3 SV=1	1	1	1	1	1	1	1	3.6	3.6	3.6	48.415	448	448	3			2		0	30.519	By MS/MS	3.6	2226000	2226000	22	101180	101180	2				353	3751	True	3882	11814;11815	15591;15592	15591			-1
Q8PML3	Q8PML3	38	38	38	tr|Q8PML3|Q8PML3_XANAC Outer membrane protein assembly factor BamA OS=Xanthomonas axonopodis pv. citri (strain 306) OX=190486 GN=oma PE=3 SV=1	1	38	38	38	38	38	38	49.2	49.2	49.2	87.704	788	788	3.13	4	24	32	46	0	323.31	By MS/MS	49.2	705500000	705500000	45	15678000	15678000	100				354	134;235;315;316;317;388;603;647;783;935;963;964;1187;1262;1269;1529;1556;1557;1697;1954;2103;2243;2383;2649;2663;3306;3337;3482;3529;3535;3553;3682;3753;3769;3825;3869;3881;4107	True;True;True;True;True;True;True;True;True;True;True;True;True;True;True;True;True;True;True;True;True;True;True;True;True;True;True;True;True;True;True;True;True;True;True;True;True;True	140;246;328;329;330;404;621;666;808;962;990;991;1219;1294;1301;1564;1592;1593;1738;2004;2161;2308;2468;2746;2760;3426;3457;3608;3657;3664;3665;3683;3813;3884;3902;3958;4002;4015;4252	351;352;671;672;673;674;675;898;899;900;901;902;903;904;905;906;907;908;909;1094;1095;1096;1874;1968;2314;2315;2765;2839;2840;2841;2842;2843;2844;3597;3598;3599;3962;3963;3964;3976;3977;3978;4848;4849;4850;4951;4952;4953;4954;4955;4956;4957;4958;4959;4960;5367;6266;6267;6268;6773;7217;7755;7756;8502;8538;8539;10556;10557;10558;10642;10643;10644;11028;11125;11126;11127;11142;11143;11144;11145;1114…	430;431;915;916;917;1287;1288;1289;1290;1291;1292;1293;1294;1295;1296;1297;1298;1299;1300;1493;1494;1495;1496;2731;2824;3206;3207;3208;3209;3841;3910;3911;3912;3913;4954;4955;4956;4957;5406;5407;5424;5425;5426;6583;6584;6585;6586;6694;6695;6696;6697;6698;6699;6700;6701;7192;8373;8374;8375;9179;9180;9741;10599;11519;11520;11555;11556;14145;14244;14245;14685;14686;14784;14785;14786;14802;14803;1480…	431;916;1292;1296;1300;1496;2731;2824;3209;3841;3912;3913;4957;5407;5426;6585;6696;6701;7192;8375;9179;9741;10599;11519;11556;14145;14245;14686;14785;14806;14869;15419;15597;15644;15941;16078;16119;16816	204;205	260;710	-1
Q8PMM7	Q8PMM7	2	2	2	tr|Q8PMM7|Q8PMM7_XANAC Sensor protein OS=Xanthomonas axonopodis pv. citri (strain 306) OX=190486 GN=XAC1399 PE=4 SV=1	1	2	2	2	2	2	2	9.9	9.9	9.9	25.406	233	233	1	2				0.0024938	12.492	By MS/MS	9.9	2604900	2604900	7	372130	372130	1				355	2863;3897	True;True	2970;4031	9016;12268	12131;16158	12131;16158			-1
Q8PMM9	Q8PMM9	18	18	18	tr|Q8PMM9|Q8PMM9_XANAC Alginate_exp domain-containing protein OS=Xanthomonas axonopodis pv. citri (strain 306) OX=190486 GN=XAC1397 PE=4 SV=1	1	18	18	18	18	18	18	39.5	39.5	39.5	61.501	555	555	3.22	2	9	15	24	0	290.05	By MS/MS	39.5	248420000	248420000	31	8013600	8013600	44				356	103;285;451;658;1475;1616;1889;1983;2169;2290;2291;2391;2753;2760;2767;3100;3295;3355	True;True;True;True;True;True;True;True;True;True;True;True;True;True;True;True;True;True	107;108;297;469;679;1510;1654;1937;2035;2228;2355;2356;2476;2855;2864;2871;3213;3415;3475	284;285;286;819;820;1362;1363;1997;4697;4698;5138;5139;5965;6430;6431;6432;6433;6998;6999;7000;7001;7002;7003;7384;7385;7386;7387;7774;7775;8747;8772;8773;8774;8787;8788;8789;9867;9868;9869;9870;9871;9872;10509;10684;10685;10686;10687;10688;10689;10690	359;360;361;1186;1187;1188;1189;1190;1191;2090;2091;2853;6403;6404;6405;6948;6949;7925;8691;8692;8693;8694;9480;9481;10134;10135;10136;10628;10629;11783;11807;11808;11809;11823;11824;13306;13307;13308;13309;13310;14081;14295;14296;14297;14298;14299;14300	361;1190;2090;2853;6405;6949;7925;8694;9481;10135;10136;10628;11783;11809;11823;13310;14081;14299	206;207	331;531	-1
Q8PMN1	Q8PMN1	1	1	1	tr|Q8PMN1|Q8PMN1_XANAC Uncharacterized protein OS=Xanthomonas axonopodis pv. citri (strain 306) OX=190486 GN=XAC1395 PE=4 SV=1	1	1	1	1	1	1	1	6.2	6.2	6.2	24.895	224	224	1	1				0.0061983	7.1347	By MS/MS	6.2	961320	961320	10	96132	96132	1				357	2052	True	2107	6619	9006	9006			-1
Q8PMN3	Q8PMN3	15	15	15	tr|Q8PMN3|Q8PMN3_XANAC Uncharacterized protein OS=Xanthomonas axonopodis pv. citri (strain 306) OX=190486 GN=XAC1393 PE=4 SV=1	1	15	15	15	15	15	15	27.2	27.2	27.2	65.082	578	578	3.81			4	17	0	113.61	By MS/MS	27.2	83789000	83789000	29	2889300	2889300	18				358	58;119;154;424;587;744;2096;2136;2269;2748;2953;3538;3747;3807;4094	True;True;True;True;True;True;True;True;True;True;True;True;True;True;True	58;125;162;442;605;768;2153;2194;2334;2850;3061;3668;3878;3940;4239	145;331;403;1287;1288;1841;2230;6751;6878;6879;7342;8736;8737;9345;11152;11803;11804;12036;12763;12764;12765	174;408;489;2004;2698;3113;9143;9324;9325;10086;11772;11773;12570;14811;15580;15581;15886;16787;16788;16789	174;408;489;2004;2698;3113;9143;9324;10086;11772;12570;14811;15581;15886;16787	208	164	-1
Q8PMP7	Q8PMP7	1	1	1	tr|Q8PMP7|Q8PMP7_XANAC Uncharacterized protein OS=Xanthomonas axonopodis pv. citri (strain 306) OX=190486 GN=XAC1379 PE=4 SV=1	1	1	1	1	1	1	1	5.7	5.7	5.7	29.518	281	281	2.2	2	1	1	1	1	-2	By MS/MS	5.7	351810000	351810000	10	35181000	35181000	3	+			359	3036	True	3147;3148	9667;9668;9669;9670;9671	13100;13101;13102;13103	13103	209	5	-1
Q8PMQ8	Q8PMQ8	5	5	5	tr|Q8PMQ8|Q8PMQ8_XANAC Virulence protein OS=Xanthomonas axonopodis pv. citri (strain 306) OX=190486 GN=acvB PE=4 SV=1	1	5	5	5	5	5	5	15.1	15.1	15.1	48.599	457	457	3		3	3	3	0	33.158	By MS/MS	15.1	8934100	8934100	20	446710	446710	5				360	141;482;2943;3450;3911	True;True;True;True;True	149;500;3051;3575;4047	375;1412;9322;9323;9324;10938;10939;12309;12310	453;2143;12547;14577;16201	453;2143;12547;14577;16201			-1
Q8PMS0	Q8PMS0	3	3	3	tr|Q8PMS0|Q8PMS0_XANAC Uncharacterized protein OS=Xanthomonas axonopodis pv. citri (strain 306) OX=190486 GN=XAC1356 PE=4 SV=1	1	3	3	3	3	3	3	26.1	26.1	26.1	20.907	188	188	1.2	4	1			0	44.155	By MS/MS	26.1	8521900	8521900	8	1065200	1065200	5				361	169;2016;3710	True;True;True	178;2069;3841	431;432;433;6533;11713	527;528;529;8844;15488	528;8844;15488			-1
Q8PMS7	Q8PMS7	16	16	16	tr|Q8PMS7|Q8PMS7_XANAC Serine protease OS=Xanthomonas axonopodis pv. citri (strain 306) OX=190486 GN=XAC1349 PE=3 SV=1	1	16	16	16	16	16	16	28.3	28.3	28.3	98.43	959	959	3.16	4	12	13	29	0	323.31	By MS/MS	28.3	1512200000	1512200000	40	37804000	37804000	75				362	40;289;437;962;1405;1622;1630;1898;2255;3123;3196;3230;3428;3828;3833;3994	True;True;True;True;True;True;True;True;True;True;True;True;True;True;True;True	40;302;455;989;1440;1660;1668;1946;2320;3237;3313;3347;3550;3961;3966;4134	105;106;107;108;826;827;828;829;830;1309;1310;1311;1312;1313;1314;2838;4437;5156;5157;5158;5159;5160;5161;5162;5163;5192;5193;5984;5985;7240;7241;7242;9915;9916;10149;10150;10151;10285;10286;10287;10288;10289;10290;10885;10886;10887;10888;10889;12082;12083;12084;12085;12094;12505;12506;12507;12508;12509	129;130;131;132;1197;1198;1199;1200;1201;1202;1203;1204;1205;1206;1207;2024;2025;2026;2027;2028;2029;2030;2031;2032;2033;3909;6015;6974;6975;6976;6977;6978;6979;6980;6981;6982;6983;7015;7016;7017;7018;7946;9758;9759;9760;9761;13358;13639;13640;13837;13838;13839;13840;13841;13842;14521;14522;14523;14524;14525;14526;14527;15944;15945;15946;15947;15948;15949;15957;16484;16485;16486;16487;16488;16489	132;1204;2032;3909;6015;6977;7015;7946;9761;13358;13640;13838;14525;15946;15957;16487			-1
Q8PMS8	Q8PMS8	2	2	2	tr|Q8PMS8|Q8PMS8_XANAC Acetoacetyl-CoA thiolase OS=Xanthomonas axonopodis pv. citri (strain 306) OX=190486 GN=atoB PE=3 SV=1	1	2	2	2	2	2	2	9	9	9	39.853	391	391	3			2		0.0024814	12.474	By MS/MS	9	580470	580470	16	36279	36279	2				363	1780;3005	True;True	1825;3113	5590;9573	7450;12965	7450;12965			-1
Q8PMV2	Q8PMV2	8	8	8	tr|Q8PMV2|Q8PMV2_XANAC Signal peptidase I OS=Xanthomonas axonopodis pv. citri (strain 306) OX=190486 GN=lepB PE=3 SV=1	1	8	8	8	8	8	8	41.7	41.7	41.7	29.942	266	266	2		9			0	92.836	By MS/MS	41.7	51693000	51693000	19	2720700	2720700	10				364	150;1093;1105;1372;1613;2823;2903;3366	True;True;True;True;True;True;True;True	158;1122;1134;1135;1405;1651;2928;3011;3486	394;3250;3278;3279;4298;5135;8921;9157;10708	476;477;4466;4493;4494;5833;5834;6945;12032;12286;14321	476;4466;4493;5833;6945;12032;12286;14321	210	153	-1
Q8PMV4	Q8PMV4	25	25	25	tr|Q8PMV4|Q8PMV4_XANAC Periplasmic serine endoprotease DegP-like OS=Xanthomonas axonopodis pv. citri (strain 306) OX=190486 GN=mucD PE=3 SV=1	1	25	25	25	25	25	25	55.8	55.8	55.8	53.853	525	525	2.81	13	26	32	32	0	323.31	By MS/MS	55.8	806480000	806480000	27	29869000	29869000	110				365	145;215;331;416;620;974;1111;1159;1216;1297;1536;1995;2665;2817;3045;3095;3138;3186;3237;3377;3554;3691;3874;3903;4173	True;True;True;True;True;True;True;True;True;True;True;True;True;True;True;True;True;True;True;True;True;True;True;True;True	153;225;344;434;639;1001;1141;1191;1248;1329;1330;1571;2047;2762;2922;3157;3158;3208;3253;3303;3354;3498;3684;3822;4007;4037;4319	383;384;385;386;624;625;938;939;940;1241;1242;1243;1919;2908;2909;2910;3286;3287;3288;3289;3408;3668;3669;4029;4030;4031;4032;4033;4034;4871;4872;4873;4874;6495;6496;6497;8542;8543;8544;8545;8546;8547;8548;8549;8550;8912;9694;9695;9696;9697;9698;9699;9700;9701;9702;9856;9857;9970;10109;10110;10111;10112;10113;10114;10115;10307;10308;10309;10310;10723;10724;10725;10726;10727;10728;11207;11208;1120…	461;462;463;464;465;854;855;1331;1332;1882;1883;2775;4006;4007;4008;4009;4501;4502;4503;4504;4505;4634;5029;5477;5478;5479;5480;5481;6601;6602;6603;6604;6605;8797;8798;8799;8800;8801;8802;11560;11561;11562;11563;11564;11565;11566;11567;11568;11569;11570;11571;11572;11573;12022;13128;13129;13130;13131;13132;13133;13134;13135;13289;13290;13291;13292;13293;13422;13594;13595;13596;13597;13598;13599;1…	461;854;1332;1882;2775;4008;4505;4634;5029;5481;6602;8801;11564;12022;13129;13289;13422;13597;13870;14340;14872;15443;16086;16170;17125	211;212;213;214;215	115;313;376;380;507	-1
Q8PMV8	Q8PMV8	3	3	3	tr|Q8PMV8|Q8PMV8_XANAC Cobalt-zinc-cadmium resistance protein OS=Xanthomonas axonopodis pv. citri (strain 306) OX=190486 GN=czcD PE=4 SV=1	1	3	3	3	3	3	3	10.6	10.6	10.6	34.51	321	321	2		3			0	22.149	By MS/MS	10.6	1178800	1178800	10	117880	117880	3				366	512;769;1239	True;True;True	530;794;1271	1613;2289;3779	2401;3180;5211	2401;3180;5211			-1
Q8PMW5	Q8PMW5	19	19	19	tr|Q8PMW5|Q8PMW5_XANAC TonB-dependent receptor OS=Xanthomonas axonopodis pv. citri (strain 306) OX=190486 GN=btuB PE=3 SV=1	1	19	19	19	19	19	19	28.2	28.2	28.2	94.284	868	868	3.76			6	19	0	323.31	By MS/MS	28.2	80202000	80202000	37	2167600	2167600	28				367	432;681;721;793;814;894;994;995;1046;1776;1878;1912;2373;2810;3221;3222;3519;3707;3954	True;True;True;True;True;True;True;True;True;True;True;True;True;True;True;True;True;True;True	450;702;744;818;839;920;1021;1022;1074;1821;1925;1961;2458;2915;3338;3339;3647;3838;4092	1304;2085;2086;2177;2178;2340;2341;2427;2668;2962;2963;3095;3096;5584;5936;5937;6026;7733;8893;10264;10265;11110;11709;11710;12400	2017;2018;2955;3062;3063;3064;3232;3233;3354;3355;3356;3718;4075;4076;4230;7446;7898;7899;7900;7989;10570;10571;12001;13817;13818;14766;14767;15485;16302;16303	2017;2955;3063;3233;3356;3718;4075;4076;4230;7446;7900;7989;10571;12001;13817;13818;14766;15485;16302			-1
Q8PMW9	Q8PMW9	19	19	19	tr|Q8PMW9|Q8PMW9_XANAC Uncharacterized protein OS=Xanthomonas axonopodis pv. citri (strain 306) OX=190486 GN=XAC1306 PE=4 SV=1	1	19	19	19	19	19	19	28.3	28.3	28.3	70.426	642	642	3.42		5	11	20	0	142.98	By MS/MS	28.3	110910000	110910000	35	3168800	3168800	28				368	275;368;427;428;956;1274;1503;1671;1777;1788;1856;1869;2163;2181;2607;2764;2842;3105;4027	True;True;True;True;True;True;True;True;True;True;True;True;True;True;True;True;True;True;True	287;384;445;446;983;1306;1538;1711;1822;1833;1903;1916;2221;2240;2704;2868;2948;3218;4170	795;1037;1038;1294;1295;1296;1297;2818;2819;3983;4783;5289;5290;5585;5586;5587;5613;5614;5615;5851;5852;5853;5877;5878;6972;6973;7032;7033;8401;8402;8781;8782;8968;8969;9879;12618	1157;1158;1435;2009;2010;3888;3889;3890;5431;6508;7104;7447;7470;7471;7472;7801;7802;7824;7825;9452;9508;9509;9510;11403;11404;11817;12086;12087;13318;16624	1157;1435;2009;2010;3889;5431;6508;7104;7447;7472;7801;7825;9452;9510;11404;11817;12086;13318;16624			-1
Q8PMY9	Q8PMY9	2	2	2	tr|Q8PMY9|Q8PMY9_XANAC Alpha-L-arabinosidase OS=Xanthomonas axonopodis pv. citri (strain 306) OX=190486 GN=XAC1286 PE=1 SV=1	1	2	2	2	2	2	2	8	8	8	54.974	500	500	4				2	0	19.465	By MS/MS	8	1423400	1423400	24	59308	59308	3				369	433;3627	True;True	451;3758	1305;11458	2019;2020;15183	2020;15183			-1
Q8PMZ9	Q8PMZ9	16	15	15	tr|Q8PMZ9|Q8PMZ9_XANAC TonB-dependent receptor OS=Xanthomonas axonopodis pv. citri (strain 306) OX=190486 GN=fyuA PE=3 SV=1	1	16	15	15	16	15	15	24.9	23.7	23.7	83.106	764	764	3.2	2	6	14	18	0	322.53	By MS/MS	24.9	196370000	196370000	40	4909200	4909200	35				370	402;462;607;627;685;743;754;961;1328;2498;2528;3094;3247;3601;3667;3777	True;True;True;True;True;True;True;True;False;True;True;True;True;True;True;True	419;480;625;646;706;767;778;988;1361;2592;2623;3207;3364;3732;3798;3910	1208;1209;1378;1379;1892;1893;1929;1930;1931;2096;2228;2229;2253;2254;2835;2836;2837;4172;4173;4174;4175;8071;8146;9852;9853;9854;9855;10346;10347;11383;11384;11385;11386;11585;11586;11587;11588;11589;11590;11591;11883;11884;11885;11886	1851;2106;2750;2784;2785;2786;2965;3111;3112;3143;3908;5686;5687;5688;10995;11090;11091;13284;13285;13286;13287;13288;13917;13918;15102;15103;15104;15105;15348;15349;15350;15351;15352;15353;15664;15665;15666;15667	1851;2106;2750;2784;2965;3112;3143;3908;5688;10995;11090;13287;13918;15105;15348;15664			-1
Q8PN15	Q8PN15	1	1	1	tr|Q8PN15|Q8PN15_XANAC Cytochrome bo(3) ubiquinol oxidase subunit 1 OS=Xanthomonas axonopodis pv. citri (strain 306) OX=190486 GN=cyoB PE=3 SV=1	1	1	1	1	1	1	1	2.1	2.1	2.1	74.268	666	666	3.5			1	1	0	61.262	By MS/MS	2.1	18276000	18276000	13	1405900	1405900	2				371	933	True	960	2759;2760	3832;3833	3833			-1
Q8PN16	Q8PN16	3	3	3	tr|Q8PN16|Q8PN16_XANAC Ubiquinol oxidase subunit 2 OS=Xanthomonas axonopodis pv. citri (strain 306) OX=190486 GN=cyoA PE=3 SV=1	1	3	3	3	3	3	3	17	17	17	34.459	311	311	2.2		4	1		0	90.856	By MS/MS	17	28775000	28775000	14	2055300	2055300	8				372	182;383;2385	True;True;True	192;399;2470	551;1079;1080;1081;7758	788;1478;1479;1480;1481;1482;1483;10608	788;1478;10608			-1
Q8PN33	Q8PN33	5	5	5	tr|Q8PN33|Q8PN33_XANAC Uncharacterized protein OS=Xanthomonas axonopodis pv. citri (strain 306) OX=190486 GN=XAC1240 PE=4 SV=1	1	5	5	5	5	5	5	35.2	35.2	35.2	21.417	199	199	1	7				0	42.125	By MS/MS	35.2	47727000	47727000	7	6818200	6818200	10				373	95;958;1492;2423;2972	True;True;True;True;True	99;985;1527;2508;3080	262;2821;2822;4730;4731;7870;9390	335;336;337;3892;3893;6447;6448;10741;12624;12625	336;3892;6448;10741;12625	216	124	-1
Q8PN35	Q8PN35	14	14	14	tr|Q8PN35|Q8PN35_XANAC Endo/exonuclease/phosphatase domain-containing protein OS=Xanthomonas axonopodis pv. citri (strain 306) OX=190486 GN=XAC1238 PE=4 SV=1	1	14	14	14	14	14	14	43	43	43	47.569	442	442	2.76		9	18	2	0	165.51	By MS/MS	43	107150000	107150000	26	4121000	4121000	31				374	11;463;1083;1084;1535;1559;1933;2432;3249;3502;3748;4070;4085;4116	True;True;True;True;True;True;True;True;True;True;True;True;True;True	11;481;1112;1113;1570;1595;1982;2518;3366;3630;3879;4214;4229;4261	29;1380;1381;1382;3219;3220;3221;3222;3223;4870;4963;4964;4965;4966;6201;7885;7886;7887;10352;11079;11805;11806;11807;12715;12716;12743;12744;12745;12817	35;36;2107;2108;2109;2110;4431;4432;4433;4434;4435;6600;6703;6704;6705;6706;6707;8299;10762;10763;10764;13922;14737;15582;15583;15584;15585;16733;16734;16761;16859	35;2107;4433;4435;6600;6705;8299;10764;13922;14737;15584;16734;16761;16859	217	397	-1
Q8PN41	Q8PN41	3	3	3	tr|Q8PN41|Q8PN41_XANAC DNA-3-methyladenine glycosylase OS=Xanthomonas axonopodis pv. citri (strain 306) OX=190486 GN=XAC1232 PE=4 SV=1	1	3	3	3	3	3	3	13.5	13.5	13.5	23.92	215	215	2.5		2	2		0	18.979	By MS/MS	13.5	36892000	36892000	17	2170100	2170100	4				375	199;3651;3972	True;True;True	209;3782;4110	583;584;11553;12456	813;814;15309;16420	814;15309;16420			-1
Q8PN43	Q8PN43	16	16	16	tr|Q8PN43|Q8PN43_XANAC Uncharacterized protein OS=Xanthomonas axonopodis pv. citri (strain 306) OX=190486 GN=XAC1230 PE=4 SV=1	1	16	16	16	16	16	16	43.3	43.3	43.3	42.743	388	388	1.73	16	8	4	2	0	202.27	By MS/MS	43.3	155780000	155780000	24	6490700	6490700	24				376	106;1010;1461;1749;1765;1890;2341;2404;2716;3049;3642;3643;3644;3878;3984;4050	True;True;True;True;True;True;True;True;True;True;True;True;True;True;True;True	111;1037;1496;1793;1810;1938;2423;2489;2817;3162;3773;3774;3775;4012;4123;4193	289;290;291;292;293;2993;2994;4670;4671;5511;5512;5513;5514;5563;5966;5967;5968;7649;7809;8665;9713;11502;11503;11504;11505;12218;12219;12475;12671;12672	364;365;366;4110;4111;6382;6383;7358;7359;7421;7926;7927;10474;10475;10662;11692;13141;15241;15242;15243;15244;16108;16109;16436;16689;16690;16691	365;4110;6383;7358;7421;7926;10474;10662;11692;13141;15241;15242;15244;16109;16436;16689	218	31	-1
Q8PN47	Q8PN47	1	1	1	sp|Q8PN47|MINC_XANAC Probable septum site-determining protein MinC OS=Xanthomonas axonopodis pv. citri (strain 306) OX=190486 GN=minC PE=3 SV=1	1	1	1	1	1	1	1	4.8	4.8	4.8	26.52	249	249	2		1			0.0059055	6.5544	By MS/MS	4.8	311780	311780	11	28343	28343	1				377	224	True	234	646	882	882			-1
Q8PN48	Q8PN48	8	8	8	tr|Q8PN48|Q8PN48_XANAC Cell division inhibitor MinD OS=Xanthomonas axonopodis pv. citri (strain 306) OX=190486 GN=minD PE=3 SV=1	1	8	8	8	8	8	8	39.4	39.4	39.4	28.869	269	269	2.18	1	8	1	1	0	89.144	By MS/MS	39.4	26475000	26475000	15	1765000	1765000	9				378	197;443;450;613;619;966;1627;3522	True;True;True;True;True;True;True;True	207;461;468;631;638;993;1665;3650	579;580;581;1332;1360;1361;1903;1918;2850;5173;11114	811;2045;2088;2089;2759;2774;3919;6992;14772	811;2045;2089;2759;2774;3919;6992;14772			-1
Q8PN69	Q8PN69	15	15	15	tr|Q8PN69|Q8PN69_XANAC Alanyl dipeptidyl peptidase OS=Xanthomonas axonopodis pv. citri (strain 306) OX=190486 GN=XAC1204 PE=3 SV=1	1	15	15	15	15	15	15	30.3	30.3	30.3	79.365	730	730	3.37		6	12	20	0	313.48	By MS/MS	30.3	137050000	137050000	38	3606600	3606600	33				379	373;376;481;1031;1531;1543;1675;1677;2234;2256;2524;2852;2942;3011;3845	True;True;True;True;True;True;True;True;True;True;True;True;True;True;True	389;392;499;1058;1566;1579;1715;1717;2296;2321;2619;2959;3050;3120;3978	1049;1050;1051;1058;1059;1411;3063;4858;4859;4860;4897;4898;5302;5304;5305;5306;5307;5308;5309;7191;7192;7193;7194;7243;7244;8141;8142;8989;9318;9319;9320;9321;9583;9584;9585;12139;12140;12141	1449;1450;1451;1457;2142;4188;6594;6595;6625;6626;7115;7117;7118;7119;7120;9716;9717;9718;9762;9763;11084;11085;11086;12104;12542;12543;12544;12545;12546;12975;12976;12977;12978;16012;16013;16014	1450;1457;2142;4188;6594;6626;7115;7119;9716;9763;11085;12104;12544;12976;16012			-1
Q8PN70	Q8PN70	5	5	5	tr|Q8PN70|Q8PN70_XANAC Uncharacterized protein OS=Xanthomonas axonopodis pv. citri (strain 306) OX=190486 GN=XAC1203 PE=4 SV=1	1	5	5	5	5	5	5	24.1	24.1	24.1	33.268	311	311	2		6			0	45.294	By MS/MS	24.1	22832000	22832000	11	2075600	2075600	7				380	271;1526;3150;3315;3935	True;True;True;True;True	283;1561;3266;3435;4073	788;4837;10006;10579;12363;12364	1148;6574;13455;14165;16257;16258;16259	1148;6574;13455;14165;16257			-1
Q8PN73	Q8PN73	4	4	4	tr|Q8PN73|Q8PN73_XANAC Prolyl oligopeptidase family protein OS=Xanthomonas axonopodis pv. citri (strain 306) OX=190486 GN=XAC1200 PE=4 SV=1	1	4	4	4	4	4	4	8.9	8.9	8.9	71.287	652	652	3.2	1		1	3	0	27.414	By MS/MS	8.9	5602400	5602400	37	151420	151420	5				381	527;940;2877;3789	True;True;True;True	545;967;2985;3922	1665;2781;2782;9052;11916	2469;3858;3859;12175;15691	2469;3858;12175;15691			-1
Q8PNB0	Q8PNB0	9	9	9	tr|Q8PNB0|Q8PNB0_XANAC Uncharacterized protein OS=Xanthomonas axonopodis pv. citri (strain 306) OX=190486 GN=XAC1163 PE=4 SV=1	1	9	9	9	9	9	9	46.4	46.4	46.4	24.851	224	224	2.29		10	4		0	79.893	By MS/MS	46.4	31316000	31316000	11	2846900	2846900	11				382	68;1480;2250;2251;2281;2913;3713;3974;4123	True;True;True;True;True;True;True;True;True	69;1515;2315;2316;2346;3021;3844;4112;4268	203;4709;7232;7233;7234;7367;7368;9187;11719;11720;11721;11722;12460;12826	271;6413;9751;9752;10114;10115;12327;15492;15493;16423;16870	271;6413;9751;9752;10115;12327;15493;16423;16870			-1
Q8PNB4	Q8PNB4	3	3	3	tr|Q8PNB4|Q8PNB4_XANAC Aminopeptidase OS=Xanthomonas axonopodis pv. citri (strain 306) OX=190486 GN=pepN PE=3 SV=1	1	3	3	3	3	3	3	4	4	4	96.862	890	890	4				3	0	19.513	By MS/MS	4	5419200	5419200	37	146470	146470	3				383	1740;3418;3790	True;True;True	1784;3540;3923	5493;10856;11917	7343;14488;15692	7343;14488;15692			-1
Q8PNB5	Q8PNB5	2	2	2	sp|Q8PNB5|PURA_XANAC Adenylosuccinate synthetase OS=Xanthomonas axonopodis pv. citri (strain 306) OX=190486 GN=purA PE=3 SV=1	1	2	2	2	2	2	2	7	7	7	46.199	430	430	2.5		1	1		0.0025773	13.553	By MS/MS	7	217250	217250	22	9875.2	9875.2	2				384	3676;4078	True;True	3807;4222	11631;12733	15400;16752	15400;16752			-1
Q8PNC7	Q8PNC7	13	13	13	tr|Q8PNC7|Q8PNC7_XANAC TonB-dependent receptor OS=Xanthomonas axonopodis pv. citri (strain 306) OX=190486 GN=fecA PE=3 SV=1	1	13	13	13	13	13	13	21.2	21.2	21.2	101.12	934	934	3.65		1	5	14	0	146.56	By MS/MS	21.2	33446000	33446000	41	815770	815770	18				385	45;254;698;1115;1134;1724;1921;3321;3326;3398;3587;3658;3778	True;True;True;True;True;True;True;True;True;True;True;True;True	45;265;720;1145;1165;1768;1970;3441;3446;3519;3718;3789;3911	116;719;720;721;2123;2124;3303;3358;5463;5464;6099;10591;10592;10607;10770;10771;11316;11563;11564;11887	140;971;972;3010;3011;4520;4572;7316;7317;8094;14180;14194;14195;14381;14998;15325;15326;15668	140;972;3011;4520;4572;7316;8094;14180;14194;14381;14998;15325;15668			-1
Q8PND0	Q8PND0	23	23	22	tr|Q8PND0|Q8PND0_XANAC TonB-dependent receptor OS=Xanthomonas axonopodis pv. citri (strain 306) OX=190486 GN=fyuA PE=3 SV=1	1	23	23	22	23	23	22	33.6	33.6	32.5	87.339	804	804	3.14	5	10	19	29	0	323.31	By MS/MS	33.6	495120000	495120000	42	11789000	11789000	58				386	276;277;438;583;629;729;794;1124;1328;1568;1733;2182;2507;2806;2987;2995;3066;3277;3319;3718;3857;3868;3876	True;True;True;True;True;True;True;True;True;True;True;True;True;True;True;True;True;True;True;True;True;True;True	288;289;456;601;648;752;819;1154;1361;1604;1777;2241;2602;2911;3095;3103;3179;3395;3439;3849;3990;4001;4009	796;797;798;799;800;801;1315;1316;1317;1318;1319;1320;1321;1322;1827;1933;1934;1935;2192;2342;3326;4172;4173;4174;4175;5017;5018;5482;7034;7035;7036;8089;8090;8091;8092;8093;8884;8885;9522;9523;9524;9539;9540;9786;9787;10466;10585;10586;11738;11739;11740;11741;11742;12168;12169;12170;12171;12193;12194;12195;12196;12211;12212	1159;1160;1161;1162;1163;1164;2034;2035;2036;2037;2038;2678;2788;2789;2790;3074;3234;3235;4543;5686;5687;5688;6811;6812;7333;7334;9511;9512;9513;11019;11020;11021;11022;11023;11995;11996;12910;12927;13212;13213;14044;14171;14172;14173;14174;15511;15512;15513;15514;16047;16048;16049;16073;16074;16075;16076;16077;16091;16092	1162;1164;2037;2678;2789;3074;3235;4543;5688;6812;7333;9513;11021;11996;12910;12927;13213;14044;14174;15513;16049;16075;16092			-1
Q8PNE3	Q8PNE3	1	1	1	tr|Q8PNE3|Q8PNE3_XANAC 3-oxoacyl-[acyl-carrier-protein] synthase 2 OS=Xanthomonas axonopodis pv. citri (strain 306) OX=190486 GN=fabF PE=3 SV=1	1	1	1	1	1	1	1	4.1	4.1	4.1	42.88	411	411	3			1		0	20.111	By MS/MS	4.1	440600	440600	18	24478	24478	1				387	3023	True	3132	9623	13031	13031			-1
Q8PNE9	Q8PNE9	1	1	1	sp|Q8PNE9|RL32_XANAC 50S ribosomal protein L32 OS=Xanthomonas axonopodis pv. citri (strain 306) OX=190486 GN=rpmF PE=3 SV=1	1	1	1	1	1	1	1	15.6	15.6	15.6	7.1299	64	64	2.17	2	2	1	1	0.006237	7.2668	By MS/MS	15.6	19839000	19839000	4	4959800	4959800	3				388	1504	True	1539	4784;4785;4786;4787;4788;4789	6509;6510;6511	6509			-1
Q8PNF8	Q8PNF8	2	2	2	tr|Q8PNF8|Q8PNF8_XANAC Outer membrane protein Slp OS=Xanthomonas axonopodis pv. citri (strain 306) OX=190486 GN=slp PE=4 SV=1	1	2	2	2	2	2	2	16.9	16.9	16.9	18.092	166	166	2.2	2	1	1	1	0	33.461	By MS/MS	16.9	2028300	2028300	11	184390	184390	2				389	1589;3761	True;True	1625;3894	5063;11842;11843;11844;11845	6867;15622	6867;15622			-1
Q8PNH3	Q8PNH3	7	7	7	sp|Q8PNH3|KDKA_XANAC 3-deoxy-D-manno-octulosonic acid kinase OS=Xanthomonas axonopodis pv. citri (strain 306) OX=190486 GN=kdkA PE=3 SV=1	1	7	7	7	7	7	7	31.7	31.7	31.7	28.435	249	249	2.12		7	1		0	76.733	By MS/MS	31.7	9329600	9329600	11	848140	848140	7				390	460;1121;2587;2618;3058;3135;3831	True;True;True;True;True;True;True	478;1151;2684;2715;3171;3249;3964	1375;3314;8360;8425;9759;9760;9959;12088	2103;4531;11361;11431;13179;13180;13410;15952	2103;4531;11361;11431;13179;13410;15952			-1
Q8PNI0	Q8PNI0	1	1	1	sp|Q8PNI0|GLO2_XANAC Hydroxyacylglutathione hydrolase OS=Xanthomonas axonopodis pv. citri (strain 306) OX=190486 GN=gloB PE=3 SV=1	1	1	1	1	1	1	1	5.9	5.9	5.9	27.886	255	255	2.83	1	1	2	2	0.0062112	7.1768	By MS/MS	5.9	78390000	78390000	13	6030000	6030000	4				391	2304	True	2374	7521;7522;7523;7524;7525;7526	10339;10340;10341;10342;10343	10342	219;220	137;145	-1
Q8PNJ7	Q8PNJ7	13	13	13	tr|Q8PNJ7|Q8PNJ7_XANAC Uncharacterized protein OS=Xanthomonas axonopodis pv. citri (strain 306) OX=190486 GN=XAC1062 PE=4 SV=1	1	13	13	13	13	13	13	53.3	53.3	53.3	29.929	287	287	1.82	7	19	2		0	266.65	By MS/MS	53.3	658770000	658770000	16	41173000	41173000	40				392	125;126;159;475;476;827;987;1729;1814;2629;2755;3241;3273	True;True;True;True;True;True;True;True;True;True;True;True;True	131;132;167;493;494;852;1014;1773;1860;2726;2857;3358;3391	338;339;340;411;1403;1404;1405;1406;2456;2457;2458;2946;5473;5474;5475;5728;5729;5730;5731;8451;8757;8758;10325;10326;10327;10328;10329;10456	414;415;416;417;497;498;2133;2134;2135;2136;2137;3390;3391;3392;3393;4050;4051;4052;4053;4054;4055;7325;7326;7327;7328;7329;7651;7652;7653;7654;11453;11794;11795;13895;13896;13897;13898;13899;14026;14027;14028	415;417;497;2135;2136;3392;4053;7328;7653;11453;11794;13897;14026	221	247	-1
Q8PNK9	Q8PNK9	3	3	3	tr|Q8PNK9|Q8PNK9_XANAC Isocitrate dehydrogenase OS=Xanthomonas axonopodis pv. citri (strain 306) OX=190486 GN=icd PE=4 SV=1	1	3	3	3	3	3	3	13.1	13.1	13.1	35.589	335	335	2.17	1	3	2		0	29.099	By MS/MS	13.1	6117900	6117900	12	509820	509820	5				393	850;925;3981	True;True;True	875;952;4120	2514;2515;2748;2749;12470;12471	3459;3460;3819;3820;16433	3459;3819;16433			-1
Q8PNL2	Q8PNL2	5	5	5	tr|Q8PNL2|Q8PNL2_XANAC Putative beta-barrel assembly-enhancing protease OS=Xanthomonas axonopodis pv. citri (strain 306) OX=190486 GN=XAC1043 PE=3 SV=1	1	5	5	5	5	5	5	12.2	12.2	12.2	59.783	548	548	3.17		3	4	5	0	34.077	By MS/MS	12.2	7013700	7013700	29	241850	241850	7				394	1534;2114;3144;3625;3749	True;True;True;True;True	1569;2172;3259;3756;3880	4867;4868;4869;6795;6796;6797;9988;9989;11454;11808;11809;11810	6599;9201;9202;13435;13436;15179;15180;15586	6599;9201;13435;15180;15586			-1
Q8PNM0	Q8PNM0	2	2	2	tr|Q8PNM0|Q8PNM0_XANAC Peptidyl-Asp metalloendopeptidase OS=Xanthomonas axonopodis pv. citri (strain 306) OX=190486 GN=XAC1034 PE=4 SV=1	1	2	2	2	2	2	2	7.2	7.2	7.2	44.221	417	417	3			2		0	22.185	By MS/MS	7.2	1346900	1346900	19	70890	70890	3				395	3412;3852	True;True	3534;3985	10847;12159	14478;16033;16034	14478;16034			-1
Q8PNM4	Q8PNM4	2	2	2	tr|Q8PNM4|Q8PNM4_XANAC Uncharacterized protein OS=Xanthomonas axonopodis pv. citri (strain 306) OX=190486 GN=XAC1030 PE=4 SV=1	1	2	2	2	2	2	2	7.3	7.3	7.3	35.642	355	355	2.67		1	2		0	16.215	By MS/MS	7.3	3773200	3773200	13	290250	290250	3				396	19;3685	True;True	19;3816	44;11656;11657	55;15429;15430	55;15429			-1
Q8PNN1	Q8PNN1	7	7	7	tr|Q8PNN1|Q8PNN1_XANAC TonB-dependent receptor OS=Xanthomonas axonopodis pv. citri (strain 306) OX=190486 GN=fecA PE=3 SV=1	1	7	7	7	7	7	7	11.9	11.9	11.9	87.982	806	806	3.46		1	5	7	0	91.968	By MS/MS	11.9	17766000	17766000	35	507610	507610	8				397	93;344;1464;2266;2437;2635;4124	True;True;True;True;True;True;True	97;359;1499;2331;2526;2732;4269	258;259;978;979;4674;4675;4676;4677;7337;7338;7902;8469;12827	331;1373;1374;6386;6387;10082;10781;11482;16871	331;1373;6387;10082;10781;11482;16871			-1
Q8PNP2	Q8PNP2	27	27	27	tr|Q8PNP2|Q8PNP2_XANAC Outer membrane protein OS=Xanthomonas axonopodis pv. citri (strain 306) OX=190486 GN=mopB PE=4 SV=1	1	27	27	27	27	27	27	57.5	57.5	57.5	39.447	365	365	2.92	27	72	385	80	0	323.31	By MS/MS	57.5	28179000000	28179000000	18	1565500000	1565500000	1377				398	174;175;420;483;1399;1400;1441;1458;1491;2231;2257;2258;2259;2586;2802;2883;2911;2977;2978;3181;3182;3307;3598;3649;3650;4111;4112	True;True;True;True;True;True;True;True;True;True;True;True;True;True;True;True;True;True;True;True;True;True;True;True;True;True;True	183;184;438;501;1434;1435;1476;1493;1526;2293;2322;2323;2324;2683;2907;2991;3019;3085;3086;3297;3298;3427;3729;3780;3781;4256;4257	443;444;445;446;447;448;449;450;451;452;453;454;455;456;457;458;459;460;461;462;463;464;465;466;467;468;469;470;471;472;473;474;475;476;477;478;479;480;481;482;483;484;485;486;487;488;489;490;491;492;493;494;495;496;497;498;499;500;501;502;503;504;505;506;507;508;509;510;511;512;513;514;515;516;517;518;519;520;521;1254;1255;1256;1257;1258;1259;1260;1261;1262;1263;1264;1265;1266;1267;1268;1269;127…	539;540;541;542;543;544;545;546;547;548;549;550;551;552;553;554;555;556;557;558;559;560;561;562;563;564;565;566;567;568;569;570;571;572;573;574;575;576;577;578;579;580;581;582;583;584;585;586;587;588;589;590;591;592;593;594;595;596;597;598;599;600;601;602;603;604;605;606;607;608;609;610;611;612;613;614;615;616;617;618;619;620;621;622;623;624;625;626;627;628;629;630;631;632;633;634;635;636;637;638…	541;697;1903;2144;5950;5954;6223;6376;6441;9628;9768;9903;10056;11305;11891;12189;12305;12643;12865;13566;13573;14147;15098;15260;15305;16833;16846			-1
Q8PNQ2	Q8PNQ2	1	1	1	tr|Q8PNQ2|Q8PNQ2_XANAC Glu-tRNAGln amidotransferase A subunit OS=Xanthomonas axonopodis pv. citri (strain 306) OX=190486 GN=gatAX PE=4 SV=1	1	1	1	1	1	1	1	4.7	4.7	4.7	52.773	509	509	3.5			1	1	0.0044543	8.221	By MS/MS	4.7	867620	867620	23	37723	37723	2				399	3200	True	3317	10157;10158	13645;13646	13646			-1
Q8PNQ5	Q8PNQ5	5	5	5	tr|Q8PNQ5|Q8PNQ5_XANAC Colicin I receptor OS=Xanthomonas axonopodis pv. citri (strain 306) OX=190486 GN=cirA PE=4 SV=1	1	5	5	5	5	5	5	9.3	9.3	9.3	76.5	707	707	3.62			3	5	0	48.858	By MS/MS	9.3	10983000	10983000	28	392260	392260	5				400	118;572;1180;2050;3507	True;True;True;True;True	124;590;1212;2105;3635	330;1802;1803;3588;3589;6616;6617;11089	407;2650;2651;4946;9004;14745	407;2651;4946;9004;14745			-1
Q8PNQ7	Q8PNQ7	1	1	1	sp|Q8PNQ7|RL17_XANAC 50S ribosomal protein L17 OS=Xanthomonas axonopodis pv. citri (strain 306) OX=190486 GN=rplQ PE=3 SV=1	1	1	1	1	1	1	1	7.9	7.9	7.9	14.317	127	127	1	1				0.0060729	6.8532	By MS/MS	7.9	2916800	2916800	6	486130	486130	1				401	3575	True	3706	11294	14977	14977			-1
Q8PNQ8	Q8PNQ8	1	1	1	tr|Q8PNQ8|Q8PNQ8_XANAC Protein translocase subunit SecY OS=Xanthomonas axonopodis pv. citri (strain 306) OX=190486 GN=secY PE=3 SV=1	1	1	1	1	1	1	1	3.1	3.1	3.1	47.994	454	454	1	1				0.0024272	11.728	By MS/MS	3.1	9750500	9750500	10	975050	975050	1				402	323	True	336	921	1315	1315			-1
Q8PNR1	Q8PNR1	1	1	1	sp|Q8PNR1|RL18_XANAC 50S ribosomal protein L18 OS=Xanthomonas axonopodis pv. citri (strain 306) OX=190486 GN=rplR PE=3 SV=1	1	1	1	1	1	1	1	10.9	10.9	10.9	12.802	119	119	1.5	1	1			0.0047281	10.983	By MS/MS	10.9	5281600	5281600	4	1320400	1320400	1				403	3704	True	3835	11703;11704	15482	15482			-1
Q8PNR2	Q8PNR2	3	3	3	sp|Q8PNR2|RL6_XANAC 50S ribosomal protein L6 OS=Xanthomonas axonopodis pv. citri (strain 306) OX=190486 GN=rplF PE=3 SV=1	1	3	3	3	3	3	3	15.4	15.4	15.4	18.278	175	175	1	3				0	16.849	By MS/MS	15.4	4125800	4125800	8	515720	515720	2				404	1199;1449;1793	True;True;True	1231;1484;1838	3624;4643;5671	4979;6354;7598	4979;6354;7598			-1
Q8PNR3	Q8PNR3	2	2	2	sp|Q8PNR3|RS8_XANAC 30S ribosomal protein S8 OS=Xanthomonas axonopodis pv. citri (strain 306) OX=190486 GN=rpsH PE=3 SV=1	1	2	2	2	2	2	2	19.7	19.7	19.7	14.275	132	132	1	2				0.0025	12.54	By MS/MS	19.7	4343500	4343500	10	434350	434350	2				405	3736;4028	True;True	3867;4171	11778;12619	15547;16625	15547;16625			-1
Q8PNR4	Q8PNR4	1	1	1	sp|Q8PNR4|RL5_XANAC 50S ribosomal protein L5 OS=Xanthomonas axonopodis pv. citri (strain 306) OX=190486 GN=rplE PE=3 SV=1	1	1	1	1	1	1	1	4.4	4.4	4.4	20.128	180	180	2.33	1	1		1	0.0058939	6.5465	By MS/MS	4.4	3083500	3083500	12	256960	256960	2				406	2033	True	2087	6576;6577;6578	8963;8964	8963			-1
Q8PNR9	Q8PNR9	1	1	1	sp|Q8PNR9|RS3_XANAC 30S ribosomal protein S3 OS=Xanthomonas axonopodis pv. citri (strain 306) OX=190486 GN=rpsC PE=3 SV=1	1	1	1	1	1	1	1	7.8	7.8	7.8	27.466	244	244	1.5	1	1			0.0043956	8.0958	By MS/MS	7.8	1327300	1327300	13	102100	102100	1				407	1805	True	1850	5703;5704	7628	7628			-1
Q8PNS1	Q8PNS1	1	1	1	sp|Q8PNS1|RL2_XANAC 50S ribosomal protein L2 OS=Xanthomonas axonopodis pv. citri (strain 306) OX=190486 GN=rplB PE=3 SV=1	1	1	1	1	1	1	1	5.1	5.1	5.1	29.898	275	275	1.5	1	1			0.0027027	15.279	By MS/MS	5.1	3578000	3578000	14	255570	255570	1				408	135	True	141	353;354	432	432			-1
Q8PNS6	Q8PNS6	3	3	3	sp|Q8PNS6|EFG_XANAC Elongation factor G OS=Xanthomonas axonopodis pv. citri (strain 306) OX=190486 GN=fusA PE=3 SV=1	1	3	3	3	3	3	3	6.2	6.2	6.2	77.634	705	705	3.6			2	3	0	40.242	By MS/MS	6.2	2423500	2423500	37	65500	65500	4				409	43;1439;3945	True;True;True	43;1474;4083	113;114;4540;12384;12385	137;138;6128;16285;16286	137;6128;16286			-1
Q8PNS9	Q8PNS9	34	34	34	sp|Q8PNS9|RPOC_XANAC DNA-directed RNA polymerase subunit beta OS=Xanthomonas axonopodis pv. citri (strain 306) OX=190486 GN=rpoC PE=3 SV=1	1	34	34	34	34	34	34	26.9	26.9	26.9	155.13	1404	1404	2.94	11	16	10	34	0	323.31	By MS/MS	26.9	252490000	252490000	85	2970400	2970400	65				410	381;661;946;1006;1302;1545;1720;1721;1806;1826;1992;2031;2034;2056;2065;2161;2525;2701;2849;2868;3012;3148;3180;3202;3215;3260;3284;3369;3573;3645;3752;3885;3894;4067	True;True;True;True;True;True;True;True;True;True;True;True;True;True;True;True;True;True;True;True;True;True;True;True;True;True;True;True;True;True;True;True;True;True	397;682;973;1033;1335;1581;1764;1765;1851;1872;2044;2085;2088;2111;2120;2219;2620;2800;2956;2975;3121;3264;3296;3319;3332;3377;3403;3489;3490;3704;3776;3883;4019;4028;4210	1075;2001;2799;2800;2801;2802;2981;4042;4043;4901;4902;4903;5454;5455;5456;5457;5705;5755;5756;6488;6489;6490;6491;6573;6579;6630;6631;6632;6633;6649;6650;6651;6652;6966;6967;6968;6969;6970;8143;8632;8633;8634;8635;8982;8983;8984;9028;9029;9030;9031;9032;9033;9586;9587;10002;10086;10173;10255;10256;10410;10478;10712;10713;10714;11291;11506;11816;12237;12255;12256;12709	1474;2857;3874;3875;4096;5489;5490;5491;5492;6629;7308;7309;7310;7311;7629;7630;7676;7677;7678;8789;8790;8791;8792;8793;8961;8965;9015;9016;9017;9018;9039;9040;9041;9042;9043;9444;9445;9446;9447;9448;9449;9450;11087;11653;11654;11655;11656;12100;12143;12144;12145;12146;12979;12980;13453;13559;13672;13808;13984;13985;14058;14325;14326;14327;14975;15245;15593;16127;16145;16146;16726	1474;2857;3875;4096;5492;6629;7308;7310;7630;7677;8793;8961;8965;9015;9040;9448;11087;11656;12100;12146;12979;13453;13559;13672;13808;13985;14058;14325;14975;15245;15593;16127;16146;16726	222	198	-1
Q8PNT0	Q8PNT0	26	26	26	sp|Q8PNT0|RPOB_XANAC DNA-directed RNA polymerase subunit beta OS=Xanthomonas axonopodis pv. citri (strain 306) OX=190486 GN=rpoB PE=3 SV=1	1	26	26	26	26	26	26	22.7	22.7	22.7	154.2	1383	1383	3.17	6	5	1	23	0	271.6	By MS/MS	22.7	100130000	100130000	73	1371700	1371700	32				411	691;724;728;789;1393;1452;1648;1718;2004;2007;2246;2321;2474;2840;2901;3096;3097;3108;3120;3178;3212;3429;3430;3624;3765;3826	True;True;True;True;True;True;True;True;True;True;True;True;True;True;True;True;True;True;True;True;True;True;True;True;True;True	713;747;751;814;1428;1487;1687;1762;2056;2060;2311;2394;2564;2565;2946;3009;3209;3210;3221;3234;3294;3329;3551;3552;3755;3898;3959	2112;2187;2191;2328;4356;4357;4648;5239;5452;6510;6511;6515;7223;7224;7558;7999;8000;8960;9154;9858;9859;9887;9888;9889;9910;10083;10230;10231;10890;10891;10892;11453;11855;11856;12080	2996;3068;3069;3073;3221;5905;6358;7057;7306;8821;8822;8826;9744;9745;10375;10887;10888;12079;12283;13294;13295;13326;13327;13328;13348;13555;13776;14528;14529;14530;15178;15634;15635;15942	2996;3068;3073;3221;5905;6358;7057;7306;8822;8826;9744;10375;10888;12079;12283;13294;13295;13327;13348;13555;13776;14528;14530;15178;15634;15942	223	656	-1
Q8PNT4	Q8PNT4	2	2	2	sp|Q8PNT4|RL11_XANAC 50S ribosomal protein L11 OS=Xanthomonas axonopodis pv. citri (strain 306) OX=190486 GN=rplK PE=3 SV=1	1	2	2	2	2	2	2	23.9	23.9	23.9	14.84	142	142	1.5	2	2			0.0025063	12.549	By MS/MS	23.9	4575800	4575800	11	415990	415990	3				412	161;1947	True;True	169;1997	416;417;6250;6251	502;503;8361	502;8361			-1
Q8PNT9	Q8PNT9	1	1	1	sp|Q8PNT9|RL25_XANAC 50S ribosomal protein L25 OS=Xanthomonas axonopodis pv. citri (strain 306) OX=190486 GN=rplY PE=3 SV=1	1	1	1	1	1	1	1	5.2	5.2	5.2	23.35	211	211	2		1			0.0061856	6.9962	By MS/MS	5.2	435670	435670	7	62239	62239	1				413	2109	True	2167	6784	9192	9192			-1
Q8PNU3	Q8PNU3	10	10	10	tr|Q8PNU3|Q8PNU3_XANAC TPR_REGION domain-containing protein OS=Xanthomonas axonopodis pv. citri (strain 306) OX=190486 GN=XAC0946 PE=4 SV=1	1	10	10	10	10	10	10	21.2	21.2	21.2	61.884	565	565	3.42		2	7	10	0	82.864	By MS/MS	21.2	32220000	32220000	32	1006900	1006900	16				414	42;190;256;257;530;1264;1666;2442;3750;4066	True;True;True;True;True;True;True;True;True;True	42;200;267;268;548;1296;1706;2531;3881;4209	111;112;563;723;724;725;726;1668;3966;3967;5280;5281;7921;7922;11811;11812;11813;12707;12708	135;136;801;974;975;976;2472;5409;5410;7099;10802;15587;15588;15589;15590;16725	136;801;974;976;2472;5409;7099;10802;15587;16725			-1
Q8PP00	Q8PP00	9	9	9	tr|Q8PP00|Q8PP00_XANAC Glucose-fructose oxidoreductase OS=Xanthomonas axonopodis pv. citri (strain 306) OX=190486 GN=gfo PE=4 SV=1	1	9	9	9	9	9	9	27	27	27	41.618	378	378	2.83		2	10		0	90.587	By MS/MS	27	148670000	148670000	20	7433700	7433700	13				415	91;290;1459;1730;1865;2545;3583;3705;4161	True;True;True;True;True;True;True;True;True	95;303;1494;1774;1912;2642;3714;3836;4306	253;254;831;4666;4667;4668;5476;5870;8189;11305;11705;12955	326;1208;6378;6379;6380;7330;7816;11145;11146;14988;14989;15483;17053	326;1208;6379;7330;7816;11146;14989;15483;17053	224	185	-1
Q8PP20	Q8PP20	2	2	2	tr|Q8PP20|Q8PP20_XANAC Uncharacterized protein OS=Xanthomonas axonopodis pv. citri (strain 306) OX=190486 GN=XAC0868 PE=4 SV=1	1	2	2	2	2	2	2	15.6	15.6	15.6	28.092	269	269	1.5	2	2			0.00271	15.473	By MS/MS	15.6	6095200	6095200	10	609520	609520	6				416	274;2761	True;True	286;2865	793;794;8775;8776	1153;1154;1155;1156;11810;11811	1154;11811			-1
Q8PP22	Q8PP22	17	17	17	sp|Q8PP22|LPTD_XANAC LPS-assembly protein LptD OS=Xanthomonas axonopodis pv. citri (strain 306) OX=190486 GN=lptD PE=3 SV=2	1	17	17	17	17	17	17	30.6	30.6	30.6	92.242	813	813	3.45		3	12	18	0	232.53	By MS/MS	30.6	57507000	57507000	47	1223600	1223600	26				417	885;1069;1286;1772;2303;2345;2717;2733;2757;3149;3197;3816;3879;4081;4150;4167;4187	True;True;True;True;True;True;True;True;True;True;True;True;True;True;True;True;True	911;1097;1318;1817;2373;2429;2818;2835;2859;3265;3314;3949;4013;4225;4295;4312;4333	2649;2650;3189;4008;4009;4010;5577;7520;7664;7665;8666;8667;8697;8763;8764;8765;10003;10004;10005;10152;10153;12061;12062;12220;12738;12739;12918;12919;12920;12921;12963;13060;13061	3695;3696;4401;4402;5462;7435;10338;10490;11693;11694;11729;11799;11800;11801;13454;13641;15922;15923;16110;16757;17011;17012;17013;17014;17062;17063;17193	3696;4401;5462;7435;10338;10490;11694;11729;11801;13454;13641;15923;16110;16757;17011;17063;17193			-1
Q8PP23	Q8PP23	14	14	14	sp|Q8PP23|SURA_XANAC Chaperone SurA OS=Xanthomonas axonopodis pv. citri (strain 306) OX=190486 GN=surA PE=3 SV=1	1	14	14	14	14	14	14	36.3	36.3	36.3	50.113	463	463	2.72	1	8	18	2	0	323.31	By MS/MS	36.3	58646000	58646000	27	2172100	2172100	33				418	188;651;849;1332;1611;1735;1792;2756;2765;2839;3063;3104;3332;4136	True;True;True;True;True;True;True;True;True;True;True;True;True;True	198;671;874;1365;1649;1779;1837;2858;2869;2945;3176;3217;3452;4281	561;1980;1981;2512;2513;4181;4182;5130;5131;5486;5487;5488;5668;5669;5670;8759;8760;8761;8762;8783;8784;8785;8959;9768;9769;9878;10624;12879;12880	799;2834;2835;3455;3456;3457;3458;5695;5696;5697;6940;6941;7336;7337;7594;7595;7596;7597;11796;11797;11798;11818;11819;11820;11821;12078;13187;13188;13316;13317;14216;16966;16967;16968;16969	799;2835;3455;5696;6941;7336;7595;11798;11820;12078;13187;13316;14216;16968	225	254	-1
Q8PP47	Q8PP47	4	4	4	sp|Q8PP47|LGT_XANAC Phosphatidylglycerol--prolipoprotein diacylglyceryl transferase OS=Xanthomonas axonopodis pv. citri (strain 306) OX=190486 GN=lgt PE=3 SV=1	1	4	4	4	4	4	4	16.9	16.9	16.9	32.741	296	296	2		5			0	33.643	By MS/MS	16.9	17237000	17237000	11	1567000	1567000	4				419	319;1074;2002;2800	True;True;True;True	332;1102;2054;2905	911;3202;6508;8837;8838	1302;4414;8819;11875;11876	1302;4414;8819;11876			-1
Q8PP50	Q8PP50	3	3	3	tr|Q8PP50|Q8PP50_XANAC Uncharacterized protein OS=Xanthomonas axonopodis pv. citri (strain 306) OX=190486 GN=XAC0838 PE=3 SV=1	1	3	3	3	3	3	3	17.5	17.5	17.5	23.73	212	212	1	4				0	37.343	By MS/MS	17.5	21402000	21402000	14	1528700	1528700	2				420	640;2655;3543	True;True;True	659;2752;3673	1956;1957;8516;11171	2809;2810;11531;14827	2809;11531;14827			-1
Q8PP52	Q8PP52	4	4	4	tr|Q8PP52|Q8PP52_XANAC SGNH_hydro domain-containing protein OS=Xanthomonas axonopodis pv. citri (strain 306) OX=190486 GN=XAC0836 PE=4 SV=1	1	4	4	4	4	4	4	23.4	23.4	23.4	23.922	214	214	2		4			0	77.355	By MS/MS	23.4	3407200	3407200	15	227150	227150	5				421	1497;1738;2779;3441	True;True;True;True	1532;1782;2884;3565	4743;5491;8808;10923	6464;7340;11844;14563;14564	6464;7340;11844;14563			-1
Q8PP55	Q8PP55	6	6	6	tr|Q8PP55|Q8PP55_XANAC Acyl-CoA thioesterase I OS=Xanthomonas axonopodis pv. citri (strain 306) OX=190486 GN=tesA PE=4 SV=1	1	6	6	6	6	6	6	39.4	39.4	39.4	22.054	208	208	1	8				0	43.967	By MS/MS	39.4	40376000	40376000	11	3670500	3670500	19				422	2125;2318;3259;3581;3735;3743	True;True;True;True;True;True	2183;2391;3376;3712;3866;3874	6824;7554;10409;11303;11777;11789;11790;11791	9229;10372;13982;13983;14986;15545;15546;15558;15559;15560;15561;15562;15563;15564;15565;15566;15567;15568;15569;15570	9229;10372;13982;14986;15546;15563	226	179	-1
Q8PP65	Q8PP65	13	13	13	tr|Q8PP65|Q8PP65_XANAC Outer membrane hemin receptor OS=Xanthomonas axonopodis pv. citri (strain 306) OX=190486 GN=phuR PE=3 SV=1	1	13	13	13	13	13	13	22.4	22.4	22.4	86.053	782	782	3.42		3	12	16	0	230.9	By MS/MS	22.4	83276000	83276000	46	1810300	1810300	25				423	303;668;784;1319;1953;2001;2194;2274;2422;3686;3858;3939;4159	True;True;True;True;True;True;True;True;True;True;True;True;True	316;689;809;1352;2003;2053;2253;2339;2507;3817;3991;4077;4304	862;863;864;865;2010;2011;2316;4155;6263;6264;6265;6505;6506;6507;7060;7353;7354;7355;7867;7868;7869;11658;11659;12172;12173;12174;12373;12374;12951;12952;12953	1246;1247;1248;1249;2865;2866;3210;5672;8370;8371;8372;8817;8818;9529;10103;10104;10105;10739;10740;15431;15432;15433;16050;16051;16273;16274;17050	1249;2866;3210;5672;8372;8818;9529;10103;10739;15433;16051;16274;17050			-1
Q8PP69	Q8PP69	1	1	1	tr|Q8PP69|Q8PP69_XANAC Nucleoside transporter OS=Xanthomonas axonopodis pv. citri (strain 306) OX=190486 GN=yeiM PE=3 SV=1	1	1	1	1	1	1	1	4.2	4.2	4.2	45.164	432	432	3			1		0.0060976	6.9458	By MS/MS	4.2	804800	804800	14	57485	57485	1				424	3521	True	3649	11113	14771	14771			-1
Q8PP75	Q8PP75	3	3	3	sp|Q8PP75|METK_XANAC S-adenosylmethionine synthase OS=Xanthomonas axonopodis pv. citri (strain 306) OX=190486 GN=metK PE=3 SV=1	1	3	3	3	3	3	3	12.2	12.2	12.2	43.662	403	403	1.4	3	2			0	25.977	By MS/MS	12.2	3603000	3603000	20	180150	180150	3				425	1082;1632;4009	True;True;True	1111;1670;4151	3217;3218;5195;12555;12556	4430;7020;16536	4430;7020;16536			-1
Q8PP76	Q8PP76	2	2	2	tr|Q8PP76|Q8PP76_XANAC Phosphoanhydride phosphohydrolase OS=Xanthomonas axonopodis pv. citri (strain 306) OX=190486 GN=appA PE=4 SV=1	1	2	2	2	2	2	2	6.1	6.1	6.1	41.566	392	392	3.33			2	1	0.0046729	10.839	By MS/MS	6.1	7387400	7387400	16	461710	461710	2				426	2783;3382	True;True	2888;3503	8813;8814;10735	11848;14347	11848;14347			-1
Q8PP77	Q8PP77	19	19	19	tr|Q8PP77|Q8PP77_XANAC TonB-dependent receptor OS=Xanthomonas axonopodis pv. citri (strain 306) OX=190486 GN=cirA PE=3 SV=1	1	19	19	19	19	19	19	33.4	33.4	33.4	101.26	937	937	3.34	2	5	11	23	0	164.28	By MS/MS	33.4	100710000	100710000	43	2342000	2342000	36				427	62;704;745;1392;1447;2193;2211;2395;3029;3170;3452;3498;3619;3621;3737;3996;4037;4106;4176	True;True;True;True;True;True;True;True;True;True;True;True;True;True;True;True;True;True;True	62;726;769;1427;1482;2252;2271;2480;3139;3286;3577;3625;3750;3752;3868;4136;4180;4251;4322	191;2137;2138;2139;2231;4354;4355;4639;4640;7056;7057;7058;7059;7104;7785;7786;9650;9651;10060;10061;10062;10063;10942;10943;10944;10945;11074;11437;11438;11439;11441;11442;11779;12511;12512;12513;12514;12637;12638;12789;13003	257;3021;3022;3114;5903;5904;6344;6345;6346;6347;6348;6349;9528;9578;10640;13077;13078;13079;13534;13535;13536;14580;14581;14582;14583;14732;15164;15165;15167;15548;16491;16492;16493;16494;16649;16814;17129	257;3022;3114;5904;6345;9528;9578;10640;13079;13536;14580;14732;15164;15167;15548;16493;16649;16814;17129	227	185	-1
Q8PP83	Q8PP83	3	3	3	tr|Q8PP83|Q8PP83_XANAC Peptidase_S9 domain-containing protein OS=Xanthomonas axonopodis pv. citri (strain 306) OX=190486 GN=XAC0805 PE=4 SV=1	1	3	3	3	3	3	3	6.5	6.5	6.5	91.878	844	844	3.75			1	3	0	30.495	By MS/MS	6.5	2179900	2179900	41	53168	53168	3				428	868;2924;3599	True;True;True	893;3032;3730	2553;9202;9203;11381	3496;12344;15099	3496;12344;15099			-1
Q8PP90	Q8PP90	7	7	7	tr|Q8PP90|Q8PP90_XANAC Alpha-amylase OS=Xanthomonas axonopodis pv. citri (strain 306) OX=190486 GN=amy PE=3 SV=1	1	7	7	7	7	7	7	21.7	21.7	21.7	51.748	475	475	2.9		1	9		0	158.63	By MS/MS	21.7	29956000	29956000	21	1426500	1426500	14				429	449;464;1563;1706;2023;2966;2979	True;True;True;True;True;True;True	467;482;1599;1747;2077;3074;3087	1358;1359;1383;5001;5387;5388;6546;9372;9373;9491	2086;2087;2111;6796;7209;7210;7211;8859;12598;12599;12600;12601;12602;12866	2086;2111;6796;7209;8859;12602;12866			-1
Q8PP97	Q8PP97	1	1	1	tr|Q8PP97|Q8PP97_XANAC Methylenetetrahydrofolate reductase OS=Xanthomonas axonopodis pv. citri (strain 306) OX=190486 GN=metF PE=3 SV=1	1	1	1	1	1	1	1	5.1	5.1	5.1	30.306	275	275	1	1				1	-2	By MS/MS	5.1	14211000	14211000	14	1015100	1015100	1	+			430	1150	True	1181	3390	4609	4609	228	104	-1
Q8PPA0	Q8PPA0	2	2	2	sp|Q8PPA0|SECA_XANAC Protein translocase subunit SecA OS=Xanthomonas axonopodis pv. citri (strain 306) OX=190486 GN=secA PE=3 SV=1	1	2	2	2	2	2	2	3.1	3.1	3.1	102.46	912	912	4				2	0	39.643	By MS/MS	3.1	818870	818870	49	16712	16712	3				431	1657;3446	True;True	1696;3570	5258;10929	7074;14570;14571	7074;14571			-1
Q8PPA5	Q8PPA5	4	4	4	tr|Q8PPA5|Q8PPA5_XANAC Cell division protein FtsQ OS=Xanthomonas axonopodis pv. citri (strain 306) OX=190486 GN=ftsQ PE=3 SV=1	1	4	4	4	4	4	4	14	14	14	31.007	278	278	2		4			0	55.483	By MS/MS	14	34410000	34410000	17	2024100	2024100	5				432	2130;2146;3464;3775	True;True;True;True	2188;2204;3589;3908	6838;6906;10985;11880	9241;9359;9360;14634;15660	9241;9360;14634;15660			-1
Q8PPA9	Q8PPA9	1	1	1	tr|Q8PPA9|Q8PPA9_XANAC Probable peptidoglycan glycosyltransferase FtsW OS=Xanthomonas axonopodis pv. citri (strain 306) OX=190486 GN=ftsW PE=3 SV=1	1	1	1	1	1	1	1	5.7	5.7	5.7	49.322	458	458	3		1	1	1	0.0061224	6.975	By MS/MS	5.7	631920	631920	15	42128	42128	1				433	700	True	722	2128;2129;2130	3015	3015			-1
Q8PPC1	Q8PPC1	26	26	26	tr|Q8PPC1|Q8PPC1_XANAC Uncharacterized protein OS=Xanthomonas axonopodis pv. citri (strain 306) OX=190486 GN=XAC0765 PE=4 SV=1	1	26	26	26	26	26	26	64.6	64.6	64.6	59.693	576	576	2.93	11	21	31	36	0	323.31	By MS/MS	64.6	629180000	629180000	29	21696000	21696000	95				434	2;63;225;447;494;523;550;579;990;1128;1234;1344;1892;1952;2011;2044;2045;2046;2552;2657;2855;2873;3242;3402;3432;3693	True;True;True;True;True;True;True;True;True;True;True;True;True;True;True;True;True;True;True;True;True;True;True;True;True;True	2;63;235;465;512;541;568;597;1017;1158;1266;1377;1940;2002;2064;2098;2099;2100;2649;2754;2962;2981;3359;3523;3554;3824	2;3;4;5;6;7;8;192;193;194;195;196;647;648;1355;1356;1439;1440;1441;1442;1443;1444;1445;1659;1660;1739;1740;1741;1813;1814;2951;2952;2953;2954;3337;3338;3339;3340;3341;3342;3765;4232;4233;4234;4235;4236;5975;5976;6259;6260;6261;6262;6522;6523;6524;6525;6526;6527;6599;6600;6601;6602;6603;6604;6605;6606;6607;8221;8222;8223;8224;8518;8519;8520;8521;8522;8523;8524;8525;8995;9045;10330;10331;10332;1033…	2;3;4;5;6;7;8;9;258;259;260;261;262;263;264;883;884;885;2083;2178;2179;2180;2181;2182;2183;2184;2185;2463;2464;2585;2586;2662;2663;4060;4061;4062;4063;4555;4556;4557;5185;5773;5774;5775;5776;7939;8369;8831;8832;8833;8834;8835;8836;8837;8838;8988;8989;8990;8991;8992;8993;8994;8995;8996;8997;11191;11192;11193;11533;11534;11535;11536;11537;11538;11539;12110;12166;12167;13900;13901;13902;13903;13904;…	2;264;883;2083;2185;2464;2586;2663;4062;4557;5185;5776;7939;8369;8837;8989;8995;8997;11192;11535;12110;12167;13905;14387;14533;15449			-1
Q8PPC4	Q8PPC4	2	2	2	tr|Q8PPC4|Q8PPC4_XANAC D-lactate dehydrogenase OS=Xanthomonas axonopodis pv. citri (strain 306) OX=190486 GN=dld PE=4 SV=1	1	2	2	2	2	2	2	4.3	4.3	4.3	47.742	461	461	4				2	0.0023981	11.351	By MS/MS	4.3	605180	605180	20	30259	30259	2				435	556;2808	True;True	574;2913	1751;8887	2596;11998	2596;11998	229;230	427;439	-1
Q8PPD9	Q8PPD9	12	12	12	tr|Q8PPD9|Q8PPD9_XANAC Uncharacterized protein OS=Xanthomonas axonopodis pv. citri (strain 306) OX=190486 GN=XAC0747 PE=4 SV=1	1	12	12	12	12	12	12	60.4	60.4	60.4	22.408	207	207	1.35	86	17	8	2	0	323.31	By MS/MS	60.4	4685300000	4685300000	8	585660000	585660000	205				436	180;181;212;213;1169;1362;1394;3203;3303;3558;3559;3638	True;True;True;True;True;True;True;True;True;True;True;True	190;191;222;223;1201;1395;1429;3320;3423;3688;3689;3769	528;529;530;531;532;533;534;535;536;537;538;539;540;541;542;543;544;545;546;547;548;549;550;612;613;614;615;3538;4276;4277;4358;4359;4360;4361;4362;4363;4364;4365;4366;4367;4368;4369;4370;4371;4372;4373;4374;4375;4376;4377;4378;4379;4380;4381;4382;4383;10174;10175;10176;10177;10178;10179;10180;10181;10182;10183;10184;10185;10186;10187;10188;10189;10190;10191;10192;10193;10194;10195;10545;10546;10…	750;751;752;753;754;755;756;757;758;759;760;761;762;763;764;765;766;767;768;769;770;771;772;773;774;775;776;777;778;779;780;781;782;783;784;785;786;787;837;838;839;840;841;842;843;4871;5813;5814;5906;5907;5908;5909;5910;5911;5912;5913;5914;5915;5916;5917;5918;5919;5920;5921;5922;5923;5924;5925;5926;5927;5928;5929;5930;5931;5932;5933;5934;5935;5936;5937;5938;5939;5940;5941;5942;5943;13673;13674;13…	750;753;841;843;4871;5814;5932;13721;14131;14925;14942;15229			-1
Q8PPF5	Q8PPF5	1	1	1	tr|Q8PPF5|Q8PPF5_XANAC Glycos_transf_1 domain-containing protein OS=Xanthomonas axonopodis pv. citri (strain 306) OX=190486 GN=XAC0731 PE=4 SV=1	1	1	1	1	1	1	1	3.6	3.6	3.6	40.541	366	366	3			1		0.006	6.7606	By MS/MS	3.6	531700	531700	19	27984	27984	1				437	124	True	130	337	413	413			-1
Q8PPG2	Q8PPG2	5	5	5	tr|Q8PPG2|Q8PPG2_XANAC Cytochrome C4 OS=Xanthomonas axonopodis pv. citri (strain 306) OX=190486 GN=cycA PE=4 SV=1	1	5	5	5	5	5	5	22.8	22.8	22.8	25.701	246	246	2		5			0	70.402	By MS/MS	22.8	5785200	5785200	15	385680	385680	4				438	363;630;917;2041;4164	True;True;True;True;True	379;649;944;2095;4309	1029;1936;2734;6590;12959	1429;2791;3802;8978;17057	1429;2791;3802;8978;17057	231	132	-1
Q8PPG4	Q8PPG4	3	3	3	tr|Q8PPG4|Q8PPG4_XANAC Thiol:disulfide interchange protein DsbA OS=Xanthomonas axonopodis pv. citri (strain 306) OX=190486 GN=dsbA PE=3 SV=1	1	3	3	3	3	3	3	14.3	14.3	14.3	28.578	272	272	2.57		3	4		0	70.283	By MS/MS	14.3	33865000	33865000	12	2822100	2822100	6				439	123;198;1252	True;True;True	129;208;1284	335;336;582;3941;3942;3943;3944	412;812;5386;5387;5388;5389	412;812;5389			-1
Q8PPH0	Q8PPH0	24	23	23	tr|Q8PPH0|Q8PPH0_XANAC TonB-dependent receptor OS=Xanthomonas axonopodis pv. citri (strain 306) OX=190486 GN=fyuA PE=3 SV=1	1	24	23	23	24	23	23	38.8	37	37	93.038	849	849	3.42	1	6	14	29	0	286.83	By MS/MS	38.8	397710000	397710000	37	10749000	10749000	52				440	453;606;694;865;1571;1756;2185;2232;2354;2377;2459;2503;2517;2527;2650;2955;2989;3286;3301;3580;3834;3907;3968;4130	True;True;True;True;False;True;True;True;True;True;True;True;True;True;True;True;True;True;True;True;True;True;True;True	471;624;716;890;1607;1800;2244;2294;2438;2462;2549;2598;2612;2622;2747;3063;3097;3405;3421;3711;3967;4043;4106;4275	1365;1886;1887;1888;1889;1890;1891;2117;2546;2547;5022;5023;5024;5025;5026;5027;5531;5532;7040;7041;7042;7187;7188;7681;7682;7739;7740;7741;7967;7968;8082;8121;8122;8123;8124;8145;8503;8504;8505;9347;9348;9349;9527;9528;10481;10482;10537;10538;11302;12095;12096;12299;12300;12301;12450;12838	2094;2743;2744;2745;2746;2747;2748;2749;3002;3003;3004;3493;6818;6819;7372;7373;9517;9711;9712;9713;9714;10507;10508;10578;10579;10580;10581;10847;10848;10849;11008;11053;11054;11089;11521;11522;12572;12573;12574;12575;12914;12915;14062;14063;14064;14122;14123;14124;14985;15958;15959;15960;16196;16197;16413;16414;16881	2094;2749;3003;3493;6818;7372;9517;9714;10507;10580;10848;11008;11053;11089;11522;12572;12914;14063;14123;14985;15959;16197;16413;16881			-1
Q8PPI0	Q8PPI0	9	9	9	tr|Q8PPI0|Q8PPI0_XANAC TonB-dependent receptor OS=Xanthomonas axonopodis pv. citri (strain 306) OX=190486 GN=iroN PE=3 SV=1	1	9	9	9	9	9	9	14.6	14.6	14.6	99.103	902	902	3.62	1		2	10	0	215.94	By MS/MS	14.6	32661000	32661000	35	933160	933160	12				441	555;1273;2183;2988;3476;3508;3562;4003;4074	True;True;True;True;True;True;True;True;True	573;1305;2242;3096;3602;3636;3692;4144;4218	1750;3982;7037;9525;9526;11017;11018;11090;11091;11266;12536;12537;12725	2595;5430;9514;12911;12912;12913;14675;14676;14746;14747;14947;16523;16742	2595;5430;9514;12913;14675;14747;14947;16523;16742			-1
Q8PPJ3	Q8PPJ3	17	17	17	tr|Q8PPJ3|Q8PPJ3_XANAC TonB-dependent receptor OS=Xanthomonas axonopodis pv. citri (strain 306) OX=190486 GN=fecA PE=3 SV=1	1	17	17	17	17	17	17	24	24	24	97.275	885	885	3.52	1	2	5	17	0	185.12	By MS/MS	24	43514000	43514000	44	988950	988950	22				442	52;730;887;1012;1221;1289;1488;1969;2162;2694;2697;3074;3333;3379;3620;3635;3827	True;True;True;True;True;True;True;True;True;True;True;True;True;True;True;True;True	52;753;913;1039;1253;1321;1523;2019;2220;2793;2796;3187;3453;3500;3751;3766;3960	128;129;2193;2653;2654;2997;3683;4015;4016;4721;4722;6302;6303;6304;6971;8623;8628;9804;9805;9806;10625;10731;11440;11478;12081	154;3075;3700;4113;5043;5466;5467;6431;6432;6433;8420;8421;8422;9451;11645;11649;13234;13235;14217;14343;15166;15199;15943	154;3075;3700;4113;5043;5467;6433;8421;9451;11645;11649;13235;14217;14343;15166;15199;15943			-1
Q8PPJ4	Q8PPJ4	3	3	3	tr|Q8PPJ4|Q8PPJ4_XANAC Uncharacterized protein OS=Xanthomonas axonopodis pv. citri (strain 306) OX=190486 GN=XAC0692 PE=4 SV=1	1	3	3	3	3	3	3	7.9	7.9	7.9	51.824	506	506	2.71	1	2	2	2	0	36.125	By MS/MS	7.9	30532000	30532000	12	2544400	2544400	6				443	173;1384;3584	True;True;True	182;1419;3715	441;442;4327;11306;11307;11308;11309	537;538;5874;14990;14991;14992;14993	537;5874;14993			-1
Q8PPJ6	Q8PPJ6	12	12	12	tr|Q8PPJ6|Q8PPJ6_XANAC TonB-dependent receptor OS=Xanthomonas axonopodis pv. citri (strain 306) OX=190486 GN=fecA PE=3 SV=1	1	12	12	12	12	12	12	21.6	21.6	21.6	75.968	681	681	3.71		1	2	11	0	89.473	By MS/MS	21.6	244020000	244020000	38	6421700	6421700	11				444	3;120;330;405;520;1037;1425;2209;2712;3400;3629;3867	True;True;True;True;True;True;True;True;True;True;True;True	3;126;343;422;538;1064;1460;2269;2812;3521;3760;4000	9;332;936;937;1212;1654;3074;4498;7100;8649;10773;11461;11462;12192	10;409;1330;1855;2458;4201;6088;6089;9573;11673;14383;15186;16072	10;409;1330;1855;2458;4201;6089;9573;11673;14383;15186;16072			-1
Q8PPK3	Q8PPK3	3	3	3	tr|Q8PPK3|Q8PPK3_XANAC Histidine kinase OS=Xanthomonas axonopodis pv. citri (strain 306) OX=190486 GN=XAC0683 PE=4 SV=1	1	3	3	3	3	3	3	3.7	3.7	3.7	69.541	619	619	1	3				0	49.622	By MS/MS	3.7	6820600	6820600	37	184340	184340	3				445	1361;2974;3740	True;True;True	1394;3082;3871	4275;9392;11782	5812;12628;15551	5812;12628;15551			-1
Q8PPK7	Q8PPK7	1	1	1	tr|Q8PPK7|Q8PPK7_XANAC Uncharacterized protein OS=Xanthomonas axonopodis pv. citri (strain 306) OX=190486 GN=XAC0679 PE=4 SV=1	1	1	1	1	1	1	1	2.6	2.6	2.6	51.447	470	470	2		2			1	-2	By MS/MS	2.6	66721000	66721000	17	3924800	3924800	2	+			446	2596	True	2693	8373;8374	11373;11374	11374	232;233	3;6	-1
Q8PPK9	Q8PPK9	8	8	8	tr|Q8PPK9|Q8PPK9_XANAC Uncharacterized protein OS=Xanthomonas axonopodis pv. citri (strain 306) OX=190486 GN=XAC0677 PE=4 SV=1	1	8	8	8	8	8	8	25.5	25.5	25.5	27.315	271	271	2.13	8	7	5	3	0	97.652	By MS/MS	25.5	189400000	189400000	14	13529000	13529000	19				447	767;866;2104;2898;3199;3745;3846;3847	True;True;True;True;True;True;True;True	792;891;2162;3006;3316;3876;3979;3980	2285;2286;2287;2548;2549;2550;2551;6774;9147;9148;10156;11794;11795;11796;11797;12142;12143;12144;12145;12146;12147;12148;12149	3174;3175;3176;3177;3178;3494;9181;12276;13644;15572;15573;15574;15575;16015;16016;16017;16018;16019;16020;16021	3177;3494;9181;12276;13644;15572;16016;16019			-1
Q8PPL4	Q8PPL4	2	2	2	tr|Q8PPL4|Q8PPL4_XANAC Endo/exonuclease/phosphatase domain-containing protein OS=Xanthomonas axonopodis pv. citri (strain 306) OX=190486 GN=XAC0672 PE=4 SV=1	1	2	2	2	2	2	2	9.8	9.8	9.8	32.633	287	287	2		2			0.0026385	14.404	By MS/MS	9.8	3474900	3474900	18	193050	193050	2				448	165;3030	True;True	174;3140	426;9652	520;13080	520;13080			-1
Q8PPL7	Q8PPL7	17	17	17	tr|Q8PPL7|Q8PPL7_XANAC Tail-specific protease OS=Xanthomonas axonopodis pv. citri (strain 306) OX=190486 GN=prc PE=3 SV=1	1	17	17	17	17	17	17	29.4	29.4	29.4	80.066	727	727	3.52		3	9	19	0	149.86	By MS/MS	29.4	68559000	68559000	43	1594400	1594400	24				449	81;898;1177;1178;1292;1370;1533;1569;1859;1950;2122;2275;2349;2696;3288;3600;4062	True;True;True;True;True;True;True;True;True;True;True;True;True;True;True;True;True	84;924;1209;1210;1324;1403;1568;1605;1906;2000;2180;2340;2433;2795;3407;3731;4205	236;2673;3554;3555;3556;4022;4293;4294;4864;4865;4866;5019;5861;6256;6257;6816;6817;6818;7356;7357;7358;7672;7673;8627;10484;10485;10486;10487;11382;12700;12701	305;3724;4888;4889;4890;5472;5827;5828;5829;6598;6813;7809;8367;9222;10106;10107;10497;11648;14066;14067;15100;15101;16718;16719	305;3724;4889;4890;5472;5827;6598;6813;7809;8367;9222;10107;10497;11648;14067;15101;16719			-1
Q8PPM1	Q8PPM1	2	2	2	tr|Q8PPM1|Q8PPM1_XANAC Uncharacterized protein OS=Xanthomonas axonopodis pv. citri (strain 306) OX=190486 GN=XAC0665 PE=4 SV=1	1	2	2	2	2	2	2	10.5	10.5	10.5	39.133	353	353	2.2	1	2	2		0.0025445	12.967	By MS/MS	10.5	7086200	7086200	16	442880	442880	3				450	2112;3517	True;True	2170;3645	6789;6790;6791;11107;11108	9198;14763;14764	9198;14763			-1
Q8PPM2	Q8PPM2	12	12	12	tr|Q8PPM2|Q8PPM2_XANAC Serine-type D-Ala-D-Ala carboxypeptidase OS=Xanthomonas axonopodis pv. citri (strain 306) OX=190486 GN=dacC PE=3 SV=1	1	12	12	12	12	12	12	36.4	36.4	36.4	43.568	401	401	2.48	3	8	16		0	199.7	By MS/MS	36.4	205730000	205730000	18	11430000	11430000	27				451	403;662;746;799;973;1347;1634;2019;2085;2469;3345;4093	True;True;True;True;True;True;True;True;True;True;True;True	420;683;770;824;1000;1380;1672;2072;2073;2142;2559;3465;4238	1210;2002;2003;2232;2233;2234;2353;2354;2904;2905;2906;2907;4239;4240;4241;5201;5202;5203;5204;6538;6539;6540;6721;6722;7993;10664;12762	1852;1853;2858;2859;3115;3116;3117;3118;3243;3244;3245;3246;3247;3248;4003;4004;4005;5779;5780;7024;7025;8848;8849;8850;8851;9117;10879;14273;16786	1853;2859;3115;3246;4003;5780;7024;8849;9117;10879;14273;16786	234;235	270;342	-1
Q8PPM3	Q8PPM3	16	16	16	tr|Q8PPM3|Q8PPM3_XANAC Endolytic peptidoglycan transglycosylase RlpA OS=Xanthomonas axonopodis pv. citri (strain 306) OX=190486 GN=rlpA PE=3 SV=1	1	16	16	16	16	16	16	46.7	46.7	46.7	48.484	475	475	3.1	4	9	14	22	0	220.83	By MS/MS	46.7	171370000	171370000	26	6591000	6591000	37				452	429;593;695;1164;1288;1321;1322;1544;2562;3032;3033;3113;3411;3589;3639;4175	True;True;True;True;True;True;True;True;True;True;True;True;True;True;True;True	447;611;717;1196;1320;1354;1355;1580;2659;3143;3144;3226;3533;3720;3770;4321	1298;1299;1300;1301;1851;1852;1853;1854;1855;1856;2118;2119;2120;3527;3528;3529;3530;4013;4014;4159;4160;4161;4162;4899;4900;8262;8263;8264;8265;8266;9656;9657;9658;9659;9660;9661;9896;9897;10846;11319;11320;11321;11322;11323;11324;11325;11326;11499;13002	2011;2012;2013;2708;2709;2710;2711;2712;2713;2714;3005;3006;3007;4864;5464;5465;5675;5676;5677;5678;5679;6627;6628;11238;11239;11240;11241;11242;13084;13085;13086;13087;13088;13089;13335;14477;15001;15002;15235;17128	2012;2713;3005;4864;5465;5675;5679;6627;11240;13086;13089;13335;14477;15002;15235;17128	236	127	-1
Q8PPM4	Q8PPM4	5	5	5	tr|Q8PPM4|Q8PPM4_XANAC Membrane-bound lytic transglycosylase OS=Xanthomonas axonopodis pv. citri (strain 306) OX=190486 GN=mltB PE=4 SV=1	1	5	5	5	5	5	5	17.9	17.9	17.9	40.9	379	379	2.85	1	3	6	3	0	53.941	By MS/MS	17.9	30853000	30853000	12	2571100	2571100	10				453	543;1467;2654;3010;3727	True;True;True;True;True	561;1502;2751;3119;3858	1729;1730;4684;8512;8513;8514;8515;9581;9582;11757;11758;11759;11760	2575;6393;11527;11528;11529;11530;12973;12974;15528;15529	2575;6393;11530;12974;15529			-1
Q8PPP0	Q8PPP0	6	6	6	tr|Q8PPP0|Q8PPP0_XANAC Aminopeptidase N OS=Xanthomonas axonopodis pv. citri (strain 306) OX=190486 GN=pepN PE=3 SV=1	1	6	6	6	6	6	6	14.1	14.1	14.1	67.224	609	609	3.75			2	6	0	39.907	By MS/MS	14.1	11619000	11619000	40	290470	290470	4				454	1;663;839;2222;2264;3435	True;True;True;True;True;True	1;684;864;2283;2329;3558	1;2004;2483;7136;7334;7335;10911;10912	1;2860;3424;9606;10080;14549	1;2860;3424;9606;10080;14549			-1
Q8PPQ4	Q8PPQ4	4	4	4	tr|Q8PPQ4|Q8PPQ4_XANAC Protease II OS=Xanthomonas axonopodis pv. citri (strain 306) OX=190486 GN=ptrB PE=4 SV=1	1	4	4	4	4	4	4	8.1	8.1	8.1	78.197	690	690	3.71			2	5	0	38.737	By MS/MS	8.1	10330000	10330000	36	286940	286940	6				455	1463;2157;2268;3393	True;True;True;True	1498;2215;2333;3514	4673;6956;6957;6958;7340;7341;10758	6385;9433;9434;10084;10085;14370	6385;9434;10085;14370			-1
Q8PPQ7	Q8PPQ7	9	9	9	tr|Q8PPQ7|Q8PPQ7_XANAC Prolyl oligopeptidase OS=Xanthomonas axonopodis pv. citri (strain 306) OX=190486 GN=XAC0628 PE=4 SV=1	1	9	9	9	9	9	9	11.5	11.5	11.5	77.07	697	697	3.9			1	9	0	54.564	By MS/MS	11.5	22442000	22442000	34	660050	660050	8				456	480;570;588;1103;1607;2199;3567;3634;3794	True;True;True;True;True;True;True;True;True	498;588;606;1132;1644;2258;3697;3765;3927	1410;1798;1842;3275;5116;7072;11278;11279;11477;11952	2141;2646;2699;4490;6921;9548;14964;15198;15736	2141;2646;2699;4490;6921;9548;14964;15198;15736			-1
Q8PPQ9	Q8PPQ9	7	7	7	tr|Q8PPQ9|Q8PPQ9_XANAC Outer membrane lipoprotein Blc OS=Xanthomonas axonopodis pv. citri (strain 306) OX=190486 GN=XAC0626 PE=3 SV=1	1	7	7	7	7	7	7	41.1	41.1	41.1	23.657	207	207	1	10				0	55.141	By MS/MS	41.1	53909000	53909000	13	4146800	4146800	9				457	391;571;623;1241;1649;1667;2334	True;True;True;True;True;True;True	407;589;642;1273;1688;1707;2411	1104;1799;1800;1801;1924;3781;5240;5241;5282;7603	1508;2647;2648;2649;2779;5213;7058;7059;7100;10431	1508;2647;2779;5213;7059;7100;10431	237	144	-1
Q8PPR2	Q8PPR2	12	12	12	tr|Q8PPR2|Q8PPR2_XANAC Uncharacterized protein OS=Xanthomonas axonopodis pv. citri (strain 306) OX=190486 GN=XAC0623 PE=4 SV=1	1	12	12	12	12	12	12	48.5	48.5	48.5	29.143	266	266	1.88	12	39	5		0	323.31	By MS/MS	48.5	3026000000	3026000000	11	275090000	275090000	86				458	185;1096;1515;1824;1891;2020;2797;3158;3296;4017;4151;4156	True;True;True;True;True;True;True;True;True;True;True;True	195;1125;1550;1870;1939;2074;2902;3274;3416;4159;4296;4301	554;555;556;557;558;3254;3255;3256;3257;4810;4811;4812;4813;5752;5753;5969;5970;5971;5972;5973;5974;6541;6542;6543;8830;8831;8832;8833;8834;10021;10022;10023;10024;10025;10026;10027;10028;10510;10511;10512;10513;10514;12577;12578;12579;12580;12581;12922;12923;12924;12925;12926;12927;12942;12943;12944	791;792;793;794;795;4470;4471;4472;6535;6536;6537;6538;6539;6540;6541;6542;7673;7674;7928;7929;7930;7931;7932;7933;7934;7935;7936;7937;7938;8852;8853;8854;8855;8856;11867;11868;11869;11870;11871;11872;13477;13478;13479;13480;13481;13482;13483;13484;13485;13486;13487;13488;13489;13490;14082;14083;14084;14085;14086;14087;14088;14089;16561;16562;16563;16564;16565;16566;16567;16568;16569;17015;17016;…	794;4472;6538;7674;7930;8852;11871;13480;14084;16566;17021;17043			-1
Q8PPS0	Q8PPS0	17	17	17	tr|Q8PPS0|Q8PPS0_XANAC Aminopeptidase OS=Xanthomonas axonopodis pv. citri (strain 306) OX=190486 GN=XAC0615 PE=4 SV=1	1	17	17	17	17	17	17	33.5	33.5	33.5	59.278	549	549	3.83			4	19	0	212.57	By MS/MS	33.5	67219000	67219000	32	2100600	2100600	20				459	0;74;455;621;633;726;828;829;1443;1482;1944;2172;2784;2792;2971;3368;4158	True;True;True;True;True;True;True;True;True;True;True;True;True;True;True;True;True	0;75;473;640;652;749;853;854;1478;1517;1994;2231;2889;2897;3079;3488;4303	0;217;1367;1920;1921;1922;1939;2189;2459;2460;2461;4629;4713;6242;6243;7011;7012;8815;8824;9389;10711;12949;12950	0;288;2096;2776;2777;2794;3071;3394;3395;3396;6333;6419;8353;9489;11849;11850;11860;12623;14324;17049	0;288;2096;2776;2794;3071;3394;3395;6333;6419;8353;9489;11849;11860;12623;14324;17049			-1
Q8PPS3	Q8PPS3	2	2	2	tr|Q8PPS3|Q8PPS3_XANAC Endoglucanase OS=Xanthomonas axonopodis pv. citri (strain 306) OX=190486 GN=engXCA PE=3 SV=1	1	2	2	2	2	2	2	8.2	8.2	8.2	51.294	474	474	3			2		0.0047506	11.057	By MS/MS	8.2	1716000	1716000	18	95334	95334	1				460	2357;2402	True;True	2441;2487	7685;7806	10511;10659	10511;10659			-1
Q8PPS6	Q8PPS6	15	15	15	tr|Q8PPS6|Q8PPS6_XANAC Zinc protease OS=Xanthomonas axonopodis pv. citri (strain 306) OX=190486 GN=XAC0609 PE=3 SV=1	1	15	15	15	15	15	15	21.1	21.1	21.1	103.18	959	959	3.58		2	6	16	0	103.29	By MS/MS	21.1	98347000	98347000	52	1891300	1891300	17				461	255;259;440;776;1005;1163;1446;1802;1803;1934;1979;2920;3457;3860;3940	True;True;True;True;True;True;True;True;True;True;True;True;True;True;True	266;270;458;801;1032;1195;1481;1847;1848;1983;2031;3028;3582;3993;4078	722;728;729;1327;2299;2300;2980;3525;3526;4636;4637;4638;5699;5700;5701;6202;6203;6204;6424;9198;10969;10970;12176;12375	973;979;980;2041;3193;4095;4863;6341;6342;6343;7625;7626;8300;8684;12340;14612;16053;16275	973;980;2041;3193;4095;4863;6341;7625;7626;8300;8684;12340;14612;16053;16275			-1
Q8PPT1	Q8PPT1	7	7	7	sp|Q8PPT1|TREA_XANAC Periplasmic trehalase OS=Xanthomonas axonopodis pv. citri (strain 306) OX=190486 GN=treA PE=3 SV=1	1	7	7	7	7	7	7	15.3	15.3	15.3	63.26	568	568	3.58			5	7	0	95.062	By MS/MS	15.3	23179000	23179000	28	827810	827810	7				462	127;740;1081;1851;2910;3240;3381	True;True;True;True;True;True;True	133;764;1110;1898;3018;3357;3502	341;342;2222;3215;3216;5833;5834;9172;10323;10324;10733;10734	418;3104;4429;7780;12302;13893;13894;14345;14346	418;3104;4429;7780;12302;13894;14346			-1
Q8PPT7	Q8PPT7	3	3	3	tr|Q8PPT7|Q8PPT7_XANAC Cyclohexadienyl dehydratase OS=Xanthomonas axonopodis pv. citri (strain 306) OX=190486 GN=pheC PE=4 SV=1	1	3	3	3	3	3	3	14.9	14.9	14.9	30.191	268	268	2		3			0	26.888	By MS/MS	14.9	4875500	4875500	14	348250	348250	3				463	468;1909;2124	True;True;True	486;1958;2182	1388;6023;6823	2120;7986;9228	2120;7986;9228			-1
Q8PPU3	Q8PPU3	10	10	10	tr|Q8PPU3|Q8PPU3_XANAC Uncharacterized protein OS=Xanthomonas axonopodis pv. citri (strain 306) OX=190486 GN=XAC0592 PE=4 SV=1	1	10	10	10	10	10	10	31.1	31.1	31.1	39.368	363	363	2.91		1	10		0	157.04	By MS/MS	31.1	63487000	63487000	18	3527100	3527100	13				464	236;441;924;1601;2351;2766;2850;3070;3413;4118	True;True;True;True;True;True;True;True;True;True	247;459;951;1637;2435;2870;2957;3183;3535;4263	676;1328;2747;5102;5103;7677;8786;8985;9792;10848;12819	918;919;2042;2043;3818;6908;10503;11822;12101;13218;14479;16861;16862;16863	919;2043;3818;6908;10503;11822;12101;13218;14479;16862	238	287	-1
Q8PPV9	Q8PPV9	1	1	1	tr|Q8PPV9|Q8PPV9_XANAC Lipase_3 domain-containing protein OS=Xanthomonas axonopodis pv. citri (strain 306) OX=190486 GN=XAC0574 PE=4 SV=1	1	1	1	1	1	1	1	3.2	3.2	3.2	46.861	440	440	2		1			1	-2	By MS/MS	3.2	0	0	28	0	0	1	+			465	2588	True	2685	8361	11362	11362	239	254	-1
Q8PPW0	Q8PPW0	4	4	4	tr|Q8PPW0|Q8PPW0_XANAC Uncharacterized protein OS=Xanthomonas axonopodis pv. citri (strain 306) OX=190486 GN=XAC0573 PE=4 SV=1	1	4	4	4	4	4	4	15.5	15.5	15.5	25.359	232	232	2		4			0	26.676	By MS/MS	15.5	11655000	11655000	13	896540	896540	5				466	1022;1699;1722;3552	True;True;True;True	1049;1740;1766;3682	3028;5369;5458;11200	4146;4147;7194;7312;14867	4147;7194;7312;14867			-1
Q8PPX8	Q8PPX8	7	7	7	tr|Q8PPX8|Q8PPX8_XANAC YceI domain-containing protein OS=Xanthomonas axonopodis pv. citri (strain 306) OX=190486 GN=XAC0555 PE=4 SV=1	1	7	7	7	7	7	7	24.1	24.1	24.1	28.087	274	274	1.29	10	4			0	60.58	By MS/MS	24.1	40156000	40156000	13	3088900	3088900	8				467	1042;1828;2875;3009;3195;3773;3774	True;True;True;True;True;True;True	1069;1874;2983;3118;3312;3906;3907	3083;3084;5758;5759;9048;9049;9579;9580;10146;10147;10148;11877;11878;11879	4214;7680;7681;12170;12171;12972;13637;13638;15658;15659	4214;7680;12170;12972;13638;15658;15659			-1
Q8PPY9	Q8PPY9	10	10	10	tr|Q8PPY9|Q8PPY9_XANAC Uncharacterized protein OS=Xanthomonas axonopodis pv. citri (strain 306) OX=190486 GN=XAC0544 PE=3 SV=1	1	10	10	10	10	10	10	21.2	21.2	21.2	103.19	937	937	4				12	0	136.35	By MS/MS	21.2	25298000	25298000	47	538250	538250	11				468	288;404;949;1326;2203;2285;2292;2356;2670;3191	True;True;True;True;True;True;True;True;True;True	300;301;421;976;1359;2263;2350;2357;2440;2767;3308	824;825;1211;2806;4168;7081;7082;7374;7388;7684;8565;10126	1195;1196;1854;3879;5684;9554;9555;10122;10137;10510;11588;13615	1196;1854;3879;5684;9554;10122;10137;10510;11588;13615	240	599	-1
Q8PPZ1	Q8PPZ1	13	13	13	sp|Q8PPZ1|CH60_XANAC 60 kDa chaperonin OS=Xanthomonas axonopodis pv. citri (strain 306) OX=190486 GN=groL PE=3 SV=1	1	13	13	13	13	13	13	30.4	30.4	30.4	57.166	546	546	2.47	8	12	10	8	0	268.81	By MS/MS	30.4	89624000	89624000	29	3090500	3090500	29				469	47;51;264;635;823;851;1112;1442;1864;2445;2993;3425;3472	True;True;True;True;True;True;True;True;True;True;True;True;True	47;51;275;654;848;876;1142;1477;1911;2534;3101;3547;3598	119;120;121;122;127;742;1941;1942;1943;2448;2449;2516;2517;2518;2519;2520;2521;3290;3291;3292;3293;3294;4626;4627;4628;5867;5868;5869;7930;9535;9536;9537;10877;10878;10879;10880;10881;11011	144;145;146;147;153;989;2796;3382;3383;3461;3462;3463;3464;3465;3466;4506;4507;4508;4509;6331;6332;7815;10809;10810;12923;12924;12925;14514;14515;14516;14517;14669	146;153;989;2796;3382;3463;4507;6332;7815;10809;12923;14514;14669			-1
Q8PQ04	Q8PQ04	4	4	4	tr|Q8PQ04|Q8PQ04_XANAC Uncharacterized protein OS=Xanthomonas axonopodis pv. citri (strain 306) OX=190486 GN=XAC0528 PE=4 SV=1	1	4	4	4	4	4	4	18.8	18.8	18.8	32.499	309	309	2		4			0	47.921	By MS/MS	18.8	7990300	7990300	11	726390	726390	4				470	132;166;664;3991	True;True;True;True	138;175;685;4131	348;427;2005;12502	428;521;2861;16481	428;521;2861;16481			-1
Q8PQ45	Q8PQ45	1	1	1	sp|Q8PQ45|CLP_XANAC CRP-like protein Clp OS=Xanthomonas axonopodis pv. citri (strain 306) OX=190486 GN=clp PE=1 SV=1	1	1	1	1	1	1	1	3.9	3.9	3.9	25.621	230	230	1	1				0.0043573	7.9105	By MS/MS	3.9	2264400	2264400	13	174190	174190	1				471	1862	True	1909	5864	7812	7812			-1
Q8PQ56	Q8PQ56	2	2	2	tr|Q8PQ56|Q8PQ56_XANAC Membrane protein OS=Xanthomonas axonopodis pv. citri (strain 306) OX=190486 GN=XAC0473 PE=4 SV=1	1	2	2	2	2	2	2	9.1	9.1	9.1	49.937	474	474	2		2			0	47.108	By MS/MS	9.1	1899800	1899800	19	99989	99989	2				472	568;697	True;True	586;719	1793;2122	2643;3009	2643;3009			-1
Q8PQ60	Q8PQ60	2	2	2	tr|Q8PQ60|Q8PQ60_XANAC Uncharacterized protein OS=Xanthomonas axonopodis pv. citri (strain 306) OX=190486 GN=XAC0468 PE=4 SV=1	1	2	2	2	2	2	2	20.9	20.9	20.9	17.734	172	172	1	2				0.0024631	12.244	By MS/MS	20.9	3751500	3751500	9	416830	416830	2				473	1578;3436	True;True	1614;3559	5042;10913	6835;14550	6835;14550			-1
Q8PQ78	Q8PQ78	3	3	3	tr|Q8PQ78|Q8PQ78_XANAC Thioredoxin domain-containing protein OS=Xanthomonas axonopodis pv. citri (strain 306) OX=190486 GN=XAC0450 PE=4 SV=1	1	3	3	3	3	3	3	19.4	19.4	19.4	20.612	196	196	1	3				0	25.035	By MS/MS	19.4	15634000	15634000	9	1737100	1737100	4				474	230;1739;2083	True;True;True	240;1783;2140	657;5492;6719	890;7341;7342;9115	890;7342;9115	241	112	-1
Q8PQ81	Q8PQ81	5	5	5	tr|Q8PQ81|Q8PQ81_XANAC Nuclease OS=Xanthomonas axonopodis pv. citri (strain 306) OX=190486 GN=nucH PE=4 SV=1	1	5	5	5	5	5	5	8.4	8.4	8.4	115.75	1131	1131	4				5	0	46.261	By MS/MS	8.4	4446000	4446000	37	120160	120160	3				475	972;2177;3075;3760;3800	True;True;True;True;True	999;2236;3188;3893;3933	2903;7024;9807;11841;12024	4002;9501;13236;15621;15873	4002;9501;13236;15621;15873			-1
Q8PQ99	Q8PQ99	1	1	1	tr|Q8PQ99|Q8PQ99_XANAC Maltooligosyltrehalose synthase OS=Xanthomonas axonopodis pv. citri (strain 306) OX=190486 GN=glgY PE=4 SV=1	1	1	1	1	1	1	1	1	1	1	96.044	869	869	4				1	0.0043478	7.8916	By MS/MS	1	331860	331860	41	8094.2	8094.2	1				476	3582	True	3713	11304	14987	14987			-1
Q8PQA4	Q8PQA4	2	2	2	tr|Q8PQA4|Q8PQA4_XANAC GGDEF domain-containing protein OS=Xanthomonas axonopodis pv. citri (strain 306) OX=190486 GN=XAC0424 PE=4 SV=1	1	2	2	2	2	2	2	6.1	6.1	6.1	59.195	542	542	3.5			1	1	0.0046948	10.914	By MS/MS	6.1	3071200	3071200	35	87748	87748	2				477	2583;4061	True;True	2680;4204	8315;12699	11282;16717	11282;16717			-1
Q8PQA5	Q8PQA5	1	1	1	tr|Q8PQA5|Q8PQA5_XANAC Uncharacterized protein OS=Xanthomonas axonopodis pv. citri (strain 306) OX=190486 GN=XAC0423 PE=4 SV=1	1	1	1	1	1	1	1	4.5	4.5	4.5	32.824	313	313	2		1			0	21.208	By MS/MS	4.5	924340	924340	10	92434	92434	1				478	220	True	230	633	863	863			-1
Q8PQE5	Q8PQE5	2	2	2	tr|Q8PQE5|Q8PQE5_XANAC DUF218 domain-containing protein OS=Xanthomonas axonopodis pv. citri (strain 306) OX=190486 GN=XAC0380 PE=4 SV=1	1	2	2	2	2	2	2	10.4	10.4	10.4	22.724	201	201	1	2				0.002451	12.176	By MS/MS	10.4	3149500	3149500	14	224960	224960	2				479	928;1483	True;True	955;1518	2752;4714	3823;6420	3823;6420			-1
Q8PQF3	Q8PQF3	1	1	1	tr|Q8PQF3|Q8PQF3_XANAC Hydrolase OS=Xanthomonas axonopodis pv. citri (strain 306) OX=190486 GN=XAC0372 PE=4 SV=1	1	1	1	1	1	1	1	8.2	8.2	8.2	30.178	280	280	2		1			0.0059642	6.654	By MS/MS	8.2	383160	383160	12	31930	31930	1				480	3456	True	3581	10968	14611	14611			-1
Q8PQG5	Q8PQG5	9	9	9	tr|Q8PQG5|Q8PQG5_XANAC Glycerol-3-phosphate dehydrogenase OS=Xanthomonas axonopodis pv. citri (strain 306) OX=190486 GN=glpD PE=3 SV=1	1	9	9	9	9	9	9	18.8	18.8	18.8	55.917	501	501	4				9	0	70.297	By MS/MS	18.8	12297000	12297000	24	512380	512380	9				481	148;149;360;504;596;1881;2271;3340;3365	True;True;True;True;True;True;True;True;True	156;157;376;522;614;1929;2336;3460;3485	392;393;1024;1585;1860;5943;7345;10655;10707	474;475;1424;2366;2717;7905;10089;14262;14263;14320	474;475;1424;2366;2717;7905;10089;14262;14320			-1
Q8PQH9	Q8PQH9	3	3	3	tr|Q8PQH9|Q8PQH9_XANAC Degenerated cellulase OS=Xanthomonas axonopodis pv. citri (strain 306) OX=190486 GN=XAC0346 PE=3 SV=1	1	3	3	3	3	3	3	5.7	5.7	5.7	49.093	453	453	3			4		0	27.441	By MS/MS	5.7	5423200	5423200	24	225970	225970	4				482	1471;2775;2831	True;True;True	1506;2880;2936	4691;4692;8804;8945	6398;6399;11839;12056	6399;11839;12056			-1
Q8PQI5	Q8PQI5	6	6	6	tr|Q8PQI5|Q8PQI5_XANAC Uncharacterized protein OS=Xanthomonas axonopodis pv. citri (strain 306) OX=190486 GN=XAC0338 PE=4 SV=1	1	6	6	6	6	6	6	11.7	11.7	11.7	60.181	549	549	3.25			6	2	0	55.627	By MS/MS	11.7	26533000	26533000	26	1020500	1020500	6				483	1007;1087;1323;2882;3300;4105	True;True;True;True;True;True	1034;1116;1356;2990;3420;4250	2982;2983;3240;4163;9063;10535;10536;12788	4097;4458;5680;12187;14121;16813	4097;4458;5680;12187;14121;16813			-1
Q8PQI7	Q8PQI7	3	3	3	tr|Q8PQI7|Q8PQI7_XANAC 5-methyltetrahydropteroyltriglutamate-homocysteine methyltransferase OS=Xanthomonas axonopodis pv. citri (strain 306) OX=190486 GN=metE PE=4 SV=1	1	3	3	3	3	3	3	13.2	13.2	13.2	38.32	342	342	3			3		0	20.092	By MS/MS	13.2	5840600	5840600	17	343560	343560	3				484	1255;2134;3995	True;True;True	1287;2192;4135	3952;6873;12510	5396;9321;16490	5396;9321;16490			-1
Q8PQL5	Q8PQL5	1	1	1	tr|Q8PQL5|Q8PQL5_XANAC Adenosine deaminase OS=Xanthomonas axonopodis pv. citri (strain 306) OX=190486 GN=add PE=4 SV=1	1	1	1	1	1	1	1	5.4	5.4	5.4	42.874	389	389	4				2	0.0045455	8.7824	By MS/MS	5.4	618060	618060	25	24722	24722	2				485	426	True	444	1292;1293	2007;2008	2008			-1
Q8PQN2	Q8PQN2	1	1	1	tr|Q8PQN2|Q8PQN2_XANAC Oar protein OS=Xanthomonas axonopodis pv. citri (strain 306) OX=190486 GN=oar PE=3 SV=1	1	1	1	1	1	1	1	2.1	2.1	2.1	107.85	997	997	4				2	0.0046838	10.897	By MS/MS	2.1	577740	577740	44	13130	13130	2				486	4119	True	4264	12820;12821	16864;16865	16865			-1
Q8PQN4	Q8PQN4	12	12	12	tr|Q8PQN4|Q8PQN4_XANAC Uncharacterized protein OS=Xanthomonas axonopodis pv. citri (strain 306) OX=190486 GN=XAC0289 PE=4 SV=1	1	12	12	12	12	12	12	41	41	41	29.598	273	273	2	3	17	1	1	0	118.44	By MS/MS	41	621250000	621250000	14	44375000	44375000	21				487	705;747;748;1002;1516;2297;2581;2602;3741;4120;4121;4163	True;True;True;True;True;True;True;True;True;True;True;True	727;771;772;1029;1551;2363;2364;2365;2678;2699;3872;4265;4266;4308	2140;2235;2236;2976;4814;7395;7396;7397;7398;8311;8312;8313;8389;11783;11784;11785;11786;11787;12822;12823;12957;12958	3023;3119;3120;3121;4090;4091;6543;10145;10146;10147;10148;10149;11280;11389;15552;15553;15554;15555;16866;16867;17055;17056	3023;3119;3121;4090;6543;10145;11280;11389;15554;16866;16867;17055	242;243;244	163;170;266	-1
Q8PQP8	Q8PQP8	19	19	19	tr|Q8PQP8|Q8PQP8_XANAC Nuclease OS=Xanthomonas axonopodis pv. citri (strain 306) OX=190486 GN=XAC0274 PE=4 SV=1	1	19	19	19	19	19	19	45.6	45.6	45.6	64.542	609	609	3.28	2	8	14	26	0	241.43	By MS/MS	45.6	124490000	124490000	34	3661500	3661500	44				488	377;615;904;1125;1136;1686;1884;1917;2018;2187;2188;2327;3145;3154;3204;3362;3551;3681;3785	True;True;True;True;True;True;True;True;True;True;True;True;True;True;True;True;True;True;True	393;633;930;1155;1167;1726;1727;1932;1966;2071;2246;2247;2402;3260;3270;3321;3482;3681;3812;3918	1060;1061;1907;1908;1909;2686;3327;3328;3363;5329;5330;5331;5946;5947;5948;6087;6535;6536;6537;7044;7045;7046;7047;7048;7049;7579;9990;9991;9992;10013;10014;10015;10016;10196;10701;10702;10703;10704;11197;11198;11199;11641;11642;11643;11644;11645;11646;11901;11902;11903	1458;2764;2765;2766;3734;4544;4577;7144;7145;7146;7147;7908;7909;7910;7911;8077;8846;8847;9519;9520;9521;10401;13437;13438;13470;13471;13472;13736;14311;14312;14313;14314;14866;15410;15411;15412;15413;15414;15415;15416;15417;15678;15679;15680	1458;2766;3734;4544;4577;7146;7909;8077;8847;9519;9521;10401;13438;13472;13736;14313;14866;15416;15680	245	298	-1
Q8PQQ0	Q8PQQ0	5	5	5	tr|Q8PQQ0|Q8PQQ0_XANAC Uncharacterized protein OS=Xanthomonas axonopodis pv. citri (strain 306) OX=190486 GN=XAC0272 PE=4 SV=1	1	5	5	5	5	5	5	29.9	29.9	29.9	23.121	214	214	1.17	5	1			0	34.934	By MS/MS	29.9	33838000	33838000	12	2819800	2819800	6				489	1354;1507;1602;3655;3910	True;True;True;True;True	1387;1542;1638;3786;4046	4261;4793;4794;5104;11557;12308	5792;6515;6909;15313;15314;16200	5792;6515;6909;15313;16200			-1
Q8PQS3	Q8PQS3	12	12	12	tr|Q8PQS3|Q8PQS3_XANAC Peptidyl-dipeptidase OS=Xanthomonas axonopodis pv. citri (strain 306) OX=190486 GN=dcp PE=3 SV=1	1	12	12	12	12	12	12	21.8	21.8	21.8	76.955	692	692	4				12	0	123.09	By MS/MS	21.8	22299000	22299000	35	637110	637110	11				490	130;562;707;1313;1540;1603;1682;1838;2082;2254;2686;4083	True;True;True;True;True;True;True;True;True;True;True;True	136;580;729;1346;1576;1639;1722;1884;2139;2319;2784;4227	345;1763;2142;4139;4887;5105;5323;5780;6718;7239;8600;12741	421;2611;3025;5651;6616;6910;7140;7705;9114;9757;11625;16759	421;2611;3025;5651;6616;6910;7140;7705;9114;9757;11625;16759			-1
Q8PQT9	Q8PQT9	1	1	1	tr|Q8PQT9|Q8PQT9_XANAC Uncharacterized protein OS=Xanthomonas axonopodis pv. citri (strain 306) OX=190486 GN=XAC0232 PE=4 SV=1	1	1	1	1	1	1	1	9.8	9.8	9.8	10.818	102	102	1	1				0	27.446	By MS/MS	9.8	5625400	5625400	4	1406400	1406400	1				491	3802	True	3935	12026	15875	15875			-1
Q8PQU4	Q8PQU4	6	6	6	tr|Q8PQU4|Q8PQU4_XANAC Uncharacterized protein OS=Xanthomonas axonopodis pv. citri (strain 306) OX=190486 GN=XAC0227 PE=4 SV=1	1	6	6	6	6	6	6	50.4	50.4	50.4	25.294	250	250	2		7			0	118.55	By MS/MS	50.4	33315000	33315000	11	3028700	3028700	10				492	244;906;1019;2003;2276;3668	True;True;True;True;True;True	255;932;1046;2055;2341;3799	705;2689;2690;3025;6509;7359;11592	952;953;954;955;3737;3738;3739;4143;8820;10108;15354	952;3737;4143;8820;10108;15354			-1
Q8PQU8	Q8PQU8	20	20	20	tr|Q8PQU8|Q8PQU8_XANAC Uncharacterized protein OS=Xanthomonas axonopodis pv. citri (strain 306) OX=190486 GN=XAC0223 PE=4 SV=1	1	20	20	20	20	20	20	60.6	60.6	60.6	21.906	198	198	1.56	385	100	74	27	0	323.31	By MS/MS	60.6	26860000000	26860000000	8	3357500000	3357500000	1008				493	397;496;497;910;1242;1243;1790;1815;1920;1973;2097;2098;2099;2302;2359;2360;2361;2827;3453;3454	True;True;True;True;True;True;True;True;True;True;True;True;True;True;True;True;True;True;True;True	414;514;515;936;1274;1275;1835;1861;1969;2024;2154;2155;2156;2157;2371;2372;2443;2444;2445;2932;3578;3579	1121;1122;1123;1124;1125;1126;1127;1128;1129;1130;1131;1132;1133;1134;1135;1136;1137;1138;1139;1140;1141;1142;1143;1144;1145;1146;1147;1148;1149;1150;1151;1152;1153;1154;1155;1156;1157;1158;1159;1160;1161;1162;1163;1164;1165;1166;1167;1168;1169;1170;1171;1172;1173;1174;1175;1176;1177;1178;1179;1180;1181;1182;1183;1184;1185;1186;1187;1188;1189;1190;1191;1192;1193;1194;1195;1196;1197;1198;1199;1200…	1522;1523;1524;1525;1526;1527;1528;1529;1530;1531;1532;1533;1534;1535;1536;1537;1538;1539;1540;1541;1542;1543;1544;1545;1546;1547;1548;1549;1550;1551;1552;1553;1554;1555;1556;1557;1558;1559;1560;1561;1562;1563;1564;1565;1566;1567;1568;1569;1570;1571;1572;1573;1574;1575;1576;1577;1578;1579;1580;1581;1582;1583;1584;1585;1586;1587;1588;1589;1590;1591;1592;1593;1594;1595;1596;1597;1598;1599;1600;1601…	1644;2275;2351;3749;5253;5374;7487;7656;8091;8618;9150;9158;9161;10294;10522;10535;10538;12038;14595;14609	246	182	-1
Q8PQV8	Q8PQV8	12	12	12	tr|Q8PQV8|Q8PQV8_XANAC Acyl-CoA thiolase OS=Xanthomonas axonopodis pv. citri (strain 306) OX=190486 GN=yfcY PE=3 SV=1	1	12	12	12	12	12	12	37.1	37.1	37.1	45.56	431	431	2.74	1	5	16	1	0	130.65	By MS/MS	37.1	96661000	96661000	22	4393700	4393700	23				494	55;452;693;760;1521;1547;1548;1579;1858;1894;1993;2609	True;True;True;True;True;True;True;True;True;True;True;True	55;470;715;785;1556;1583;1584;1615;1905;1942;2045;2706	138;139;1364;2115;2116;2271;2272;2273;4823;4907;4908;4909;5043;5044;5045;5857;5858;5859;5860;5980;6492;6493;8404	165;2092;2093;2999;3000;3001;3160;3161;3162;3163;6550;6635;6636;6637;6836;6837;7806;7807;7808;7942;8794;8795;11406	165;2093;3001;3160;6550;6636;6637;6836;7807;7942;8795;11406			-1
Q8PQW1	Q8PQW1	1	1	1	tr|Q8PQW1|Q8PQW1_XANAC Superoxide dismutase [Cu-Zn] OS=Xanthomonas axonopodis pv. citri (strain 306) OX=190486 GN=sodC2 PE=3 SV=1	1	1	1	1	1	1	1	9.7	9.7	9.7	16.678	165	165	2.5		1	1		0.0025641	13.203	By MS/MS	9.7	3847200	3847200	7	549600	549600	2				495	1846	True	1893	5826;5827	7773;7774	7773			-1
Q8PQW2	Q8PQW2	9	9	9	tr|Q8PQW2|Q8PQW2_XANAC Superoxide dismutase [Cu-Zn] OS=Xanthomonas axonopodis pv. citri (strain 306) OX=190486 GN=yojM PE=3 SV=1	1	9	9	9	9	9	9	81.8	81.8	81.8	15.855	159	159	1.4	19	3	2	1	0	94.55	By MS/MS	81.8	1985500000	1985500000	11	180500000	180500000	23				496	59;140;1143;1845;2217;2582;3071;3882;3914	True;True;True;True;True;True;True;True;True	59;147;148;1174;1892;2277;2679;3184;4016;4050	146;371;372;373;374;3373;3374;3375;3376;3377;3378;3379;5825;7115;8314;9793;9794;9795;9796;12229;12313;12314;12315;12316;12317	175;449;450;451;452;4593;4594;4595;4596;4597;4598;7772;9589;11281;13219;13220;13221;13222;13223;16120;16204;16205;16206;16207	175;449;4595;7772;9589;11281;13223;16120;16206	247;248	86;101	-1
Q8PQW7	Q8PQW7	1	1	1	tr|Q8PQW7|Q8PQW7_XANAC Uncharacterized protein OS=Xanthomonas axonopodis pv. citri (strain 306) OX=190486 GN=XAC0202 PE=4 SV=1	1	1	1	1	1	1	1	6.3	6.3	6.3	28.496	271	271	2		1			0.0059289	6.6035	By MS/MS	6.3	209910	209910	11	19083	19083	2				497	2961	True	3069	9365	12589;12590	12590			-1
Q8PQX4	Q8PQX4	1	1	1	tr|Q8PQX4|Q8PQX4_XANAC Cardiolipin synthase OS=Xanthomonas axonopodis pv. citri (strain 306) OX=190486 GN=cls PE=4 SV=1	1	1	1	1	1	1	1	2.4	2.4	2.4	73.88	672	672	4				1	0.0060484	6.8218	By MS/MS	2.4	543820	543820	35	15538	15538	1				498	245	True	256	706	956	956			-1
Q8PQX9	Q8PQX9	7	7	7	tr|Q8PQX9|Q8PQX9_XANAC Uncharacterized protein OS=Xanthomonas axonopodis pv. citri (strain 306) OX=190486 GN=XAC0190 PE=4 SV=1	1	7	7	7	7	7	7	21.7	21.7	21.7	28.346	258	258	1	8				0	102.07	By MS/MS	21.7	111580000	111580000	15	7438600	7438600	8				499	205;332;796;797;1808;1843;2643	True;True;True;True;True;True;True	215;345;821;822;1853;1890;2740	590;941;2348;2349;5708;5709;5822;8483	820;1333;3240;3241;7633;7634;7769;11497	820;1333;3240;3241;7634;7769;11497	249	107	-1
Q8PQY0	Q8PQY0	1	1	1	tr|Q8PQY0|Q8PQY0_XANAC Indolepyruvate ferredoxin oxidoreductase chain alpha OS=Xanthomonas axonopodis pv. citri (strain 306) OX=190486 GN=iorA PE=4 SV=1	1	1	1	1	1	1	1	1.1	1.1	1.1	129.35	1189	1189	1.5	1	1			0.0042194	7.3697	By MS/MS	1.1	1010600	1010600	52	19434	19434	1				500	292	True	305	833;834	1211	1211			-1
Q8PQZ1	Q8PQZ1	7	7	7	tr|Q8PQZ1|Q8PQZ1_XANAC Uncharacterized protein OS=Xanthomonas axonopodis pv. citri (strain 306) OX=190486 GN=XAC0178 PE=4 SV=1	1	7	7	7	7	7	7	25.1	25.1	25.1	29.767	287	287	3		1	8	1	0	48.051	By MS/MS	25.1	19376000	19376000	18	1076500	1076500	10				501	66;688;1172;2051;2325;3576;3924	True;True;True;True;True;True;True	67;709;1204;2106;2400;3707;4061	201;2106;3541;6618;7577;11295;11296;11297;12338;12339	269;2987;4874;9005;10399;14978;14979;14980;16234;16235	269;2987;4874;9005;10399;14980;16235	250	256	-1
Q8PQZ2	Q8PQZ2	15	15	15	tr|Q8PQZ2|Q8PQZ2_XANAC PNPLA domain-containing protein OS=Xanthomonas axonopodis pv. citri (strain 306) OX=190486 GN=XAC0177 PE=4 SV=1	1	15	15	15	15	15	15	49	49	49	36.038	345	345	2.28	6	19	11	3	0	198.28	By MS/MS	49	319770000	319770000	20	15989000	15989000	32				502	34;372;385;425;1101;1181;1555;1966;1976;2135;2493;2569;2570;3763;4051	True;True;True;True;True;True;True;True;True;True;True;True;True;True;True	34;388;401;443;1130;1213;1591;2016;2028;2193;2587;2666;2667;3896;4194	95;1048;1086;1087;1088;1089;1090;1091;1289;1290;1291;3267;3268;3269;3590;4949;4950;6297;6298;6417;6874;6875;6876;6877;8064;8281;8282;8283;8284;8285;11847;11848;11849;12673;12674;12675;12676;12677;12678	119;1448;1487;1488;1489;1490;2005;2006;4481;4482;4947;6692;6693;8415;8416;8676;9322;9323;10984;11251;11252;11253;11254;15624;15625;15626;15627;15628;16692;16693;16694;16695;16696	119;1448;1487;2005;4481;4947;6692;8415;8676;9323;10984;11251;11254;15627;16695	251	243	-1
Q8PQZ3	Q8PQZ3	29	29	29	tr|Q8PQZ3|Q8PQZ3_XANAC Ferripyoverdine receptor OS=Xanthomonas axonopodis pv. citri (strain 306) OX=190486 GN=fpvA PE=3 SV=1	1	29	29	29	29	29	29	49.1	49.1	49.1	82.168	746	746	3.26	2	16	27	43	0	323.31	By MS/MS	49.1	1121100000	1121100000	39	28747000	28747000	97				503	333;338;489;614;652;656;886;993;1090;1113;1133;1696;1853;1937;2126;2128;2197;2335;2336;2548;2608;2637;2638;3184;3461;3569;3883;3884;3938	True;True;True;True;True;True;True;True;True;True;True;True;True;True;True;True;True;True;True;True;True;True;True;True;True;True;True;True;True	346;353;507;632;672;673;677;912;1020;1119;1143;1164;1737;1900;1986;1987;2184;2186;2256;2412;2413;2414;2415;2645;2705;2734;2735;3301;3586;3700;4017;4018;4076	942;959;1429;1430;1904;1905;1906;1982;1983;1984;1985;1986;1995;2651;2652;2960;2961;3243;3244;3245;3295;3296;3297;3298;3299;3300;3356;3357;5366;5838;5839;5840;5841;6207;6208;6209;6210;6211;6212;6825;6826;6827;6828;6831;6832;6833;6834;6835;6836;7066;7067;7604;7605;7606;7607;7608;7609;7610;7611;7612;7613;7614;7615;7616;8194;8403;8472;8473;10106;10107;10978;10979;11282;11283;11284;11285;12230;12231;1…	1334;1352;2167;2168;2169;2760;2761;2762;2763;2836;2837;2838;2839;2840;2851;3697;3698;3699;4072;4073;4074;4461;4510;4511;4512;4513;4514;4515;4516;4517;4568;4569;4570;4571;7191;7782;7783;7784;7785;7786;8303;8304;8305;8306;9230;9233;9234;9235;9236;9237;9238;9239;9538;9539;10432;10433;10434;10435;10436;10437;10438;10439;10440;10441;10442;11151;11152;11405;11484;11485;13592;14620;14621;14622;14623;146…	1334;1352;2167;2763;2837;2851;3697;4074;4461;4516;4570;7191;7784;8305;9230;9238;9539;10437;10441;11152;11405;11484;11485;13592;14622;14969;16121;16125;16268	252;253;254;255	105;204;558;576	-1
Q8PR11	Q8PR11	7	7	7	tr|Q8PR11|Q8PR11_XANAC L-fucose dehydrogenase OS=Xanthomonas axonopodis pv. citri (strain 306) OX=190486 GN=XAC0158 PE=4 SV=1	1	7	7	7	7	7	7	29.5	29.5	29.5	37.982	349	349	3			8		0	49.79	By MS/MS	29.5	18790000	18790000	18	1043900	1043900	10				504	454;810;1256;2081;3527;4026;4089	True;True;True;True;True;True;True	472;835;1288;2138;3655;4169;4233	1366;2416;3953;6717;11123;12617;12750;12751	2095;3339;3340;5397;5398;9113;14782;16623;16769;16770	2095;3339;5398;9113;14782;16623;16770			-1
Q8PR22	Q8PR22	16	16	16	tr|Q8PR22|Q8PR22_XANAC TonB-dependent receptor OS=Xanthomonas axonopodis pv. citri (strain 306) OX=190486 GN=iroN PE=3 SV=1	1	16	16	16	16	16	16	21.4	21.4	21.4	100.3	926	926	3.68	1	1	3	20	0	234.29	By MS/MS	21.4	106270000	106270000	37	2872200	2872200	23				505	318;366;601;755;1055;1272;1429;1745;2012;2390;2476;2773;2981;3308;3309;3510	True;True;True;True;True;True;True;True;True;True;True;True;True;True;True;True	331;382;619;779;1083;1304;1464;1789;2065;2475;2569;2878;3089;3428;3429;3638	910;1034;1871;2255;3117;3118;3981;4510;4511;4512;4513;4514;5505;6528;7773;8016;8800;9494;9495;10564;10565;10566;10567;10568;11093	1301;1433;2728;3144;4253;4254;5429;6099;6100;6101;6102;7351;8839;10627;10906;10907;11834;11835;12869;12870;14152;14153;14154;14749	1301;1433;2728;3144;4253;5429;6100;7351;8839;10627;10907;11835;12870;14153;14154;14749			-1
Q8PR33	Q8PR33	3	3	3	sp|Q8PR33|LLDD_XANAC L-lactate dehydrogenase OS=Xanthomonas axonopodis pv. citri (strain 306) OX=190486 GN=lldD PE=3 SV=1	1	3	3	3	3	3	3	8.2	8.2	8.2	41.83	388	388	3			3		0	18.922	By MS/MS	8.2	5592300	5592300	23	243140	243140	3				506	980;1642;2692	True;True;True	1007;1681;2791	2931;5228;8619	4032;7048;11643	4032;7048;11643			-1
Q8PR40	Q8PR40	35	35	35	tr|Q8PR40|Q8PR40_XANAC Iron transporter OS=Xanthomonas axonopodis pv. citri (strain 306) OX=190486 GN=yncD PE=3 SV=1	1	35	35	35	35	35	35	57.5	57.5	57.5	76.546	706	706	3.56	1	5	18	46	0	323.31	By MS/MS	57.5	565680000	565680000	37	15289000	15289000	69				507	82;294;295;328;329;343;591;684;751;941;942;1095;1123;1190;1426;1577;1981;1982;2084;2086;2111;2496;2593;2721;2746;2789;2811;2845;2959;3209;3359;3819;3967;3969;4179	True;True;True;True;True;True;True;True;True;True;True;True;True;True;True;True;True;True;True;True;True;True;True;True;True;True;True;True;True;True;True;True;True;True;True	85;307;308;341;342;358;609;705;775;968;969;1124;1153;1222;1461;1613;2033;2034;2141;2143;2169;2590;2690;2823;2848;2894;2916;2951;3067;3326;3479;3952;4105;4107;4325	237;839;840;928;929;930;931;932;933;934;935;976;977;1847;1848;1849;2092;2093;2094;2095;2247;2248;2249;2783;2784;2785;2786;2787;3252;3253;3321;3322;3323;3324;3325;3603;3604;3605;4499;5040;5041;6426;6427;6428;6429;6720;6723;6786;6787;6788;8068;8069;8369;8674;8734;8821;8894;8972;9362;9363;10220;10221;10222;10223;10696;10697;12068;12449;12451;13018	306;307;1217;1218;1323;1324;1325;1326;1327;1328;1329;1372;2704;2705;2706;2962;2963;2964;3136;3137;3138;3139;3860;3861;3862;3863;4469;4539;4540;4541;4542;4961;4962;6090;6832;6833;6834;8687;8688;8689;8690;9116;9118;9194;9195;9196;9197;10990;10991;10992;11370;11701;11702;11770;11856;12002;12090;12585;12586;12587;13765;13766;13767;13768;13769;13770;14305;14306;15933;16412;16415;17142	306;1217;1218;1325;1329;1372;2705;2963;3138;3862;3863;4469;4542;4962;6090;6834;8688;8690;9116;9118;9197;10992;11370;11701;11770;11856;12002;12090;12586;13770;14305;15933;16412;16415;17142			-1
Q8PR41	Q8PR41	6	6	6	tr|Q8PR41|Q8PR41_XANAC Aminotransferase OS=Xanthomonas axonopodis pv. citri (strain 306) OX=190486 GN=tyrB PE=3 SV=1	1	6	6	6	6	6	6	22.8	22.8	22.8	43.137	400	400	2.38	2	1	5		0	45.017	By MS/MS	22.8	7614100	7614100	23	331050	331050	7				508	413;1473;1893;3001;3375;3592	True;True;True;True;True;True	431;1508;1941;3109;3496;3723	1234;4695;5977;5978;5979;9564;10721;11336	1875;6401;7940;7941;12957;14335;15021	1875;6401;7940;12957;14335;15021			-1
Q8PR44	Q8PR44	8	8	8	tr|Q8PR44|Q8PR44_XANAC TldD protein OS=Xanthomonas axonopodis pv. citri (strain 306) OX=190486 GN=tldD PE=3 SV=1	1	8	8	8	8	8	8	20.9	20.9	20.9	56.674	526	526	3.8			2	8	0	161.2	By MS/MS	20.9	12933000	12933000	34	380380	380380	9				509	17;775;1398;1987;2173;2253;2279;3439	True;True;True;True;True;True;True;True	17;800;1433;2039;2232;2318;2344;3563	37;2298;4391;6472;7013;7014;7238;7363;7364;10917	46;3192;5949;8771;9490;9756;10111;14554;14555	46;3192;5949;8771;9490;9756;10111;14555			-1
Q8PR45	Q8PR45	15	15	15	tr|Q8PR45|Q8PR45_XANAC TldD protein OS=Xanthomonas axonopodis pv. citri (strain 306) OX=190486 GN=tldD PE=3 SV=1	1	15	15	15	15	15	15	36.2	36.2	36.2	56.857	531	531	3.59		2	8	19	0	283.62	By MS/MS	36.2	75241000	75241000	32	2351300	2351300	23				510	4;782;952;1346;1848;1988;2299;2622;3268;3438;3447;3462;3804;3810;4025	True;True;True;True;True;True;True;True;True;True;True;True;True;True;True	4;807;979;1379;1895;2040;2367;2719;3386;3562;3571;3587;3937;3943;4168	10;2311;2312;2313;2811;4238;5829;5830;6473;6474;7403;8435;8436;10446;10916;10930;10931;10932;10980;10981;10982;12028;12029;12030;12031;12041;12614;12615;12616	11;3204;3205;3882;5778;7776;7777;8772;8773;10154;11441;14016;14017;14553;14572;14625;14626;15878;15879;15880;15881;15892;16620;16621;16622	11;3205;3882;5778;7777;8772;10154;11441;14017;14553;14572;14625;15880;15892;16620			-1
Q8PR46	Q8PR46	12	12	12	tr|Q8PR46|Q8PR46_XANAC TldD protein OS=Xanthomonas axonopodis pv. citri (strain 306) OX=190486 GN=tldD PE=3 SV=1	1	12	12	12	12	12	12	34.5	34.5	34.5	48.641	444	444	2.91		5	14	3	0	81.99	By MS/MS	34.5	51503000	51503000	25	2060100	2060100	20				511	48;347;559;1552;1880;1978;2343;2467;2762;3050;3694;3766	True;True;True;True;True;True;True;True;True;True;True;True	48;362;577;1588;1927;1928;2030;2426;2427;2557;2866;3163;3825;3899	123;987;1755;4913;4914;5941;5942;6423;7660;7661;7662;7990;8777;8778;9714;9715;11676;11677;11678;11857;11858;11859	148;149;1385;1386;2600;6642;6643;7903;7904;8683;10486;10487;10488;10875;11812;11813;13142;15450;15451;15636	148;1386;2600;6642;7903;8683;10488;10875;11813;13142;15450;15636	256;257	99;363	-1
Q8PR54	Q8PR54	6	6	6	tr|Q8PR54|Q8PR54_XANAC Uncharacterized protein OS=Xanthomonas axonopodis pv. citri (strain 306) OX=190486 GN=XAC0112 PE=4 SV=1	1	6	6	6	6	6	6	25.9	25.9	25.9	27.399	263	263	1.7	3	7			0	72.854	By MS/MS	25.9	14652000	14652000	15	976800	976800	11				512	33;983;1117;1257;2945;3282	True;True;True;True;True;True	33;1010;1147;1289;3053;3401	94;2936;3306;3954;3955;9326;10473;10474;10475;10476	117;118;4037;4524;5399;12551;14052;14053;14054;14055;14056	118;4037;4524;5399;12551;14056			-1
Q8PR69	Q8PR69	1	1	1	tr|Q8PR69|Q8PR69_XANAC Uncharacterized protein OS=Xanthomonas axonopodis pv. citri (strain 306) OX=190486 GN=XAC0097 PE=4 SV=1	1	1	1	1	1	1	1	6.6	6.6	6.6	23.385	212	212	1	1				0.0060606	6.8469	By MS/MS	6.6	892860	892860	11	81169	81169	1				513	3983	True	4122	12474	16435	16435			-1
Q8PR89	Q8PR89	13	13	13	tr|Q8PR89|Q8PR89_XANAC TonB-dependent receptor OS=Xanthomonas axonopodis pv. citri (strain 306) OX=190486 GN=cirA PE=3 SV=1	1	13	13	13	13	13	13	19.4	19.4	19.4	95.325	871	871	3.79			4	15	0	205.4	By MS/MS	19.4	23051000	23051000	43	536070	536070	17				514	305;306;421;996;1270;2372;2492;3007;3335;3370;3872;3989;4043	True;True;True;True;True;True;True;True;True;True;True;True;True	318;319;439;1023;1302;2457;2586;3115;3455;3491;4005;4129;4186	868;869;870;1277;2964;2965;3979;7731;7732;8063;9575;9576;10639;10715;12203;12498;12499;12652;12653	1251;1252;1992;4077;4078;4079;5427;10568;10569;10983;12967;12968;14240;14328;16082;16478;16479;16672	1251;1252;1992;4078;5427;10569;10983;12968;14240;14328;16082;16479;16672			-1
Q8PRB2	Q8PRB2	1	1	1	tr|Q8PRB2|Q8PRB2_XANAC Asparagine synthase OS=Xanthomonas axonopodis pv. citri (strain 306) OX=190486 GN=asnB PE=3 SV=1	1	1	1	1	1	1	1	1.8	1.8	1.8	67.521	613	613	2		2			1	-2	By MS/MS	1.8	1872600	1872600	32	58520	58520	2	+			515	2305	True	2375	7527;7528	10344;10345	10345	258	522	-1
Q8PRB5	Q8PRB5	1	1	1	tr|Q8PRB5|Q8PRB5_XANAC Uncharacterized protein OS=Xanthomonas axonopodis pv. citri (strain 306) OX=190486 GN=XAC0048 PE=4 SV=1	1	1	1	1	1	1	1	1.9	1.9	1.9	49.282	463	463	1	1				1	-2	By MS/MS	1.9	2681300	2681300	15	178750	178750	0	+			516	2294	True	2359	7390	10139	10139	259	1	-1
Q8PRC7	Q8PRC7	3	3	3	tr|Q8PRC7|Q8PRC7_XANAC Uncharacterized protein OS=Xanthomonas axonopodis pv. citri (strain 306) OX=190486 GN=XAC0036 PE=4 SV=1	1	3	3	3	3	3	3	23.7	23.7	23.7	11.376	114	114	2	4	2	2	1	0	53.12	By MS/MS	23.7	34556000	34556000	2	17278000	17278000	5				517	362;1132;3630	True;True;True	378;1163;3761	1026;1027;1028;3352;3353;3354;3355;11463;11464	1426;1427;1428;4566;4567;15187	1427;4566;15187			-1
Q8PRD3	Q8PRD3	12	12	12	tr|Q8PRD3|Q8PRD3_XANAC Cellulase OS=Xanthomonas axonopodis pv. citri (strain 306) OX=190486 GN=egl PE=1 SV=1	1	12	12	12	12	12	12	46.5	46.5	46.5	39.308	357	357	2.13	10	15	13	1	0	260.23	By MS/MS	46.5	59260000	59260000	19	3118900	3118900	39				518	752;756;1195;1621;1875;2121;2140;2466;2788;3190;3811;4169	True;True;True;True;True;True;True;True;True;True;True;True	776;780;1227;1659;1922;2179;2198;2556;2893;3307;3944;4314	2250;2256;2257;2258;2259;3612;3613;3614;3615;3616;3617;5151;5152;5153;5154;5155;5894;5895;5896;5897;6813;6814;6815;6896;6897;7988;7989;8820;10123;10124;10125;12042;12043;12044;12045;12046;12968;12969;12970	3140;3145;3146;3147;4967;4968;4969;4970;4971;6968;6969;6970;6971;6972;6973;7841;7842;7843;9219;9220;9221;9348;9349;10873;10874;11855;13608;13609;13610;13611;13612;13613;13614;15893;15894;15895;15896;17069;17070;17071	3140;3145;4967;6969;7842;9219;9349;10873;11855;13611;15893;17070			-1
Q8PRD4;Q8PRD5	Q8PRD4	4;1	4;1	4;1	tr|Q8PRD4|Q8PRD4_XANAC Cellulase OS=Xanthomonas axonopodis pv. citri (strain 306) OX=190486 GN=egl PE=1 SV=1	2	4	4	4	4	4	4	12.9	12.9	12.9	38.475	350	350;377	2.5	1	4	4	1	0	28.996	By MS/MS	12.9	8296800	8296800	14	592630	592630	6				519	139;2127;3784;4110	True;True;True;True	146;2185;3917;4255	369;370;6829;6830;11897;11898;11899;11900;12797;12798	448;9231;9232;15676;15677;16823	448;9231;15677;16823			-1;-1
Q8PRD9	Q8PRD9	7	7	7	tr|Q8PRD9|Q8PRD9_XANAC Peptidase_M23 domain-containing protein OS=Xanthomonas axonopodis pv. citri (strain 306) OX=190486 GN=XAC0024 PE=4 SV=1	1	7	7	7	7	7	7	18	18	18	44.337	411	411	2.08	2	7	3		0	52.737	By MS/MS	18	12353000	12353000	21	588220	588220	8				520	241;1438;3124;3125;3677;3689;3888	True;True;True;True;True;True;True	252;1473;3238;3239;3808;3820;4022	687;688;4539;9917;9918;11632;11633;11634;11663;11664;12241;12242	935;936;6127;13359;13360;15401;15402;15403;15437;16130	935;6127;13359;13360;15401;15437;16130			-1
Q8PRE0	Q8PRE0	11	11	11	tr|Q8PRE0|Q8PRE0_XANAC Carboxyl-terminal protease OS=Xanthomonas axonopodis pv. citri (strain 306) OX=190486 GN=ctp PE=3 SV=1	1	11	11	11	11	11	11	28.9	28.9	28.9	52.873	508	508	3.27		4	8	10	0	131.52	By MS/MS	28.9	75675000	75675000	25	3027000	3027000	17				521	136;156;157;209;1080;1293;1710;2057;2561;3706;4185	True;True;True;True;True;True;True;True;True;True;True	142;164;165;219;1109;1325;1751;2112;2658;3837;4331	355;356;405;406;407;408;409;603;604;605;3213;3214;4023;5402;5403;5404;6634;8261;11706;11707;11708;13054	433;491;492;493;494;495;830;831;832;4427;4428;5473;7230;9019;11237;15484;17188	433;492;495;830;4428;5473;7230;9019;11237;15484;17188			-1
Q8PRF4	Q8PRF4	5	5	5	tr|Q8PRF4|Q8PRF4_XANAC Biopolymer transport ExbB protein OS=Xanthomonas axonopodis pv. citri (strain 306) OX=190486 GN=exbB PE=3 SV=1	1	5	5	5	5	5	5	26.1	26.1	26.1	26.696	253	253	1.23	10	3			0	71.542	By MS/MS	26.1	291260000	291260000	6	48543000	48543000	17				522	102;267;960;1546;3771	True;True;True;True;True	106;278;279;987;1582;3904	282;283;745;746;747;2832;2833;2834;4904;4905;4906;11873;11874	357;358;992;993;994;3903;3904;3905;3906;3907;6630;6631;6632;6633;6634;15654;15655	357;992;3904;6632;15655	260	94	-1
Q8PRF5	Q8PRF5	2	2	2	tr|Q8PRF5|Q8PRF5_XANAC TonB protein OS=Xanthomonas axonopodis pv. citri (strain 306) OX=190486 GN=tonB PE=3 SV=1	1	2	2	2	2	2	2	15.7	15.7	15.7	23.587	223	223	1.5	2	2			0	17.781	By MS/MS	15.7	12396000	12396000	11	1127000	1127000	4				523	2473;3822	True;True	2563;3955	7997;7998;12073;12074	10885;10886;15937;15938	10886;15937			-1
Q8PRF6	Q8PRF6	16	16	16	tr|Q8PRF6|Q8PRF6_XANAC TPR_REGION domain-containing protein OS=Xanthomonas axonopodis pv. citri (strain 306) OX=190486 GN=XAC0007 PE=4 SV=1	1	16	16	16	16	16	16	40.1	40.1	40.1	43.442	397	397	2.48	6	13	23	2	0	305.16	By MS/MS	40.1	488630000	488630000	21	23268000	23268000	39				524	38;94;217;218;375;569;1340;2027;2624;2713;2714;3025;3127;3460;3739;4065	True;True;True;True;True;True;True;True;True;True;True;True;True;True;True;True	38;98;227;228;391;587;1373;2081;2721;2813;2814;3134;3241;3585;3870;4208	101;102;260;261;628;629;630;631;1055;1056;1057;1794;1795;1796;1797;4225;4226;4227;6561;6562;8439;8440;8441;8442;8650;8651;8652;8653;8654;9626;9922;9923;9924;9925;9926;9927;10974;10975;10976;10977;11781;12704;12705;12706	126;127;332;333;334;858;859;860;861;1455;1456;2644;2645;5767;5768;8877;11443;11444;11445;11674;11675;11676;11677;13033;13034;13365;13366;13367;13368;13369;14615;14616;14617;14618;14619;15550;16722;16723;16724	127;333;859;861;1456;2644;5768;8877;11445;11675;11676;13034;13367;14619;15550;16724			-1
Q8PRF7	Q8PRF7	9	9	9	tr|Q8PRF7|Q8PRF7_XANAC Peptidase_M48 domain-containing protein OS=Xanthomonas axonopodis pv. citri (strain 306) OX=190486 GN=XAC0006 PE=3 SV=1	1	9	9	9	9	9	9	45.9	45.9	45.9	28.401	268	268	2	1	13	1		0	323.31	By MS/MS	45.9	419530000	419530000	10	41953000	41953000	28				525	835;876;1689;2728;2778;2872;3463;3468;3696	True;True;True;True;True;True;True;True;True	860;901;1730;2830;2883;2980;3588;3594;3827	2477;2478;2573;5344;5345;8690;8691;8807;9044;10983;10984;11003;11004;11680;11681	3413;3414;3415;3416;3417;3418;3518;7162;7163;7164;7165;11720;11721;11842;11843;12164;12165;14627;14628;14629;14630;14631;14632;14633;14657;14658;15453;15454	3416;3518;7162;11721;11843;12164;14630;14657;15454			-1
Q8PRG1	Q8PRG1	3	3	3	tr|Q8PRG1|Q8PRG1_XANAC Beta sliding clamp OS=Xanthomonas axonopodis pv. citri (strain 306) OX=190486 GN=dnaN PE=3 SV=1	1	3	3	3	3	3	3	12.8	12.8	12.8	40.752	366	366	2.2	1	2	2		0	24.701	By MS/MS	12.8	2512100	2512100	25	100480	100480	4				526	1070;3414;3654	True;True;True	1098;3536;3785	3190;3191;10849;10850;11556	4403;14480;14481;15312	4403;14481;15312			-1
Q8PRH5	Q8PRH5	1	1	1	tr|Q8PRH5|Q8PRH5_XANAC UDP-N-acetylglucosamine kinase OS=Xanthomonas axonopodis pv. citri (strain 306) OX=190486 GN=XACb0057 PE=3 SV=1	1	1	1	1	1	1	1	4.1	4.1	4.1	45.7	395	395	4				1	1	-2	By MS/MS	4.1	3945000	3945000	24	164380	164380	1	+			527	2731	True	2833	8695	11727	11727	261;262	258;259	-1
Q8PRI8	Q8PRI8	2	2	2	tr|Q8PRI8|Q8PRI8_XANAC VirB5 protein OS=Xanthomonas axonopodis pv. citri (strain 306) OX=190486 GN=virB5 PE=4 SV=1	1	2	2	2	2	2	2	15.5	15.5	15.5	23.6	220	220	1	2				0.0025707	13.47	By MS/MS	15.5	1489000	1489000	8	186120	186120	2				528	25;675	True;True	25;696	55;2035	68;2889	68;2889			-1
Q8PRI9	Q8PRI9	1	1	1	tr|Q8PRI9|Q8PRI9_XANAC Uncharacterized protein OS=Xanthomonas axonopodis pv. citri (strain 306) OX=190486 GN=XACb0043 PE=4 SV=1	1	1	1	1	1	1	1	18.3	18.3	18.3	9.0745	82	82	1.5	1	1			0.0044643	8.2687	By MS/MS	18.3	1271300	1271300	3	423760	423760	1				529	967	True	994	2851;2852	3920	3920			-1
Q8PRJ3	Q8PRJ3	10	10	10	tr|Q8PRJ3|Q8PRJ3_XANAC VirB9 protein OS=Xanthomonas axonopodis pv. citri (strain 306) OX=190486 GN=virB9 PE=3 SV=1	1	10	10	10	10	10	10	38.1	38.1	38.1	28.512	260	260	1.79	4	15			0	119	By MS/MS	38.1	229190000	229190000	13	17630000	17630000	26				530	448;804;1091;1960;1961;2094;2813;3114;3269;3919	True;True;True;True;True;True;True;True;True;True	466;829;1120;2010;2011;2151;2918;3227;3228;3387;4055	1357;2359;2360;3246;3247;6282;6283;6284;6285;6749;8897;8898;9898;9899;10447;12323;12324;12325;12326	2084;2085;3253;3254;4462;4463;8399;8400;8401;8402;9139;9140;9141;12005;12006;13336;13337;13338;14018;14019;16213;16214;16215;16216;16217;16218	2085;3253;4463;8399;8402;9139;12005;13338;14019;16214	263	126	-1
Q8PRL3;Q8PHM6	Q8PRL3;Q8PHM6	12;12	12;12	12;12	tr|Q8PRL3|Q8PRL3_XANAC Lytic murein transglycosylase OS=Xanthomonas axonopodis pv. citri (strain 306) OX=190486 GN=mlt PE=4 SV=1;tr|Q8PHM6|Q8PHM6_XANAC Transglycosylase OS=Xanthomonas axonopodis pv. citri (strain 306) OX=190486 GN=mltB PE=4 SV=1	2	12	12	12	12	12	12	27.8	27.8	27.8	46.185	425	425;425	2.87	1	1	21		0	271.74	By MS/MS	27.8	103700000	103700000	18	5761200	5761200	28				169	60;176;537;742;1185;1317;2210;2676;2729;3060;3061;3126	True;True;True;True;True;True;True;True;True;True;True;True	60;185;555;766;1217;1350;2270;2774;2831;3173;3174;3240	147;522;1715;1716;2225;2226;2227;3594;3595;4146;4147;4148;7101;7102;7103;8576;8692;9762;9763;9764;9919;9920;9921	176;177;744;2560;2561;3108;3109;3110;4951;4952;5657;9574;9575;9576;9577;11597;11598;11722;11723;11724;13182;13183;13184;13185;13361;13362;13363;13364	177;744;2560;3108;4951;5657;9576;11597;11722;13182;13184;13364			-1;-1
Q9RBJ9	Q9RBJ9	1	1	1	tr|Q9RBJ9|Q9RBJ9_XANAC Ammonium transporter OS=Xanthomonas axonopodis pv. citri (strain 306) OX=190486 GN=amtB PE=3 SV=1	1	1	1	1	1	1	1	2.6	2.6	2.6	50.288	491	491	3.5			1	1	0.0044053	8.0979	By MS/MS	2.6	284210	284210	6	47368	47368	1				531	1451	True	1486	4646;4647	6357	6357			-1
